# Supplementary material for: A first-draft human protein-interaction map
Source: Genome Biol. 2004 Aug 13;5(9):R63. doi: 10.1186/gb-2004-5-9-r63 (PMC522870; doi:10.1186/gb-2004-5-9-r63)
Supplement: Additional data file 1 — A complete list of predicted human protein interactions [file gb-2004-5-9-r63-s1.zip › suptable1.txt]

ENSG00000000003.2	TRANSMEMBRANE 4 SUPERFAMILY, MEMBER 6 (TETRASPANIN 6) (TSPAN-6) (T245 PROTEIN) (TETRASPANIN TM4-D) (A15 HOMOLOG). [Source:SWISSPROT;Acc:O43657]	ENSG00000115183.3		fly	CG32096	CG9496	4	0.282181201
ENSG00000000003.2	TRANSMEMBRANE 4 SUPERFAMILY, MEMBER 6 (TETRASPANIN 6) (TSPAN-6) (T245 PROTEIN) (TETRASPANIN TM4-D) (A15 HOMOLOG). [Source:SWISSPROT;Acc:O43657]	ENSG00000170921.2	PUTATIVE ANKYRIN-REPEAT CONTAINING PROTEIN. [Source:RefSeq;Acc:NM_025185]	fly	CG32096	CG9496	3.098	0.282181201
ENSG00000000419.1	DOLICHOL-PHOSPHATE MANNOSYLTRANSFERASE (EC 2.4.1.83) (DOLICHOL- PHOSPHATE MANNOSE SYNTHASE) (DOLICHYL-PHOSPHATE BETA-D- MANNOSYLTRANSFERASE) (MANNOSE-P-DOLICHOL SYNTHASE) (MPD SYNTHASE) (DPM SYNTHASE). [Source:SWISSPROT;Acc:O60762]	ENSG00000004455.3	ADENYLATE KINASE ISOENZYME 2, MITOCHONDRIAL (EC 2.7.4.3) (ATP-AMP TRANSPHOSPHORYLASE). [Source:SWISSPROT;Acc:P54819]	yeast	YPR183W	YDR226W	4	HMS-PCI (1). confidence: low. previously annotated: no.
ENSG00000000419.1	DOLICHOL-PHOSPHATE MANNOSYLTRANSFERASE (EC 2.4.1.83) (DOLICHOL- PHOSPHATE MANNOSE SYNTHASE) (DOLICHYL-PHOSPHATE BETA-D- MANNOSYLTRANSFERASE) (MANNOSE-P-DOLICHOL SYNTHASE) (MPD SYNTHASE) (DPM SYNTHASE). [Source:SWISSPROT;Acc:O60762]	ENSG00000005882.1	[PYRUVATE DEHYDROGENASE [LIPOAMIDE]] KINASE ISOZYME 2, MITOCHONDRIAL PRECURSOR (EC 2.7.1.99) (PYRUVATE DEHYDROGENASE KINASE ISOFORM 2). [Source:SWISSPROT;Acc:Q15119]	yeast	YIL042C	YPR183W	3.055	gene neighborhood (3). confidence: medium. previously annotated: no.
ENSG00000000419.1	DOLICHOL-PHOSPHATE MANNOSYLTRANSFERASE (EC 2.4.1.83) (DOLICHOL- PHOSPHATE MANNOSE SYNTHASE) (DOLICHYL-PHOSPHATE BETA-D- MANNOSYLTRANSFERASE) (MANNOSE-P-DOLICHOL SYNTHASE) (MPD SYNTHASE) (DPM SYNTHASE). [Source:SWISSPROT;Acc:O60762]	ENSG00000026652.2	1-ACYL-SN-GLYCEROL-3-PHOSPHATE ACYLTRANSFERASE DELTA (EC 2.3.1.51) (1- AGP ACYLTRANSFERASE 4) (1-AGPAT 4) (LYSOPHOSPHATIDIC ACID ACYLTRANSFERASE-DELTA) (LPAAT-DELTA) (1-ACYLGLYCEROL-3-PHOSPHATE O- ACYLTRANSFERASE 4). [Source:SWISSPROT;Acc:Q9NRZ5]	yeast	YPR183W	YBR042C	4	gene neighborhood (2). confidence: medium. previously annotated: no.
ENSG00000000419.1	DOLICHOL-PHOSPHATE MANNOSYLTRANSFERASE (EC 2.4.1.83) (DOLICHOL- PHOSPHATE MANNOSE SYNTHASE) (DOLICHYL-PHOSPHATE BETA-D- MANNOSYLTRANSFERASE) (MANNOSE-P-DOLICHOL SYNTHASE) (MPD SYNTHASE) (DPM SYNTHASE). [Source:SWISSPROT;Acc:O60762]	ENSG00000058262.2	PROTEIN TRANSPORT PROTEIN SEC61 ALPHA SUBUNIT ISOFORM 1 (SEC61 ALPHA- 1). [Source:SWISSPROT;Acc:P38378]	yeast	YLR378C	YPR183W	4	synexpression. confidence: low. previously annotated: no.
ENSG00000000419.1	DOLICHOL-PHOSPHATE MANNOSYLTRANSFERASE (EC 2.4.1.83) (DOLICHOL- PHOSPHATE MANNOSE SYNTHASE) (DOLICHYL-PHOSPHATE BETA-D- MANNOSYLTRANSFERASE) (MANNOSE-P-DOLICHOL SYNTHASE) (MPD SYNTHASE) (DPM SYNTHASE). [Source:SWISSPROT;Acc:O60762]	ENSG00000065665.4	PROTEIN TRANSPORT PROTEIN SEC61 ALPHA SUBUNIT ISOFORM 2 (SEC61 ALPHA- 2). [Source:SWISSPROT;Acc:Q9Y2R3]	yeast	YLR378C	YPR183W	3.945	synexpression. confidence: low. previously annotated: no.
ENSG00000000419.1	DOLICHOL-PHOSPHATE MANNOSYLTRANSFERASE (EC 2.4.1.83) (DOLICHOL- PHOSPHATE MANNOSE SYNTHASE) (DOLICHYL-PHOSPHATE BETA-D- MANNOSYLTRANSFERASE) (MANNOSE-P-DOLICHOL SYNTHASE) (MPD SYNTHASE) (DPM SYNTHASE). [Source:SWISSPROT;Acc:O60762]	ENSG00000073905.1	VOLTAGE-DEPENDENT ANION-SELECTIVE CHANNEL PROTEIN 1 (VDAC-1) (HVDAC1) (OUTER MITOCHONDRIAL MEMBRANE PROTEIN PORIN 1) (PLASMALEMMAL PORIN) (PORIN 31HL) (PORIN 31HM). [Source:SWISSPROT;Acc:P21796]	yeast	YNL055C	YPR183W	3.623	HMS-PCI (1). confidence: low. previously annotated: no.
ENSG00000000419.1	DOLICHOL-PHOSPHATE MANNOSYLTRANSFERASE (EC 2.4.1.83) (DOLICHOL- PHOSPHATE MANNOSE SYNTHASE) (DOLICHYL-PHOSPHATE BETA-D- MANNOSYLTRANSFERASE) (MANNOSE-P-DOLICHOL SYNTHASE) (MPD SYNTHASE) (DPM SYNTHASE). [Source:SWISSPROT;Acc:O60762]	ENSG00000076555.2	ACETYL-COA CARBOXYLASE 2 (EC 6.4.1.2) (ACC-BETA) [INCLUDES: BIOTIN CARBOXYLASE (EC 6.3.4.14)]. [Source:SWISSPROT;Acc:O00763]	yeast	YNR016C	YPR183W	3.55	HMS-PCI (1). confidence: low. previously annotated: no.
ENSG00000000419.1	DOLICHOL-PHOSPHATE MANNOSYLTRANSFERASE (EC 2.4.1.83) (DOLICHOL- PHOSPHATE MANNOSE SYNTHASE) (DOLICHYL-PHOSPHATE BETA-D- MANNOSYLTRANSFERASE) (MANNOSE-P-DOLICHOL SYNTHASE) (MPD SYNTHASE) (DPM SYNTHASE). [Source:SWISSPROT;Acc:O60762]	ENSG00000078668.2	VOLTAGE-DEPENDENT ANION-SELECTIVE CHANNEL PROTEIN 3 (VDAC-3) (HVDAC3) (OUTER MITOCHONDRIAL MEMBRANE PROTEIN PORIN 3). [Source:SWISSPROT;Acc:Q9Y277]	yeast	YNL055C	YPR183W	4	HMS-PCI (1). confidence: low. previously annotated: no.
ENSG00000000419.1	DOLICHOL-PHOSPHATE MANNOSYLTRANSFERASE (EC 2.4.1.83) (DOLICHOL- PHOSPHATE MANNOSE SYNTHASE) (DOLICHYL-PHOSPHATE BETA-D- MANNOSYLTRANSFERASE) (MANNOSE-P-DOLICHOL SYNTHASE) (MPD SYNTHASE) (DPM SYNTHASE). [Source:SWISSPROT;Acc:O60762]	ENSG00000079335.4	CDC14 HOMOLOG A ISOFORM 1. [Source:RefSeq;Acc:NM_003672]	yeast	YPR183W	YFR028C	4	HMS-PCI (1). confidence: low. previously annotated: no.
ENSG00000000419.1	DOLICHOL-PHOSPHATE MANNOSYLTRANSFERASE (EC 2.4.1.83) (DOLICHOL- PHOSPHATE MANNOSE SYNTHASE) (DOLICHYL-PHOSPHATE BETA-D- MANNOSYLTRANSFERASE) (MANNOSE-P-DOLICHOL SYNTHASE) (MPD SYNTHASE) (DPM SYNTHASE). [Source:SWISSPROT;Acc:O60762]	ENSG00000081377.3	CDC14 HOMOLOG B ISOFORM 2. [Source:RefSeq;Acc:NM_033331]	yeast	YPR183W	YFR028C	3.325	HMS-PCI (1). confidence: low. previously annotated: no.
ENSG00000000419.1	DOLICHOL-PHOSPHATE MANNOSYLTRANSFERASE (EC 2.4.1.83) (DOLICHOL- PHOSPHATE MANNOSE SYNTHASE) (DOLICHYL-PHOSPHATE BETA-D- MANNOSYLTRANSFERASE) (MANNOSE-P-DOLICHOL SYNTHASE) (MPD SYNTHASE) (DPM SYNTHASE). [Source:SWISSPROT;Acc:O60762]	ENSG00000087269.3		yeast	YPR183W	YDL148C	4	HMS-PCI (1). confidence: low. previously annotated: no.
ENSG00000000419.1	DOLICHOL-PHOSPHATE MANNOSYLTRANSFERASE (EC 2.4.1.83) (DOLICHOL- PHOSPHATE MANNOSE SYNTHASE) (DOLICHYL-PHOSPHATE BETA-D- MANNOSYLTRANSFERASE) (MANNOSE-P-DOLICHOL SYNTHASE) (MPD SYNTHASE) (DPM SYNTHASE). [Source:SWISSPROT;Acc:O60762]	ENSG00000090054.2	SERINE PALMITOYLTRANSFERASE 1 (EC 2.3.1.50) (LONG CHAIN BASE BIOSYNTHESIS PROTEIN 1) (LCB 1) (SERINE-PALMITOYL-COA TRANSFERASE 1) (SPT 1) (SPT1). [Source:SWISSPROT;Acc:O15269]	yeast	YMR296C	YPR183W	4	synexpression. confidence: low. previously annotated: no.
ENSG00000000419.1	DOLICHOL-PHOSPHATE MANNOSYLTRANSFERASE (EC 2.4.1.83) (DOLICHOL- PHOSPHATE MANNOSE SYNTHASE) (DOLICHYL-PHOSPHATE BETA-D- MANNOSYLTRANSFERASE) (MANNOSE-P-DOLICHOL SYNTHASE) (MPD SYNTHASE) (DPM SYNTHASE). [Source:SWISSPROT;Acc:O60762]	ENSG00000095139.1	COATOMER DELTA SUBUNIT (DELTA-COAT PROTEIN) (DELTA-COP) (ARCHAIN). [Source:SWISSPROT;Acc:P48444]	yeast	YFR051C	YPR183W	4	synexpression. confidence: low. previously annotated: no.
ENSG00000000419.1	DOLICHOL-PHOSPHATE MANNOSYLTRANSFERASE (EC 2.4.1.83) (DOLICHOL- PHOSPHATE MANNOSE SYNTHASE) (DOLICHYL-PHOSPHATE BETA-D- MANNOSYLTRANSFERASE) (MANNOSE-P-DOLICHOL SYNTHASE) (MPD SYNTHASE) (DPM SYNTHASE). [Source:SWISSPROT;Acc:O60762]	ENSG00000095906.2	NUCLEOTIDE BINDING PROTEIN 2 (NBP 2). [Source:SWISSPROT;Acc:Q9Y5Y2]	yeast	YIL003W	YPR183W	4	gene neighborhood (3). confidence: medium. previously annotated: no.
ENSG00000000419.1	DOLICHOL-PHOSPHATE MANNOSYLTRANSFERASE (EC 2.4.1.83) (DOLICHOL- PHOSPHATE MANNOSE SYNTHASE) (DOLICHYL-PHOSPHATE BETA-D- MANNOSYLTRANSFERASE) (MANNOSE-P-DOLICHOL SYNTHASE) (MPD SYNTHASE) (DPM SYNTHASE). [Source:SWISSPROT;Acc:O60762]	ENSG00000096171.1	VALYL-TRNA SYNTHETASE 2 (EC 6.1.1.9) (VALINE--TRNA LIGASE 2) (VALRS 2) (G7A). [Source:SWISSPROT;Acc:P26640]	yeast	YGR094W	YPR183W	4	HMS-PCI (1). confidence: low. previously annotated: no.
ENSG00000000419.1	DOLICHOL-PHOSPHATE MANNOSYLTRANSFERASE (EC 2.4.1.83) (DOLICHOL- PHOSPHATE MANNOSE SYNTHASE) (DOLICHYL-PHOSPHATE BETA-D- MANNOSYLTRANSFERASE) (MANNOSE-P-DOLICHOL SYNTHASE) (MPD SYNTHASE) (DPM SYNTHASE). [Source:SWISSPROT;Acc:O60762]	ENSG00000100206.1	MEIOTIC RECOMBINATION PROTEIN DMC1/LIM15 HOMOLOG. [Source:SWISSPROT;Acc:Q14565]	yeast	YER179W	YPR183W	4	HMS-PCI (1). confidence: low. previously annotated: no.
ENSG00000000419.1	DOLICHOL-PHOSPHATE MANNOSYLTRANSFERASE (EC 2.4.1.83) (DOLICHOL- PHOSPHATE MANNOSE SYNTHASE) (DOLICHYL-PHOSPHATE BETA-D- MANNOSYLTRANSFERASE) (MANNOSE-P-DOLICHOL SYNTHASE) (MPD SYNTHASE) (DPM SYNTHASE). [Source:SWISSPROT;Acc:O60762]	ENSG00000101199.1	ADP-RIBOSYLATION FACTOR GTPASE ACTIVATING PROTEIN 1 (ADP-RIBOSYLATION FACTOR 1 GTPASE ACTIVATING PROTEIN) (ARF1 GAP) (ARF1-DIRECTED GTPASE- ACTIVATING PROTEIN) (GAP PROTEIN). [Source:SWISSPROT;Acc:Q8N6T3]	yeast	YDL226C	YPR183W	4	two-hybrid (30). confidence: medium. previously annotated: no.
ENSG00000000419.1	DOLICHOL-PHOSPHATE MANNOSYLTRANSFERASE (EC 2.4.1.83) (DOLICHOL- PHOSPHATE MANNOSE SYNTHASE) (DOLICHYL-PHOSPHATE BETA-D- MANNOSYLTRANSFERASE) (MANNOSE-P-DOLICHOL SYNTHASE) (MPD SYNTHASE) (DPM SYNTHASE). [Source:SWISSPROT;Acc:O60762]	ENSG00000103274.1	NUCLEOTIDE-BINDING PROTEIN 1 (NBP 1). [Source:SWISSPROT;Acc:P53384]	yeast	YGL091C	YPR183W	4	gene neighborhood (3). confidence: medium. previously annotated: no.
ENSG00000000419.1	DOLICHOL-PHOSPHATE MANNOSYLTRANSFERASE (EC 2.4.1.83) (DOLICHOL- PHOSPHATE MANNOSE SYNTHASE) (DOLICHYL-PHOSPHATE BETA-D- MANNOSYLTRANSFERASE) (MANNOSE-P-DOLICHOL SYNTHASE) (MPD SYNTHASE) (DPM SYNTHASE). [Source:SWISSPROT;Acc:O60762]	ENSG00000103507.1	[3-METHYL-2-OXOBUTANOATE DEHYDROGENASE [LIPOAMIDE]] KINASE, MITOCHONDRIAL PRECURSOR (EC 2.7.1.115) (BRANCHED-CHAIN ALPHA-KETOACID DEHYDROGENASE KINASE) (BCKDHKIN) (BCKD-KINASE). [Source:SWISSPROT;Acc:O14874]	yeast	YIL042C	YPR183W	4	gene neighborhood (3). confidence: medium. previously annotated: no.
ENSG00000000419.1	DOLICHOL-PHOSPHATE MANNOSYLTRANSFERASE (EC 2.4.1.83) (DOLICHOL- PHOSPHATE MANNOSE SYNTHASE) (DOLICHYL-PHOSPHATE BETA-D- MANNOSYLTRANSFERASE) (MANNOSE-P-DOLICHOL SYNTHASE) (MPD SYNTHASE) (DPM SYNTHASE). [Source:SWISSPROT;Acc:O60762]	ENSG00000103707.2	METHIONYL-TRNA FORMYLTRANSFERASE, MITOCHONDRIAL PRECURSOR (EC 2.1.2.9) (MTFMT). [Source:SWISSPROT;Acc:Q96DP5]	yeast	YBL013W	YPR183W	4	gene neighborhood (3). confidence: medium. previously annotated: no.
ENSG00000000419.1	DOLICHOL-PHOSPHATE MANNOSYLTRANSFERASE (EC 2.4.1.83) (DOLICHOL- PHOSPHATE MANNOSE SYNTHASE) (DOLICHYL-PHOSPHATE BETA-D- MANNOSYLTRANSFERASE) (MANNOSE-P-DOLICHOL SYNTHASE) (MPD SYNTHASE) (DPM SYNTHASE). [Source:SWISSPROT;Acc:O60762]	ENSG00000105953.3	2-OXOGLUTARATE DEHYDROGENASE E1 COMPONENT, MITOCHONDRIAL PRECURSOR (EC 1.2.4.2) (ALPHA-KETOGLUTARATE DEHYDROGENASE). [Source:SWISSPROT;Acc:Q02218]	yeast	YIL125W	YPR183W	4	gene fusion (1). confidence: medium. previously annotated: no.
ENSG00000000419.1	DOLICHOL-PHOSPHATE MANNOSYLTRANSFERASE (EC 2.4.1.83) (DOLICHOL- PHOSPHATE MANNOSE SYNTHASE) (DOLICHYL-PHOSPHATE BETA-D- MANNOSYLTRANSFERASE) (MANNOSE-P-DOLICHOL SYNTHASE) (MPD SYNTHASE) (DPM SYNTHASE). [Source:SWISSPROT;Acc:O60762]	ENSG00000106617.1	5'-AMP-ACTIVATED PROTEIN KINASE, GAMMA-2 SUBUNIT (AMPK GAMMA-2 CHAIN) (AMPK GAMMA2) (H91620P). [Source:SWISSPROT;Acc:Q9UGJ0]	yeast	YGL115W	YPR183W	4	HMS-PCI (1). confidence: low. previously annotated: no.
ENSG00000000419.1	DOLICHOL-PHOSPHATE MANNOSYLTRANSFERASE (EC 2.4.1.83) (DOLICHOL- PHOSPHATE MANNOSE SYNTHASE) (DOLICHYL-PHOSPHATE BETA-D- MANNOSYLTRANSFERASE) (MANNOSE-P-DOLICHOL SYNTHASE) (MPD SYNTHASE) (DPM SYNTHASE). [Source:SWISSPROT;Acc:O60762]	ENSG00000107671.4		yeast	YIL125W	YPR183W	3.615	gene fusion (1). confidence: medium. previously annotated: no.
ENSG00000000419.1	DOLICHOL-PHOSPHATE MANNOSYLTRANSFERASE (EC 2.4.1.83) (DOLICHOL- PHOSPHATE MANNOSE SYNTHASE) (DOLICHYL-PHOSPHATE BETA-D- MANNOSYLTRANSFERASE) (MANNOSE-P-DOLICHOL SYNTHASE) (MPD SYNTHASE) (DPM SYNTHASE). [Source:SWISSPROT;Acc:O60762]	ENSG00000109176.1	UDP-GLUCURONOSYLTRANSFERASE 2B15 PRECURSOR, MICROSOMAL (EC 2.4.1.17) (UDPGT) (UDPGTH-3) (HLUG4). [Source:SWISSPROT;Acc:P54855]	yeast	YLR189C	YPR183W	3.353	gene fusion (1). confidence: medium. previously annotated: no.
ENSG00000000419.1	DOLICHOL-PHOSPHATE MANNOSYLTRANSFERASE (EC 2.4.1.83) (DOLICHOL- PHOSPHATE MANNOSE SYNTHASE) (DOLICHYL-PHOSPHATE BETA-D- MANNOSYLTRANSFERASE) (MANNOSE-P-DOLICHOL SYNTHASE) (MPD SYNTHASE) (DPM SYNTHASE). [Source:SWISSPROT;Acc:O60762]	ENSG00000109181.1	UDP-GLUCURONOSYLTRANSFERASE 2B10 PRECURSOR, MICROSOMAL (EC 2.4.1.17) (UDPGT). [Source:SWISSPROT;Acc:P36537]	yeast	YLR189C	YPR183W	3.354	gene fusion (1). confidence: medium. previously annotated: no.
ENSG00000000419.1	DOLICHOL-PHOSPHATE MANNOSYLTRANSFERASE (EC 2.4.1.83) (DOLICHOL- PHOSPHATE MANNOSE SYNTHASE) (DOLICHYL-PHOSPHATE BETA-D- MANNOSYLTRANSFERASE) (MANNOSE-P-DOLICHOL SYNTHASE) (MPD SYNTHASE) (DPM SYNTHASE). [Source:SWISSPROT;Acc:O60762]	ENSG00000110768.2	TFIIH BASAL TRANSCRIPTION FACTOR COMPLEX P62 SUBUNIT (BASIC TRANSCRIPTION FACTOR 62 KDA SUBUNIT) (BTF2-P62) (GENERAL TRANSCRIPTION FACTOR IIH POLYPEPTIDE 1). [Source:SWISSPROT;Acc:P32780]	yeast	YDR311W	YPR183W	4	two-hybrid (1). confidence: low. previously annotated: no.
ENSG00000000419.1	DOLICHOL-PHOSPHATE MANNOSYLTRANSFERASE (EC 2.4.1.83) (DOLICHOL- PHOSPHATE MANNOSE SYNTHASE) (DOLICHYL-PHOSPHATE BETA-D- MANNOSYLTRANSFERASE) (MANNOSE-P-DOLICHOL SYNTHASE) (MPD SYNTHASE) (DPM SYNTHASE). [Source:SWISSPROT;Acc:O60762]	ENSG00000115592.1	5'-AMP-ACTIVATED PROTEIN KINASE, GAMMA-3 SUBUNIT (AMPK GAMMA-3 CHAIN) (AMPK GAMMA3). [Source:SWISSPROT;Acc:Q9UGI9]	yeast	YGL115W	YPR183W	3.242	HMS-PCI (1). confidence: low. previously annotated: no.
ENSG00000000419.1	DOLICHOL-PHOSPHATE MANNOSYLTRANSFERASE (EC 2.4.1.83) (DOLICHOL- PHOSPHATE MANNOSE SYNTHASE) (DOLICHYL-PHOSPHATE BETA-D- MANNOSYLTRANSFERASE) (MANNOSE-P-DOLICHOL SYNTHASE) (MPD SYNTHASE) (DPM SYNTHASE). [Source:SWISSPROT;Acc:O60762]	ENSG00000116649.1	SPERMIDINE SYNTHASE (EC 2.5.1.16) (PUTRESCINE AMINOPROPYLTRANSFERASE) (SPDSY). [Source:SWISSPROT;Acc:P19623]	yeast	YPR069C	YPR183W	4	HMS-PCI (1). confidence: low. previously annotated: no.
ENSG00000000419.1	DOLICHOL-PHOSPHATE MANNOSYLTRANSFERASE (EC 2.4.1.83) (DOLICHOL- PHOSPHATE MANNOSE SYNTHASE) (DOLICHYL-PHOSPHATE BETA-D- MANNOSYLTRANSFERASE) (MANNOSE-P-DOLICHOL SYNTHASE) (MPD SYNTHASE) (DPM SYNTHASE). [Source:SWISSPROT;Acc:O60762]	ENSG00000117308.2	UDP-GLUCOSE 4-EPIMERASE (EC 5.1.3.2) (GALACTOWALDENASE) (UDP- GALACTOSE 4-EPIMERASE). [Source:SWISSPROT;Acc:Q14376]	yeast	YBR019C	YPR183W	4	gene neighborhood (2). confidence: medium. previously annotated: no.
ENSG00000000419.1	DOLICHOL-PHOSPHATE MANNOSYLTRANSFERASE (EC 2.4.1.83) (DOLICHOL- PHOSPHATE MANNOSE SYNTHASE) (DOLICHYL-PHOSPHATE BETA-D- MANNOSYLTRANSFERASE) (MANNOSE-P-DOLICHOL SYNTHASE) (MPD SYNTHASE) (DPM SYNTHASE). [Source:SWISSPROT;Acc:O60762]	ENSG00000117450.1	PEROXIREDOXIN 1 (EC 1.11.1.-) (THIOREDOXIN PEROXIDASE 2) (THIOREDOXIN- DEPENDENT PEROXIDE REDUCTASE 2) (PROLIFERATION-ASSOCIATED PROTEIN PAG) (NATURAL KILLER CELL ENHANCING FACTOR A) (NKEF-A). [Source:SWISSPROT;Acc:Q06830]	yeast	YDR453C	YPR183W	3.188	HMS-PCI (1). confidence: low. previously annotated: no.
ENSG00000000419.1	DOLICHOL-PHOSPHATE MANNOSYLTRANSFERASE (EC 2.4.1.83) (DOLICHOL- PHOSPHATE MANNOSE SYNTHASE) (DOLICHYL-PHOSPHATE BETA-D- MANNOSYLTRANSFERASE) (MANNOSE-P-DOLICHOL SYNTHASE) (MPD SYNTHASE) (DPM SYNTHASE). [Source:SWISSPROT;Acc:O60762]	ENSG00000118226.3	RIBULOSE-5-PHOSPHATE-3-EPIMERASE; RIBULOSE 5-PHOSPHATE 3-EPIMERASE. [Source:RefSeq;Acc:NM_006916]	yeast	YPR183W	YJL121C	4	synexpression. confidence: low. previously annotated: no.
ENSG00000000419.1	DOLICHOL-PHOSPHATE MANNOSYLTRANSFERASE (EC 2.4.1.83) (DOLICHOL- PHOSPHATE MANNOSE SYNTHASE) (DOLICHYL-PHOSPHATE BETA-D- MANNOSYLTRANSFERASE) (MANNOSE-P-DOLICHOL SYNTHASE) (MPD SYNTHASE) (DPM SYNTHASE). [Source:SWISSPROT;Acc:O60762]	ENSG00000123131.2	PEROXIREDOXIN 4 (EC 1.11.1.-) (PRX-IV) (THIOREDOXIN PEROXIDASE AO372) (THIOREDOXIN-DEPENDENT PEROXIDE REDUCTASE A0372) (ANTIOXIDANT ENZYME AOE372) (AOE37-2). [Source:SWISSPROT;Acc:Q13162]	yeast	YDR453C	YPR183W	2.901	HMS-PCI (1). confidence: low. previously annotated: no.
ENSG00000000419.1	DOLICHOL-PHOSPHATE MANNOSYLTRANSFERASE (EC 2.4.1.83) (DOLICHOL- PHOSPHATE MANNOSE SYNTHASE) (DOLICHYL-PHOSPHATE BETA-D- MANNOSYLTRANSFERASE) (MANNOSE-P-DOLICHOL SYNTHASE) (MPD SYNTHASE) (DPM SYNTHASE). [Source:SWISSPROT;Acc:O60762]	ENSG00000124767.2	LACTOYLGLUTATHIONE LYASE (EC 4.4.1.5) (METHYLGLYOXALASE) (ALDOKETOMUTASE) (GLYOXALASE I) (GLX I) (KETONE-ALDEHYDE MUTASE) (S-D-LACTOYLGLUTATHIONE METHYLGLYOXAL LYASE). [Source:SWISSPROT;Acc:Q04760]	yeast	YML004C	YPR183W	3.989	gene neighborhood (2). confidence: medium. previously annotated: no.
ENSG00000000419.1	DOLICHOL-PHOSPHATE MANNOSYLTRANSFERASE (EC 2.4.1.83) (DOLICHOL- PHOSPHATE MANNOSE SYNTHASE) (DOLICHYL-PHOSPHATE BETA-D- MANNOSYLTRANSFERASE) (MANNOSE-P-DOLICHOL SYNTHASE) (MPD SYNTHASE) (DPM SYNTHASE). [Source:SWISSPROT;Acc:O60762]	ENSG00000125991.3	SEROLOGICALLY DEFINED BREAST CANCER ANTIGEN 84. [Source:RefSeq;Acc:NM_015966]	yeast	YAL042W	YPR183W	4	synexpression. confidence: low. previously annotated: no.
ENSG00000000419.1	DOLICHOL-PHOSPHATE MANNOSYLTRANSFERASE (EC 2.4.1.83) (DOLICHOL- PHOSPHATE MANNOSE SYNTHASE) (DOLICHYL-PHOSPHATE BETA-D- MANNOSYLTRANSFERASE) (MANNOSE-P-DOLICHOL SYNTHASE) (MPD SYNTHASE) (DPM SYNTHASE). [Source:SWISSPROT;Acc:O60762]	ENSG00000130150.2		yeast	YLR380W	YPR183W	4	synexpression. confidence: low. previously annotated: no.
ENSG00000000419.1	DOLICHOL-PHOSPHATE MANNOSYLTRANSFERASE (EC 2.4.1.83) (DOLICHOL- PHOSPHATE MANNOSE SYNTHASE) (DOLICHYL-PHOSPHATE BETA-D- MANNOSYLTRANSFERASE) (MANNOSE-P-DOLICHOL SYNTHASE) (MPD SYNTHASE) (DPM SYNTHASE). [Source:SWISSPROT;Acc:O60762]	ENSG00000132141.3	T-COMPLEX PROTEIN 1, ZETA-2 SUBUNIT (TCP-1-ZETA-2) (CCT-ZETA-2) (TCP- 1-ZETA-LIKE) (CCT-ZETA-LIKE) (TESTIS-SPECIFIC TCP20) (TESTIS-SPECIFIC PROTEIN TSA303). [Source:SWISSPROT;Acc:Q92526]	yeast	YDR188W	YPR183W	3.71	synexpression. confidence: low. previously annotated: no.
ENSG00000000419.1	DOLICHOL-PHOSPHATE MANNOSYLTRANSFERASE (EC 2.4.1.83) (DOLICHOL- PHOSPHATE MANNOSE SYNTHASE) (DOLICHYL-PHOSPHATE BETA-D- MANNOSYLTRANSFERASE) (MANNOSE-P-DOLICHOL SYNTHASE) (MPD SYNTHASE) (DPM SYNTHASE). [Source:SWISSPROT;Acc:O60762]	ENSG00000132142.4	ACETYL-COA CARBOXYLASE 1 (EC 6.4.1.2) (ACC-ALPHA) [INCLUDES: BIOTIN CARBOXYLASE (EC 6.3.4.14)]. [Source:SWISSPROT;Acc:Q13085]	yeast	YNR016C	YPR183W	4	HMS-PCI (1). confidence: low. previously annotated: no.
ENSG00000000419.1	DOLICHOL-PHOSPHATE MANNOSYLTRANSFERASE (EC 2.4.1.83) (DOLICHOL- PHOSPHATE MANNOSE SYNTHASE) (DOLICHYL-PHOSPHATE BETA-D- MANNOSYLTRANSFERASE) (MANNOSE-P-DOLICHOL SYNTHASE) (MPD SYNTHASE) (DPM SYNTHASE). [Source:SWISSPROT;Acc:O60762]	ENSG00000132341.1	GTP-BINDING NUCLEAR PROTEIN RAN (TC4) (RAN GTPASE) (ANDROGEN RECEPTOR- ASSOCIATED PROTEIN 24). [Source:SWISSPROT;Acc:P17080]	yeast	YLR293C	YPR183W	4	synexpression. confidence: low. previously annotated: no.
ENSG00000000419.1	DOLICHOL-PHOSPHATE MANNOSYLTRANSFERASE (EC 2.4.1.83) (DOLICHOL- PHOSPHATE MANNOSE SYNTHASE) (DOLICHYL-PHOSPHATE BETA-D- MANNOSYLTRANSFERASE) (MANNOSE-P-DOLICHOL SYNTHASE) (MPD SYNTHASE) (DPM SYNTHASE). [Source:SWISSPROT;Acc:O60762]	ENSG00000134910.1	OLIGOSACCHARYL TRANSFERASE STT3 SUBUNIT HOMOLOG (B5) (INTEGRAL MEMBRANE PROTEIN 1) (TMC). [Source:SWISSPROT;Acc:P46977]	yeast	YGL022W	YPR183W	3.103	gene neighborhood (2). confidence: medium. previously annotated: no.
ENSG00000000419.1	DOLICHOL-PHOSPHATE MANNOSYLTRANSFERASE (EC 2.4.1.83) (DOLICHOL- PHOSPHATE MANNOSE SYNTHASE) (DOLICHYL-PHOSPHATE BETA-D- MANNOSYLTRANSFERASE) (MANNOSE-P-DOLICHOL SYNTHASE) (MPD SYNTHASE) (DPM SYNTHASE). [Source:SWISSPROT;Acc:O60762]	ENSG00000135220.1		yeast	YLR189C	YPR183W	3.32	gene fusion (1). confidence: medium. previously annotated: no.
ENSG00000000419.1	DOLICHOL-PHOSPHATE MANNOSYLTRANSFERASE (EC 2.4.1.83) (DOLICHOL- PHOSPHATE MANNOSE SYNTHASE) (DOLICHYL-PHOSPHATE BETA-D- MANNOSYLTRANSFERASE) (MANNOSE-P-DOLICHOL SYNTHASE) (MPD SYNTHASE) (DPM SYNTHASE). [Source:SWISSPROT;Acc:O60762]	ENSG00000135226.4	UDP-GLUCURONOSYLTRANSFERASE 2B28 PRECURSOR, MICROSOMAL (EC 2.4.1.17). [Source:SWISSPROT;Acc:Q9BY64]	yeast	YLR189C	YPR183W	3.341	gene fusion (1). confidence: medium. previously annotated: no.
ENSG00000000419.1	DOLICHOL-PHOSPHATE MANNOSYLTRANSFERASE (EC 2.4.1.83) (DOLICHOL- PHOSPHATE MANNOSE SYNTHASE) (DOLICHYL-PHOSPHATE BETA-D- MANNOSYLTRANSFERASE) (MANNOSE-P-DOLICHOL SYNTHASE) (MPD SYNTHASE) (DPM SYNTHASE). [Source:SWISSPROT;Acc:O60762]	ENSG00000136930.1	PROTEASOME SUBUNIT BETA TYPE 7 PRECURSOR (EC 3.4.25.1) (PROTEASOME SUBUNIT Z) (MACROPAIN CHAIN Z) (MULTICATALYTIC ENDOPEPTIDASE COMPLEX CHAIN Z). [Source:SWISSPROT;Acc:Q99436]	yeast	YPR183W	YOR157C	4	synexpression. confidence: low. previously annotated: no.
ENSG00000000419.1	DOLICHOL-PHOSPHATE MANNOSYLTRANSFERASE (EC 2.4.1.83) (DOLICHOL- PHOSPHATE MANNOSE SYNTHASE) (DOLICHYL-PHOSPHATE BETA-D- MANNOSYLTRANSFERASE) (MANNOSE-P-DOLICHOL SYNTHASE) (MPD SYNTHASE) (DPM SYNTHASE). [Source:SWISSPROT;Acc:O60762]	ENSG00000141086.4	PROTEASOME SUBUNIT BETA TYPE 10 PRECURSOR (EC 3.4.25.1) (PROTEASOME MECL-1) (MACROPAIN SUBUNIT MECL-1) (MULTICATALYTIC ENDOPEPTIDASE COMPLEX SUBUNIT MECL-1). [Source:SWISSPROT;Acc:P40306]	yeast	YPR183W	YOR157C	3.181	synexpression. confidence: low. previously annotated: no.
ENSG00000000419.1	DOLICHOL-PHOSPHATE MANNOSYLTRANSFERASE (EC 2.4.1.83) (DOLICHOL- PHOSPHATE MANNOSE SYNTHASE) (DOLICHYL-PHOSPHATE BETA-D- MANNOSYLTRANSFERASE) (MANNOSE-P-DOLICHOL SYNTHASE) (MPD SYNTHASE) (DPM SYNTHASE). [Source:SWISSPROT;Acc:O60762]	ENSG00000141380.4	SSXT PROTEIN (SYNOVIAL SARCOMA, TRANSLOCATED TO X CHROMOSOME) (SYT PROTEIN). [Source:SWISSPROT;Acc:Q15532]	yeast	YCL028W	YPR183W	3.565	synexpression. confidence: low. previously annotated: no.
ENSG00000000419.1	DOLICHOL-PHOSPHATE MANNOSYLTRANSFERASE (EC 2.4.1.83) (DOLICHOL- PHOSPHATE MANNOSE SYNTHASE) (DOLICHYL-PHOSPHATE BETA-D- MANNOSYLTRANSFERASE) (MANNOSE-P-DOLICHOL SYNTHASE) (MPD SYNTHASE) (DPM SYNTHASE). [Source:SWISSPROT;Acc:O60762]	ENSG00000145626.2		yeast	YLR189C	YPR183W	3.161	gene fusion (1). confidence: medium. previously annotated: no.
ENSG00000000419.1	DOLICHOL-PHOSPHATE MANNOSYLTRANSFERASE (EC 2.4.1.83) (DOLICHOL- PHOSPHATE MANNOSE SYNTHASE) (DOLICHYL-PHOSPHATE BETA-D- MANNOSYLTRANSFERASE) (MANNOSE-P-DOLICHOL SYNTHASE) (MPD SYNTHASE) (DPM SYNTHASE). [Source:SWISSPROT;Acc:O60762]	ENSG00000146731.1	T-COMPLEX PROTEIN 1, ZETA SUBUNIT (TCP-1-ZETA) (CCT-ZETA) (CCT-ZETA-1) (TCP20) (HTR3). [Source:SWISSPROT;Acc:P40227]	yeast	YDR188W	YPR183W	4	synexpression. confidence: low. previously annotated: no.
ENSG00000000419.1	DOLICHOL-PHOSPHATE MANNOSYLTRANSFERASE (EC 2.4.1.83) (DOLICHOL- PHOSPHATE MANNOSE SYNTHASE) (DOLICHYL-PHOSPHATE BETA-D- MANNOSYLTRANSFERASE) (MANNOSE-P-DOLICHOL SYNTHASE) (MPD SYNTHASE) (DPM SYNTHASE). [Source:SWISSPROT;Acc:O60762]	ENSG00000150768.2	DIHYDROLIPOAMIDE ACETYLTRANSFERASE COMPONENT OF PYRUVATE DEHYDROGENASE COMPLEX, MITOCHONDRIAL PRECURSOR (EC 2.3.1.12) (E2) (PDC-E2) (70 KDA MITOCHONDRIAL AUTOANTIGEN OF PRIMARY BILIARY CIRRHOSIS) (PBC) (M2 ANTIGEN COMPLEX 70 KDA SUBUNIT). [Source:SWISSPROT;Acc:P10515]	yeast	YNL071W	YPR183W	4	synexpression. confidence: low. previously annotated: no.
ENSG00000000419.1	DOLICHOL-PHOSPHATE MANNOSYLTRANSFERASE (EC 2.4.1.83) (DOLICHOL- PHOSPHATE MANNOSE SYNTHASE) (DOLICHYL-PHOSPHATE BETA-D- MANNOSYLTRANSFERASE) (MANNOSE-P-DOLICHOL SYNTHASE) (MPD SYNTHASE) (DPM SYNTHASE). [Source:SWISSPROT;Acc:O60762]	ENSG00000151093.1		yeast	YPR183W	YER061C	4	gene neighborhood (2). confidence: medium. previously annotated: no.
ENSG00000000419.1	DOLICHOL-PHOSPHATE MANNOSYLTRANSFERASE (EC 2.4.1.83) (DOLICHOL- PHOSPHATE MANNOSE SYNTHASE) (DOLICHYL-PHOSPHATE BETA-D- MANNOSYLTRANSFERASE) (MANNOSE-P-DOLICHOL SYNTHASE) (MPD SYNTHASE) (DPM SYNTHASE). [Source:SWISSPROT;Acc:O60762]	ENSG00000152256.1	[PYRUVATE DEHYDROGENASE [LIPOAMIDE]] KINASE ISOZYME 1, MITOCHONDRIAL PRECURSOR (EC 2.7.1.99) (PYRUVATE DEHYDROGENASE KINASE ISOFORM 1). [Source:SWISSPROT;Acc:Q15118]	yeast	YIL042C	YPR183W	3.051	gene neighborhood (3). confidence: medium. previously annotated: no.
ENSG00000000419.1	DOLICHOL-PHOSPHATE MANNOSYLTRANSFERASE (EC 2.4.1.83) (DOLICHOL- PHOSPHATE MANNOSE SYNTHASE) (DOLICHYL-PHOSPHATE BETA-D- MANNOSYLTRANSFERASE) (MANNOSE-P-DOLICHOL SYNTHASE) (MPD SYNTHASE) (DPM SYNTHASE). [Source:SWISSPROT;Acc:O60762]	ENSG00000156096.3	UDP-GLUCURONOSYLTRANSFERASE 2B4 PRECURSOR, MICROSOMAL (EC 2.4.1.17) (UDPGT) (HYODEOXYCHOLIC ACID) (HLUG25) (UDPGTH-1). [Source:SWISSPROT;Acc:P06133]	yeast	YLR189C	YPR183W	3.348	gene fusion (1). confidence: medium. previously annotated: no.
ENSG00000000419.1	DOLICHOL-PHOSPHATE MANNOSYLTRANSFERASE (EC 2.4.1.83) (DOLICHOL- PHOSPHATE MANNOSE SYNTHASE) (DOLICHYL-PHOSPHATE BETA-D- MANNOSYLTRANSFERASE) (MANNOSE-P-DOLICHOL SYNTHASE) (MPD SYNTHASE) (DPM SYNTHASE). [Source:SWISSPROT;Acc:O60762]	ENSG00000158769.3	JUNCTIONAL ADHESION MOLECULE 1 PRECURSOR (JAM) (PLATELET ADHESION MOLECULE 1) (PAM-1) (PLATELET F11 RECEPTOR). [Source:SWISSPROT;Acc:Q9Y624]	yeast	YOR285W	YPR183W	3.156	two-hybrid (7). confidence: medium. previously annotated: no.
ENSG00000000419.1	DOLICHOL-PHOSPHATE MANNOSYLTRANSFERASE (EC 2.4.1.83) (DOLICHOL- PHOSPHATE MANNOSE SYNTHASE) (DOLICHYL-PHOSPHATE BETA-D- MANNOSYLTRANSFERASE) (MANNOSE-P-DOLICHOL SYNTHASE) (MPD SYNTHASE) (DPM SYNTHASE). [Source:SWISSPROT;Acc:O60762]	ENSG00000159186.1	ATP SYNTHASE OLIGOMYCIN SENSITIVITY CONFERRAL PROTEIN, MITOCHONDRIAL PRECURSOR (EC 3.6.3.14) (OSCP). [Source:SWISSPROT;Acc:P48047]	yeast	YDR298C	YPR183W	4	HMS-PCI (1). confidence: low. previously annotated: no.
ENSG00000000419.1	DOLICHOL-PHOSPHATE MANNOSYLTRANSFERASE (EC 2.4.1.83) (DOLICHOL- PHOSPHATE MANNOSE SYNTHASE) (DOLICHYL-PHOSPHATE BETA-D- MANNOSYLTRANSFERASE) (MANNOSE-P-DOLICHOL SYNTHASE) (MPD SYNTHASE) (DPM SYNTHASE). [Source:SWISSPROT;Acc:O60762]	ENSG00000160200.4	CYSTATHIONINE BETA-SYNTHASE (EC 4.2.1.22) (SERINE SULFHYDRASE) (BETA-THIONASE). [Source:SWISSPROT;Acc:P35520]	yeast	YGR155W	YPR183W	4	gene neighborhood (2). confidence: medium. previously annotated: no.
ENSG00000000419.1	DOLICHOL-PHOSPHATE MANNOSYLTRANSFERASE (EC 2.4.1.83) (DOLICHOL- PHOSPHATE MANNOSE SYNTHASE) (DOLICHYL-PHOSPHATE BETA-D- MANNOSYLTRANSFERASE) (MANNOSE-P-DOLICHOL SYNTHASE) (MPD SYNTHASE) (DPM SYNTHASE). [Source:SWISSPROT;Acc:O60762]	ENSG00000160216.4	1-ACYL-SN-GLYCEROL-3-PHOSPHATE ACYLTRANSFERASE GAMMA (EC 2.3.1.51) (1- AGP ACYLTRANSFERASE 3) (1-AGPAT 3) (LYSOPHOSPHATIDIC ACID ACYLTRANSFERASE-GAMMA) (LPAAT-GAMMA) (1-ACYLGLYCEROL-3-PHOSPHATE O- ACYLTRANSFERASE 3). [Source:SWISSPROT;Acc:Q9NRZ7]	yeast	YPR183W	YBR042C	3.583	gene neighborhood (2). confidence: medium. previously annotated: no.
ENSG00000000419.1	DOLICHOL-PHOSPHATE MANNOSYLTRANSFERASE (EC 2.4.1.83) (DOLICHOL- PHOSPHATE MANNOSE SYNTHASE) (DOLICHYL-PHOSPHATE BETA-D- MANNOSYLTRANSFERASE) (MANNOSE-P-DOLICHOL SYNTHASE) (MPD SYNTHASE) (DPM SYNTHASE). [Source:SWISSPROT;Acc:O60762]	ENSG00000163527.2	SOURCE OF IMMUNODOMINANT MHC-ASSOCIATED PEPTIDES; HOMOLOG OF YEAST STT3 GENE. [Source:RefSeq;Acc:NM_178862]	yeast	YGL022W	YPR183W	4	gene neighborhood (2). confidence: medium. previously annotated: no.
ENSG00000000419.1	DOLICHOL-PHOSPHATE MANNOSYLTRANSFERASE (EC 2.4.1.83) (DOLICHOL- PHOSPHATE MANNOSE SYNTHASE) (DOLICHYL-PHOSPHATE BETA-D- MANNOSYLTRANSFERASE) (MANNOSE-P-DOLICHOL SYNTHASE) (MPD SYNTHASE) (DPM SYNTHASE). [Source:SWISSPROT;Acc:O60762]	ENSG00000163806.4	SERINE/THREONINE PROTEIN PHOSPHATASE PP1-BETA CATALYTIC SUBUNIT (EC 3.1.3.16) (PP-1B). [Source:SWISSPROT;Acc:P37140]	yeast	YPR183W	YER133W	3.292	HMS-PCI (1). confidence: low. previously annotated: no.
ENSG00000000419.1	DOLICHOL-PHOSPHATE MANNOSYLTRANSFERASE (EC 2.4.1.83) (DOLICHOL- PHOSPHATE MANNOSE SYNTHASE) (DOLICHYL-PHOSPHATE BETA-D- MANNOSYLTRANSFERASE) (MANNOSE-P-DOLICHOL SYNTHASE) (MPD SYNTHASE) (DPM SYNTHASE). [Source:SWISSPROT;Acc:O60762]	ENSG00000165629.4	ATP SYNTHASE GAMMA CHAIN, MITOCHONDRIAL PRECURSOR (EC 3.6.3.14). [Source:SWISSPROT;Acc:P36542]	yeast	YBR039W	YPR183W	4	HMS-PCI (1). confidence: low. previously annotated: no.
ENSG00000000419.1	DOLICHOL-PHOSPHATE MANNOSYLTRANSFERASE (EC 2.4.1.83) (DOLICHOL- PHOSPHATE MANNOSE SYNTHASE) (DOLICHYL-PHOSPHATE BETA-D- MANNOSYLTRANSFERASE) (MANNOSE-P-DOLICHOL SYNTHASE) (MPD SYNTHASE) (DPM SYNTHASE). [Source:SWISSPROT;Acc:O60762]	ENSG00000165637.1	VOLTAGE-DEPENDENT ANION-SELECTIVE CHANNEL PROTEIN 2 (VDAC-2) (HVDAC2) (OUTER MITOCHONDRIAL MEMBRANE PROTEIN PORIN 2). [Source:SWISSPROT;Acc:P45880]	yeast	YNL055C	YPR183W	3.688	HMS-PCI (1). confidence: low. previously annotated: no.
ENSG00000000419.1	DOLICHOL-PHOSPHATE MANNOSYLTRANSFERASE (EC 2.4.1.83) (DOLICHOL- PHOSPHATE MANNOSE SYNTHASE) (DOLICHYL-PHOSPHATE BETA-D- MANNOSYLTRANSFERASE) (MANNOSE-P-DOLICHOL SYNTHASE) (MPD SYNTHASE) (DPM SYNTHASE). [Source:SWISSPROT;Acc:O60762]	ENSG00000167165.3	UDP-GLUCURONOSYLTRANSFERASE 1-6 PRECURSOR, MICROSOMAL (EC 2.4.1.17) (UDP-GLUCURONOSYLTRANSFERASE 1A6) (UDPGT) (UGT1*6) (UGT1-06) (UGT1.6) (UGT-1F) (UGT1F) (PHENOL-METABOLIZING UDP-GLUCURONOSYLTRANSFERASE). [Source:SWISSPROT;Acc:P19224]	yeast	YLR189C	YPR183W	4	gene fusion (1). confidence: medium. previously annotated: no.
ENSG00000000419.1	DOLICHOL-PHOSPHATE MANNOSYLTRANSFERASE (EC 2.4.1.83) (DOLICHOL- PHOSPHATE MANNOSE SYNTHASE) (DOLICHYL-PHOSPHATE BETA-D- MANNOSYLTRANSFERASE) (MANNOSE-P-DOLICHOL SYNTHASE) (MPD SYNTHASE) (DPM SYNTHASE). [Source:SWISSPROT;Acc:O60762]	ENSG00000167815.2	PEROXIREDOXIN 2 (EC 1.11.1.-) (THIOREDOXIN PEROXIDASE 1) (THIOREDOXIN- DEPENDENT PEROXIDE REDUCTASE 1) (THIOL-SPECIFIC ANTIOXIDANT PROTEIN) (TSA) (PRP) (NATURAL KILLER CELL ENHANCING FACTOR B) (NKEF-B). [Source:SWISSPROT;Acc:P32119]	yeast	YDR453C	YPR183W	3.705	HMS-PCI (1). confidence: low. previously annotated: no.
ENSG00000000419.1	DOLICHOL-PHOSPHATE MANNOSYLTRANSFERASE (EC 2.4.1.83) (DOLICHOL- PHOSPHATE MANNOSE SYNTHASE) (DOLICHYL-PHOSPHATE BETA-D- MANNOSYLTRANSFERASE) (MANNOSE-P-DOLICHOL SYNTHASE) (MPD SYNTHASE) (DPM SYNTHASE). [Source:SWISSPROT;Acc:O60762]	ENSG00000167863.2	ATP SYNTHASE D CHAIN, MITOCHONDRIAL (EC 3.6.3.14) (MY032 PROTEIN). [Source:SWISSPROT;Acc:O75947]	yeast	YKL016C	YPR183W	4	HMS-PCI (1). confidence: low. previously annotated: no.
ENSG00000000419.1	DOLICHOL-PHOSPHATE MANNOSYLTRANSFERASE (EC 2.4.1.83) (DOLICHOL- PHOSPHATE MANNOSE SYNTHASE) (DOLICHYL-PHOSPHATE BETA-D- MANNOSYLTRANSFERASE) (MANNOSE-P-DOLICHOL SYNTHASE) (MPD SYNTHASE) (DPM SYNTHASE). [Source:SWISSPROT;Acc:O60762]	ENSG00000168448.3	1-ACYL-SN-GLYCEROL-3-PHOSPHATE ACYLTRANSFERASE ALPHA (EC 2.3.1.51) (1- AGP ACYLTRANSFERASE 1) (1-AGPAT 1) (LYSOPHOSPHATIDIC ACID ACYLTRANSFERASE-ALPHA) (LPAAT-ALPHA) (1-ACYLGLYCEROL-3-PHOSPHATE O- ACYLTRANSFERASE 1) (G15 PROTEIN). [Source:SWISSPROT;Acc:Q99943]	yeast	YDL052C	YPR183W	4	gene neighborhood (2). confidence: medium. previously annotated: no.
ENSG00000000419.1	DOLICHOL-PHOSPHATE MANNOSYLTRANSFERASE (EC 2.4.1.83) (DOLICHOL- PHOSPHATE MANNOSE SYNTHASE) (DOLICHYL-PHOSPHATE BETA-D- MANNOSYLTRANSFERASE) (MANNOSE-P-DOLICHOL SYNTHASE) (MPD SYNTHASE) (DPM SYNTHASE). [Source:SWISSPROT;Acc:O60762]	ENSG00000168671.1		yeast	YLR189C	YPR183W	3.173	gene fusion (1). confidence: medium. previously annotated: no.
ENSG00000000419.1	DOLICHOL-PHOSPHATE MANNOSYLTRANSFERASE (EC 2.4.1.83) (DOLICHOL- PHOSPHATE MANNOSE SYNTHASE) (DOLICHYL-PHOSPHATE BETA-D- MANNOSYLTRANSFERASE) (MANNOSE-P-DOLICHOL SYNTHASE) (MPD SYNTHASE) (DPM SYNTHASE). [Source:SWISSPROT;Acc:O60762]	ENSG00000169692.2	1-ACYL-SN-GLYCEROL-3-PHOSPHATE ACYLTRANSFERASE BETA (EC 2.3.1.51) (1- AGP ACYLTRANSFERASE 2) (1-AGPAT 2) (LYSOPHOSPHATIDIC ACID ACYLTRANSFERASE-BETA) (LPAAT-BETA) (1-ACYLGLYCEROL-3-PHOSPHATE O- ACYLTRANSFERASE 2). [Source:SWISSPROT;Acc:O15120]	yeast	YDL052C	YPR183W	3.251	gene neighborhood (2). confidence: medium. previously annotated: no.
ENSG00000000419.1	DOLICHOL-PHOSPHATE MANNOSYLTRANSFERASE (EC 2.4.1.83) (DOLICHOL- PHOSPHATE MANNOSE SYNTHASE) (DOLICHYL-PHOSPHATE BETA-D- MANNOSYLTRANSFERASE) (MANNOSE-P-DOLICHOL SYNTHASE) (MPD SYNTHASE) (DPM SYNTHASE). [Source:SWISSPROT;Acc:O60762]	ENSG00000171231.1	UDP-GLUCURONOSYLTRANSFERASE 2B11 PRECURSOR, MICROSOMAL (EC 2.4.1.17) (UDPGT). [Source:SWISSPROT;Acc:O75310]	yeast	YLR189C	YPR183W	3.345	gene fusion (1). confidence: medium. previously annotated: no.
ENSG00000000419.1	DOLICHOL-PHOSPHATE MANNOSYLTRANSFERASE (EC 2.4.1.83) (DOLICHOL- PHOSPHATE MANNOSE SYNTHASE) (DOLICHYL-PHOSPHATE BETA-D- MANNOSYLTRANSFERASE) (MANNOSE-P-DOLICHOL SYNTHASE) (MPD SYNTHASE) (DPM SYNTHASE). [Source:SWISSPROT;Acc:O60762]	ENSG00000171234.2	UDP-GLUCURONOSYLTRANSFERASE 2B7 PRECURSOR, MICROSOMAL (EC 2.4.1.17) (UDPGT) (3,4-CATECHOL ESTROGEN SPECIFIC) (UDPGTH-2). [Source:SWISSPROT;Acc:P16662]	yeast	YLR189C	YPR183W	3.346	gene fusion (1). confidence: medium. previously annotated: no.
ENSG00000000419.1	DOLICHOL-PHOSPHATE MANNOSYLTRANSFERASE (EC 2.4.1.83) (DOLICHOL- PHOSPHATE MANNOSE SYNTHASE) (DOLICHYL-PHOSPHATE BETA-D- MANNOSYLTRANSFERASE) (MANNOSE-P-DOLICHOL SYNTHASE) (MPD SYNTHASE) (DPM SYNTHASE). [Source:SWISSPROT;Acc:O60762]	ENSG00000172531.2	SERINE/THREONINE PROTEIN PHOSPHATASE PP1-ALPHA 1 CATALYTIC SUBUNIT (EC 3.1.3.16) (PP-1A). [Source:SWISSPROT;Acc:P08129]	yeast	YPR183W	YER133W	3.531	HMS-PCI (1). confidence: low. previously annotated: no.
ENSG00000000419.1	DOLICHOL-PHOSPHATE MANNOSYLTRANSFERASE (EC 2.4.1.83) (DOLICHOL- PHOSPHATE MANNOSE SYNTHASE) (DOLICHYL-PHOSPHATE BETA-D- MANNOSYLTRANSFERASE) (MANNOSE-P-DOLICHOL SYNTHASE) (MPD SYNTHASE) (DPM SYNTHASE). [Source:SWISSPROT;Acc:O60762]	ENSG00000173610.1	UDP GLYCOSYLTRANSFERASE 2 FAMILY, POLYPEPTIDE A1; UDP GLUCURONOSYLTRANSFERASE 2 FAMILY, POLYPEPTIDE A1. [Source:RefSeq;Acc:NM_006798]	yeast	YLR189C	YPR183W	3.383	gene fusion (1). confidence: medium. previously annotated: no.
ENSG00000000419.1	DOLICHOL-PHOSPHATE MANNOSYLTRANSFERASE (EC 2.4.1.83) (DOLICHOL- PHOSPHATE MANNOSE SYNTHASE) (DOLICHYL-PHOSPHATE BETA-D- MANNOSYLTRANSFERASE) (MANNOSE-P-DOLICHOL SYNTHASE) (MPD SYNTHASE) (DPM SYNTHASE). [Source:SWISSPROT;Acc:O60762]	ENSG00000174607.1	2-HYDROXYACYLSPHINGOSINE 1-BETA-GALACTOSYLTRANSFERASE PRECURSOR (EC 2.4.1.45) (UDP-GALACTOSE-CERAMIDE GALACTOSYLTRANSFERASE) (CERAMIDE UDP-GALACTOSYLTRANSFERASE) (CEREBROSIDE SYNTHASE). [Source:SWISSPROT;Acc:Q16880]	yeast	YLR189C	YPR183W	3.235	gene fusion (1). confidence: medium. previously annotated: no.
ENSG00000000419.1	DOLICHOL-PHOSPHATE MANNOSYLTRANSFERASE (EC 2.4.1.83) (DOLICHOL- PHOSPHATE MANNOSE SYNTHASE) (DOLICHYL-PHOSPHATE BETA-D- MANNOSYLTRANSFERASE) (MANNOSE-P-DOLICHOL SYNTHASE) (MPD SYNTHASE) (DPM SYNTHASE). [Source:SWISSPROT;Acc:O60762]	ENSG00000176807.1		yeast	YCL028W	YPR183W	4	synexpression. confidence: low. previously annotated: no.
ENSG00000000419.1	DOLICHOL-PHOSPHATE MANNOSYLTRANSFERASE (EC 2.4.1.83) (DOLICHOL- PHOSPHATE MANNOSE SYNTHASE) (DOLICHYL-PHOSPHATE BETA-D- MANNOSYLTRANSFERASE) (MANNOSE-P-DOLICHOL SYNTHASE) (MPD SYNTHASE) (DPM SYNTHASE). [Source:SWISSPROT;Acc:O60762]	ENSG00000178331.1	UDP-GLUCURONOSYLTRANSFERASE 2B17 PRECURSOR, MICROSOMAL (EC 2.4.1.17) (UDPGT) (C19-STEROID SPECIFIC UDP-GLUCURONOSYLTRANSFERASE). [Source:SWISSPROT;Acc:O75795]	yeast	YLR189C	YPR183W	3.362	gene fusion (1). confidence: medium. previously annotated: no.
ENSG00000000419.1	DOLICHOL-PHOSPHATE MANNOSYLTRANSFERASE (EC 2.4.1.83) (DOLICHOL- PHOSPHATE MANNOSE SYNTHASE) (DOLICHYL-PHOSPHATE BETA-D- MANNOSYLTRANSFERASE) (MANNOSE-P-DOLICHOL SYNTHASE) (MPD SYNTHASE) (DPM SYNTHASE). [Source:SWISSPROT;Acc:O60762]	ENSG00000178573.1	TRANSCRIPTION FACTOR MAF (PROTO-ONCOGENE C-MAF). [Source:SWISSPROT;Acc:O75444]	fly	CG10034	CG10166	4	0.334543891
ENSG00000000419.1	DOLICHOL-PHOSPHATE MANNOSYLTRANSFERASE (EC 2.4.1.83) (DOLICHOL- PHOSPHATE MANNOSE SYNTHASE) (DOLICHYL-PHOSPHATE BETA-D- MANNOSYLTRANSFERASE) (MANNOSE-P-DOLICHOL SYNTHASE) (MPD SYNTHASE) (DPM SYNTHASE). [Source:SWISSPROT;Acc:O60762]	ENSG00000178834.1		yeast	YPR183W	YFR028C	3.308	HMS-PCI (1). confidence: low. previously annotated: no.
ENSG00000000419.1	DOLICHOL-PHOSPHATE MANNOSYLTRANSFERASE (EC 2.4.1.83) (DOLICHOL- PHOSPHATE MANNOSE SYNTHASE) (DOLICHYL-PHOSPHATE BETA-D- MANNOSYLTRANSFERASE) (MANNOSE-P-DOLICHOL SYNTHASE) (MPD SYNTHASE) (DPM SYNTHASE). [Source:SWISSPROT;Acc:O60762]	ENSG00000179050.1	TRANSCRIPTION FACTOR MAFB (V-MAF MUSCULOAPONEUROTIC FIBROSARCOMA ONCOGENE HOMOLOG B). [Source:SWISSPROT;Acc:Q9Y5Q3]	fly	CG10034	CG10166	3.267	0.334543891
ENSG00000000419.1	DOLICHOL-PHOSPHATE MANNOSYLTRANSFERASE (EC 2.4.1.83) (DOLICHOL- PHOSPHATE MANNOSE SYNTHASE) (DOLICHYL-PHOSPHATE BETA-D- MANNOSYLTRANSFERASE) (MANNOSE-P-DOLICHOL SYNTHASE) (MPD SYNTHASE) (DPM SYNTHASE). [Source:SWISSPROT;Acc:O60762]	ENSG00000181929.1	5'-AMP-ACTIVATED PROTEIN KINASE, GAMMA-1 SUBUNIT (AMPK GAMMA-1 CHAIN) (AMPKG). [Source:SWISSPROT;Acc:P54619]	yeast	YGL115W	YPR183W	3.299	HMS-PCI (1). confidence: low. previously annotated: no.
ENSG00000000419.1	DOLICHOL-PHOSPHATE MANNOSYLTRANSFERASE (EC 2.4.1.83) (DOLICHOL- PHOSPHATE MANNOSE SYNTHASE) (DOLICHYL-PHOSPHATE BETA-D- MANNOSYLTRANSFERASE) (MANNOSE-P-DOLICHOL SYNTHASE) (MPD SYNTHASE) (DPM SYNTHASE). [Source:SWISSPROT;Acc:O60762]	ENSG00000182759.1	TRANSCRIPTION FACTOR MAMMALIAN MAFA (PANCREATIC BETA-CELL SPECIFIC TRANSCRIPTIONAL ACTIVATOR). [Source:SPTREMBL;Acc:Q8NHW3]	fly	CG10034	CG10166	3.178	0.334543891
ENSG00000000419.1	DOLICHOL-PHOSPHATE MANNOSYLTRANSFERASE (EC 2.4.1.83) (DOLICHOL- PHOSPHATE MANNOSE SYNTHASE) (DOLICHYL-PHOSPHATE BETA-D- MANNOSYLTRANSFERASE) (MANNOSE-P-DOLICHOL SYNTHASE) (MPD SYNTHASE) (DPM SYNTHASE). [Source:SWISSPROT;Acc:O60762]	ENSG00000183207.1	RUVB-LIKE 2 (EC 3.6.1.-) (48-KDA TATA BOX-BINDING PROTEIN-INTERACTING PROTEIN) (48-KDA TBP-INTERACTING PROTEIN) (TIP49B) (REPRESSING PONTIN 52) (REPTIN 52) (51 KDA ERYTHROCYTE CYTOSOLIC PROTEIN) (ECP-51) (TIP60-ASSOCIATED PROTEIN 54-BETA) (TAP54-BETA) (CGI-46). [Source:SWISSPROT;Acc:Q9Y230]	yeast	YPR183W	YPL235W	4	HMS-PCI (1). confidence: low. previously annotated: no.
ENSG00000000419.1	DOLICHOL-PHOSPHATE MANNOSYLTRANSFERASE (EC 2.4.1.83) (DOLICHOL- PHOSPHATE MANNOSE SYNTHASE) (DOLICHYL-PHOSPHATE BETA-D- MANNOSYLTRANSFERASE) (MANNOSE-P-DOLICHOL SYNTHASE) (MPD SYNTHASE) (DPM SYNTHASE). [Source:SWISSPROT;Acc:O60762]	ENSG00000184402.2	SS18-LIKE PROTEIN 1 (SYT HOMOLOG-1). [Source:SWISSPROT;Acc:O75177]	yeast	YCL028W	YPR183W	4	synexpression. confidence: low. previously annotated: no.
ENSG00000000419.1	DOLICHOL-PHOSPHATE MANNOSYLTRANSFERASE (EC 2.4.1.83) (DOLICHOL- PHOSPHATE MANNOSE SYNTHASE) (DOLICHYL-PHOSPHATE BETA-D- MANNOSYLTRANSFERASE) (MANNOSE-P-DOLICHOL SYNTHASE) (MPD SYNTHASE) (DPM SYNTHASE). [Source:SWISSPROT;Acc:O60762]	ENSG00000186298.1	SERINE/THREONINE PROTEIN PHOSPHATASE PP1-GAMMA CATALYTIC SUBUNIT (EC 3.1.3.16) (PP-1G). [Source:SWISSPROT;Acc:P36873]	yeast	YPR183W	YER133W	4	HMS-PCI (1). confidence: low. previously annotated: no.
ENSG00000000419.1	DOLICHOL-PHOSPHATE MANNOSYLTRANSFERASE (EC 2.4.1.83) (DOLICHOL- PHOSPHATE MANNOSE SYNTHASE) (DOLICHYL-PHOSPHATE BETA-D- MANNOSYLTRANSFERASE) (MANNOSE-P-DOLICHOL SYNTHASE) (MPD SYNTHASE) (DPM SYNTHASE). [Source:SWISSPROT;Acc:O60762]	ENSG00000186676.1	ELONGATION FACTOR 1-GAMMA (EF-1-GAMMA) (EEF-1B GAMMA) (PRO1608). [Source:SWISSPROT;Acc:P26641]	yeast	YPL048W	YPR183W	3.525	synexpression. confidence: low. previously annotated: no.
ENSG00000000457.3	EZRIN-BINDING PARTNER PACE-1 ISOFORM 1. [Source:RefSeq;Acc:NM_020423]	ENSG00000137343.4		fly	CG1344	CG17003	3.118	0.579821358
ENSG00000000938.1	PROTO-ONCOGENE TYROSINE-PROTEIN KINASE FGR (EC 2.7.1.112) (P55-FGR) (C-FGR). [Source:SWISSPROT;Acc:P09769]	ENSG00000005022.1	ADP,ATP CARRIER PROTEIN, FIBROBLAST ISOFORM (ADP/ATP TRANSLOCASE 2) (ADENINE NUCLEOTIDE TRANSLOCATOR 2) (ANT 2). [Source:SWISSPROT;Acc:P05141]	yeast	YBR085W	YBL007C	2.96	HMS-PCI (1). confidence: low. previously annotated: no.
ENSG00000000938.1	PROTO-ONCOGENE TYROSINE-PROTEIN KINASE FGR (EC 2.7.1.112) (P55-FGR) (C-FGR). [Source:SWISSPROT;Acc:P09769]	ENSG00000015285.2	WISKOTT-ALDRICH SYNDROME PROTEIN (WASP). [Source:SWISSPROT;Acc:P42768]	yeast	YOR181W	YBL007C	3.061	TAP (2) HMS-PCI (1). confidence: high. previously annotated: yes.
ENSG00000000938.1	PROTO-ONCOGENE TYROSINE-PROTEIN KINASE FGR (EC 2.7.1.112) (P55-FGR) (C-FGR). [Source:SWISSPROT;Acc:P09769]	ENSG00000035115.4		yeast	YBL007C	YHR016C	3.061	TAP (1) two-hybrid (1). confidence: high. previously annotated: no.
ENSG00000000938.1	PROTO-ONCOGENE TYROSINE-PROTEIN KINASE FGR (EC 2.7.1.112) (P55-FGR) (C-FGR). [Source:SWISSPROT;Acc:P09769]	ENSG00000047343.3	MYOSIN VA (MYOSIN 5A) (DILUTE MYOSIN HEAVY CHAIN, NON-MUSCLE) (MYOSIN HEAVY CHAIN 12) (MYOXIN). [Source:SWISSPROT;Acc:Q9Y4I1]	yeast	YAL029C	YBL007C	2.308	HMS-PCI (1). confidence: low. previously annotated: no.
ENSG00000000938.1	PROTO-ONCOGENE TYROSINE-PROTEIN KINASE FGR (EC 2.7.1.112) (P55-FGR) (C-FGR). [Source:SWISSPROT;Acc:P09769]	ENSG00000051180.3	DNA REPAIR PROTEIN RAD51 HOMOLOG 1 (HRAD51) (HSRAD51). [Source:SWISSPROT;Acc:Q06609]	yeast	YER095W	YBL007C	3.061	TAP (1). confidence: low. previously annotated: no.
ENSG00000000938.1	PROTO-ONCOGENE TYROSINE-PROTEIN KINASE FGR (EC 2.7.1.112) (P55-FGR) (C-FGR). [Source:SWISSPROT;Acc:P09769]	ENSG00000075785.2	RAS-RELATED PROTEIN RAB-7. [Source:SWISSPROT;Acc:P51149]	yeast	YBL007C	YML001W	3.061	TAP (1). confidence: low. previously annotated: no.
ENSG00000000938.1	PROTO-ONCOGENE TYROSINE-PROTEIN KINASE FGR (EC 2.7.1.112) (P55-FGR) (C-FGR). [Source:SWISSPROT;Acc:P09769]	ENSG00000078269.2	SYNAPTOJANIN 2 (EC 3.1.3.36) (SYNAPTIC INOSITOL-1,4,5-TRISPHOSPHATE 5- PHOSPHATASE 2) (FRAGMENT). [Source:SWISSPROT;Acc:O15056]	yeast	YBL007C	YNL106C	2.397	TAP (1). confidence: low. previously annotated: no.
ENSG00000000938.1	PROTO-ONCOGENE TYROSINE-PROTEIN KINASE FGR (EC 2.7.1.112) (P55-FGR) (C-FGR). [Source:SWISSPROT;Acc:P09769]	ENSG00000085733.3	SRC SUBSTRATE CORTACTIN (AMPLAXIN) (ONCOGENE EMS1). [Source:SWISSPROT;Acc:Q14247]	yeast	YCR088W	YBL007C	2.424	synthetic lethality. confidence: medium. previously annotated: yes.
ENSG00000000938.1	PROTO-ONCOGENE TYROSINE-PROTEIN KINASE FGR (EC 2.7.1.112) (P55-FGR) (C-FGR). [Source:SWISSPROT;Acc:P09769]	ENSG00000099341.1	26S PROTEASOME NON-ATPASE REGULATORY SUBUNIT 8 (26S PROTEASOME REGULATORY SUBUNIT S14) (P31). [Source:SWISSPROT;Acc:P48556]	yeast	YFR052W	YBL007C	3.061	HMS-PCI (1). confidence: low. previously annotated: no.
ENSG00000000938.1	PROTO-ONCOGENE TYROSINE-PROTEIN KINASE FGR (EC 2.7.1.112) (P55-FGR) (C-FGR). [Source:SWISSPROT;Acc:P09769]	ENSG00000106299.1	NEURAL WISKOTT-ALDRICH SYNDROME PROTEIN (N-WASP). [Source:SWISSPROT;Acc:O00401]	yeast	YOR181W	YBL007C	2.403	TAP (2) HMS-PCI (1). confidence: high. previously annotated: yes.
ENSG00000000938.1	PROTO-ONCOGENE TYROSINE-PROTEIN KINASE FGR (EC 2.7.1.112) (P55-FGR) (C-FGR). [Source:SWISSPROT;Acc:P09769]	ENSG00000122012.3		yeast	YML123C	YBL007C	2.465	HMS-PCI (1). confidence: low. previously annotated: no.
ENSG00000000938.1	PROTO-ONCOGENE TYROSINE-PROTEIN KINASE FGR (EC 2.7.1.112) (P55-FGR) (C-FGR). [Source:SWISSPROT;Acc:P09769]	ENSG00000125733.4	CDC42-INTERACTING PROTEIN 4 (THYROID RECEPTOR INTERACTING PROTEIN 10) (TRIP-10). [Source:SWISSPROT;Acc:Q15642]	yeast	YHR114W	YBL007C	3.061	TAP (1) HMS-PCI (1). confidence: high. previously annotated: no.
ENSG00000000938.1	PROTO-ONCOGENE TYROSINE-PROTEIN KINASE FGR (EC 2.7.1.112) (P55-FGR) (C-FGR). [Source:SWISSPROT;Acc:P09769]	ENSG00000128833.2	MYOSIN VC (MYOSIN 5C). [Source:SWISSPROT;Acc:Q9NQX4]	yeast	YAL029C	YBL007C	1.649	HMS-PCI (1). confidence: low. previously annotated: no.
ENSG00000000938.1	PROTO-ONCOGENE TYROSINE-PROTEIN KINASE FGR (EC 2.7.1.112) (P55-FGR) (C-FGR). [Source:SWISSPROT;Acc:P09769]	ENSG00000131504.2	DIAPHANOUS PROTEIN HOMOLOG 1 (DIAPHANOUS-RELATED FORMIN 1) (DRF1). [Source:SWISSPROT;Acc:O60610]	yeast	YNL271C	YBL007C	3.061	synthetic lethality. confidence: medium. previously annotated: no.
ENSG00000000938.1	PROTO-ONCOGENE TYROSINE-PROTEIN KINASE FGR (EC 2.7.1.112) (P55-FGR) (C-FGR). [Source:SWISSPROT;Acc:P09769]	ENSG00000134243.3	SORTILIN PRECURSOR (GLYCOPROTEIN 95) (GP95) (NEUROTENSIN RECEPTOR 3) (NT3) (100 KDA NT RECEPTOR). [Source:SWISSPROT;Acc:Q99523]	yeast	YBL007C	YBL017C	2.73	HMS-PCI (1). confidence: low. previously annotated: no.
ENSG00000000938.1	PROTO-ONCOGENE TYROSINE-PROTEIN KINASE FGR (EC 2.7.1.112) (P55-FGR) (C-FGR). [Source:SWISSPROT;Acc:P09769]	ENSG00000137942.3		yeast	YHR114W	YBL007C	2.32	TAP (1) HMS-PCI (1). confidence: high. previously annotated: no.
ENSG00000000938.1	PROTO-ONCOGENE TYROSINE-PROTEIN KINASE FGR (EC 2.7.1.112) (P55-FGR) (C-FGR). [Source:SWISSPROT;Acc:P09769]	ENSG00000139734.3	DIAPHANOUS PROTEIN HOMOLOG 3 (DIAPHANOUS-RELATED FORMIN 3) (DRF3) (FRAGMENT). [Source:SWISSPROT;Acc:Q9NSV4]	yeast	YNL271C	YBL007C	2.242	synthetic lethality. confidence: medium. previously annotated: no.
ENSG00000000938.1	PROTO-ONCOGENE TYROSINE-PROTEIN KINASE FGR (EC 2.7.1.112) (P55-FGR) (C-FGR). [Source:SWISSPROT;Acc:P09769]	ENSG00000147614.1	ATPASE, H+ TRANSPORTING, LYSOSOMAL 38KDA, V0 SUBUNIT D ISOFORM 2. [Source:RefSeq;Acc:NM_152565]	yeast	YLR447C	YBL007C	2.526	HMS-PCI (1). confidence: low. previously annotated: no.
ENSG00000000938.1	PROTO-ONCOGENE TYROSINE-PROTEIN KINASE FGR (EC 2.7.1.112) (P55-FGR) (C-FGR). [Source:SWISSPROT;Acc:P09769]	ENSG00000151475.1		yeast	YBR085W	YBL007C	2.511	HMS-PCI (1). confidence: low. previously annotated: no.
ENSG00000000938.1	PROTO-ONCOGENE TYROSINE-PROTEIN KINASE FGR (EC 2.7.1.112) (P55-FGR) (C-FGR). [Source:SWISSPROT;Acc:P09769]	ENSG00000151729.1	ADP,ATP CARRIER PROTEIN, HEART/SKELETAL MUSCLE ISOFORM T1 (ADP/ATP TRANSLOCASE 1) (ADENINE NUCLEOTIDE TRANSLOCATOR 1) (ANT 1). [Source:SWISSPROT;Acc:P12235]	yeast	YBR085W	YBL007C	2.89	HMS-PCI (1). confidence: low. previously annotated: no.
ENSG00000000938.1	PROTO-ONCOGENE TYROSINE-PROTEIN KINASE FGR (EC 2.7.1.112) (P55-FGR) (C-FGR). [Source:SWISSPROT;Acc:P09769]	ENSG00000159082.3	SYNAPTOJANIN 1 (EC 3.1.3.36) (SYNAPTIC INOSITOL-1,4,5-TRISPHOSPHATE 5- PHOSPHATASE 1). [Source:SWISSPROT;Acc:O43426]	yeast	YBL007C	YNL106C	3.061	TAP (1). confidence: low. previously annotated: no.
ENSG00000000938.1	PROTO-ONCOGENE TYROSINE-PROTEIN KINASE FGR (EC 2.7.1.112) (P55-FGR) (C-FGR). [Source:SWISSPROT;Acc:P09769]	ENSG00000159164.1	SYNAPTIC VESICLE GLYCOPROTEIN 2. [Source:RefSeq;Acc:NM_014849]	yeast	YML123C	YBL007C	2.673	HMS-PCI (1). confidence: low. previously annotated: no.
ENSG00000000938.1	PROTO-ONCOGENE TYROSINE-PROTEIN KINASE FGR (EC 2.7.1.112) (P55-FGR) (C-FGR). [Source:SWISSPROT;Acc:P09769]	ENSG00000159720.1	VACUOLAR ATP SYNTHASE SUBUNIT D (EC 3.6.3.14) (V-ATPASE D SUBUNIT) (VACUOLAR PROTON PUMP D SUBUNIT) (V-ATPASE AC39 SUBUNIT) (V-ATPASE 40 KDA ACCESSORY PROTEIN) (P39) (32 KDA ACCESSORY PROTEIN). [Source:SWISSPROT;Acc:P12953]	yeast	YLR447C	YBL007C	3.061	HMS-PCI (1). confidence: low. previously annotated: no.
ENSG00000000938.1	PROTO-ONCOGENE TYROSINE-PROTEIN KINASE FGR (EC 2.7.1.112) (P55-FGR) (C-FGR). [Source:SWISSPROT;Acc:P09769]	ENSG00000166111.1		yeast	YML123C	YBL007C	2.12	HMS-PCI (1). confidence: low. previously annotated: no.
ENSG00000000938.1	PROTO-ONCOGENE TYROSINE-PROTEIN KINASE FGR (EC 2.7.1.112) (P55-FGR) (C-FGR). [Source:SWISSPROT;Acc:P09769]	ENSG00000167306.4	MYOSIN VB (MYOSIN 5B) (FRAGMENT). [Source:SWISSPROT;Acc:Q9ULV0]	yeast	YAL029C	YBL007C	1.508	HMS-PCI (1). confidence: low. previously annotated: no.
ENSG00000000938.1	PROTO-ONCOGENE TYROSINE-PROTEIN KINASE FGR (EC 2.7.1.112) (P55-FGR) (C-FGR). [Source:SWISSPROT;Acc:P09769]	ENSG00000169100.2	ADP,ATP CARRIER PROTEIN, LIVER ISOFORM T2 (ADP/ATP TRANSLOCASE 3) (ADENINE NUCLEOTIDE TRANSLOCATOR 3) (ANT 3). [Source:SWISSPROT;Acc:P12236]	yeast	YBR085W	YBL007C	3.061	HMS-PCI (1). confidence: low. previously annotated: no.
ENSG00000000938.1	PROTO-ONCOGENE TYROSINE-PROTEIN KINASE FGR (EC 2.7.1.112) (P55-FGR) (C-FGR). [Source:SWISSPROT;Acc:P09769]	ENSG00000175166.3	26S PROTEASOME NON-ATPASE REGULATORY SUBUNIT 2 (26S PROTEASOME REGULATORY SUBUNIT S2) (26S PROTEASOME SUBUNIT P97) (TUMOR NECROSIS FACTOR TYPE 1 RECEPTOR ASSOCIATED PROTEIN 2) (55.11 PROTEIN). [Source:SWISSPROT;Acc:Q13200]	yeast	YHR027C	YBL007C	3.061	HMS-PCI (1). confidence: low. previously annotated: no.
ENSG00000000938.1	PROTO-ONCOGENE TYROSINE-PROTEIN KINASE FGR (EC 2.7.1.112) (P55-FGR) (C-FGR). [Source:SWISSPROT;Acc:P09769]	ENSG00000180353.2	HEMATOPOIETIC LINEAGE CELL SPECIFIC PROTEIN (HEMATOPOIETIC CELL- SPECIFIC LYN SUBSTRATE 1) (LCKBP1). [Source:SWISSPROT;Acc:P14317]	yeast	YCR088W	YBL007C	3.061	synthetic lethality. confidence: medium. previously annotated: yes.
ENSG00000000938.1	PROTO-ONCOGENE TYROSINE-PROTEIN KINASE FGR (EC 2.7.1.112) (P55-FGR) (C-FGR). [Source:SWISSPROT;Acc:P09769]	ENSG00000185518.3	SYNAPTIC VESICLE PROTEIN 2B HOMOLOG. [Source:RefSeq;Acc:NM_014848]	yeast	YML123C	YBL007C	3.061	HMS-PCI (1). confidence: low. previously annotated: no.
ENSG00000000938.1	PROTO-ONCOGENE TYROSINE-PROTEIN KINASE FGR (EC 2.7.1.112) (P55-FGR) (C-FGR). [Source:SWISSPROT;Acc:P09769]	ENSG00000187239.2	BA138E2.1.2 (FORMIN-BINDING PROTEIN 17 (FBP17), ISOFORM 2). [Source:SPTREMBL;Acc:Q96LH6]	yeast	YHR114W	YBL007C	2.534	TAP (1) HMS-PCI (1). confidence: high. previously annotated: no.
ENSG00000001036.1	FUCOSIDASE, ALPHA-L- 2, PLASMA. [Source:RefSeq;Acc:NM_032020]	ENSG00000058272.3	PROTEIN PHOSPHATASE 1, REGULATORY (INHIBITOR) SUBUNIT 12A; MYOSIN PHOSPHATASE, TARGET SUBUNIT 1. [Source:RefSeq;Acc:NM_002480]	fly	CG32156	CG33047	4	0.250162427
ENSG00000001036.1	FUCOSIDASE, ALPHA-L- 2, PLASMA. [Source:RefSeq;Acc:NM_032020]	ENSG00000077157.4	PROTEIN PHOSPHATASE 1, REGULATORY (INHIBITOR) SUBUNIT 12B ISOFORM A; MYOSIN PHOSPHATASE REGULATORY SUBUNIT; MYOSIN PHOSPHATASE, TARGET SUBUNIT 2. [Source:RefSeq;Acc:NM_002481]	fly	CG32156	CG33047	3.279	0.250162427
ENSG00000001036.1	FUCOSIDASE, ALPHA-L- 2, PLASMA. [Source:RefSeq;Acc:NM_032020]	ENSG00000105315.3		fly	CG11546	CG33047	3.108	0.156248958
ENSG00000001036.1	FUCOSIDASE, ALPHA-L- 2, PLASMA. [Source:RefSeq;Acc:NM_032020]	ENSG00000123159.1	RGS19-INTERACTING PROTEIN 1 (GAIP C-TERMINUS INTERACTING PROTEIN GIPC) (RGS-GAIP INTERACTING PROTEIN) (TAX INTERACTION PROTEIN 2) (TIP-2). [Source:SWISSPROT;Acc:O14908]	fly	CG11546	CG33047	4	0.156248958
ENSG00000001084.4	GLUTAMATE--CYSTEINE LIGASE CATALYTIC SUBUNIT (EC 6.3.2.2) (GAMMA- GLUTAMYLCYSTEINE SYNTHETASE) (GAMMA-ECS) (GCS HEAVY CHAIN). [Source:SWISSPROT;Acc:P48506]	ENSG00000023909.1	GLUTAMATE--CYSTEINE LIGASE REGULATORY SUBUNIT (EC 6.3.2.2) (GAMMA- GLUTAMYLCYSTEINE SYNTHETASE) (GAMMA-ECS) (GCS LIGHT CHAIN) (GLUTAMATE--CYSTEINE LIGASE MODIFIER SUBUNIT). [Source:SWISSPROT;Acc:P48507]	worm	E01A2.1	F37B12.2	4	CORE_1
ENSG00000001167.3	CCAAT-BINDING TRANSCRIPTION FACTOR SUBUNIT B (CBF-B) (NF-Y PROTEIN CHAIN A) (NF-YA) (CAAT-BOX DNA BINDING PROTEIN SUBUNIT A). [Source:SWISSPROT;Acc:P23511]	ENSG00000001167.3	CCAAT-BINDING TRANSCRIPTION FACTOR SUBUNIT B (CBF-B) (NF-Y PROTEIN CHAIN A) (NF-YA) (CAAT-BOX DNA BINDING PROTEIN SUBUNIT A). [Source:SWISSPROT;Acc:P23511]	fly	CG3891	CG3891	4	0.225987135
ENSG00000001167.3	CCAAT-BINDING TRANSCRIPTION FACTOR SUBUNIT B (CBF-B) (NF-Y PROTEIN CHAIN A) (NF-YA) (CAAT-BOX DNA BINDING PROTEIN SUBUNIT A). [Source:SWISSPROT;Acc:P23511]	ENSG00000066136.3	NUCLEAR TRANSCRIPTION FACTOR Y SUBUNIT GAMMA (NF-Y PROTEIN CHAIN C) (NUCLEAR FACTOR YC) (NF-YC) (CCAAT-BINDING TRANSCRIPTION FACTOR SUBUNIT C) (CBF-C) (TRANSACTIVATOR HSM-1/2). [Source:SWISSPROT;Acc:Q13952]	fly	CG3075	CG3891	4	0.927982007
ENSG00000001167.3	CCAAT-BINDING TRANSCRIPTION FACTOR SUBUNIT B (CBF-B) (NF-Y PROTEIN CHAIN A) (NF-YA) (CAAT-BOX DNA BINDING PROTEIN SUBUNIT A). [Source:SWISSPROT;Acc:P23511]	ENSG00000075415.1	PHOSPHATE CARRIER PROTEIN, MITOCHONDRIAL PRECURSOR (PTP). [Source:SWISSPROT;Acc:Q00325]	fly	CG3891	CG4994	3.106	0.048921929
ENSG00000001167.3	CCAAT-BINDING TRANSCRIPTION FACTOR SUBUNIT B (CBF-B) (NF-Y PROTEIN CHAIN A) (NF-YA) (CAAT-BOX DNA BINDING PROTEIN SUBUNIT A). [Source:SWISSPROT;Acc:P23511]	ENSG00000100242.3	SAD1/UNC-84-LIKE PROTEIN 2. [Source:SWISSPROT;Acc:Q9UH99]	fly	CG18584	CG3891	4	0.135895327
ENSG00000001167.3	CCAAT-BINDING TRANSCRIPTION FACTOR SUBUNIT B (CBF-B) (NF-Y PROTEIN CHAIN A) (NF-YA) (CAAT-BOX DNA BINDING PROTEIN SUBUNIT A). [Source:SWISSPROT;Acc:P23511]	ENSG00000101558.2	VESICLE-ASSOCIATED MEMBRANE PROTEIN-ASSOCIATED PROTEIN A (VAMP- ASSOCIATED PROTEIN A) (VAMP-A) (VAP-A) (33 KDA VAMP-ASSOCIATED PROTEIN) (VAP-33). [Source:SWISSPROT;Acc:Q9P0L0]	fly	CG3891	CG5014	3.448	0.211732428
ENSG00000001167.3	CCAAT-BINDING TRANSCRIPTION FACTOR SUBUNIT B (CBF-B) (NF-Y PROTEIN CHAIN A) (NF-YA) (CAAT-BOX DNA BINDING PROTEIN SUBUNIT A). [Source:SWISSPROT;Acc:P23511]	ENSG00000105568.4	SERINE/THREONINE PROTEIN PHOSPHATASE 2A, 65 KDA REGULATORY SUBUNIT A, ALPHA ISOFORM (PP2A, SUBUNIT A, PR65-ALPHA ISOFORM) (PP2A, SUBUNIT A, R1-ALPHA ISOFORM) (MEDIUM TUMOR ANTIGEN-ASSOCIATED 61 KDA PROTEIN). [Source:SWISSPROT;Acc:P30153]	fly	CG13383	CG3891	4	0.036446851
ENSG00000001167.3	CCAAT-BINDING TRANSCRIPTION FACTOR SUBUNIT B (CBF-B) (NF-Y PROTEIN CHAIN A) (NF-YA) (CAAT-BOX DNA BINDING PROTEIN SUBUNIT A). [Source:SWISSPROT;Acc:P23511]	ENSG00000107758.2	SERINE/THREONINE PROTEIN PHOSPHATASE 2B CATALYTIC SUBUNIT, BETA ISOFORM (EC 3.1.3.16) (CALMODULIN-DEPENDENT CALCINEURIN A SUBUNIT, BETA ISOFORM) (CAM-PRP CATALYTIC SUBUNIT). [Source:SWISSPROT;Acc:P16299]	fly	CG3891	CG9842	3.265	0.265335624
ENSG00000001167.3	CCAAT-BINDING TRANSCRIPTION FACTOR SUBUNIT B (CBF-B) (NF-Y PROTEIN CHAIN A) (NF-YA) (CAAT-BOX DNA BINDING PROTEIN SUBUNIT A). [Source:SWISSPROT;Acc:P23511]	ENSG00000119669.1		fly	CG11138	CG3891	4	0.042070597
ENSG00000001167.3	CCAAT-BINDING TRANSCRIPTION FACTOR SUBUNIT B (CBF-B) (NF-Y PROTEIN CHAIN A) (NF-YA) (CAAT-BOX DNA BINDING PROTEIN SUBUNIT A). [Source:SWISSPROT;Acc:P23511]	ENSG00000120910.4	SERINE/THREONINE PROTEIN PHOSPHATASE 2B CATALYTIC SUBUNIT, GAMMA ISOFORM (EC 3.1.3.16) (CALMODULIN-DEPENDENT CALCINEURIN A SUBUNIT, GAMMA ISOFORM) (CALCINEURIN, TESTIS-SPECIFIC CATALYTIC SUBUNIT) (CAM-PRP CATALYTIC SUBUNIT). [Source:SWISSPROT;Acc:P48454]	fly	CG3891	CG9842	3.115	0.265335624
ENSG00000001167.3	CCAAT-BINDING TRANSCRIPTION FACTOR SUBUNIT B (CBF-B) (NF-Y PROTEIN CHAIN A) (NF-YA) (CAAT-BOX DNA BINDING PROTEIN SUBUNIT A). [Source:SWISSPROT;Acc:P23511]	ENSG00000124164.1	VESICLE-ASSOCIATED MEMBRANE PROTEIN-ASSOCIATED PROTEIN B/C (VAMP- ASSOCIATED PROTEIN B/C) (VAMP-B/VAMP-C) (VAP-B/VAP-C). [Source:SWISSPROT;Acc:O95292]	fly	CG3891	CG5014	4	0.211732428
ENSG00000001167.3	CCAAT-BINDING TRANSCRIPTION FACTOR SUBUNIT B (CBF-B) (NF-Y PROTEIN CHAIN A) (NF-YA) (CAAT-BOX DNA BINDING PROTEIN SUBUNIT A). [Source:SWISSPROT;Acc:P23511]	ENSG00000137713.3	SERINE/THREONINE PROTEIN PHOSPHATASE 2A, 65 KDA REGULATORY SUBUNIT A, BETA ISOFORM (PP2A, SUBUNIT A, PR65-BETA ISOFORM) (PP2A, SUBUNIT A, R1-BETA ISOFORM). [Source:SWISSPROT;Acc:P30154]	fly	CG13383	CG3891	3.483	0.036446851
ENSG00000001167.3	CCAAT-BINDING TRANSCRIPTION FACTOR SUBUNIT B (CBF-B) (NF-Y PROTEIN CHAIN A) (NF-YA) (CAAT-BOX DNA BINDING PROTEIN SUBUNIT A). [Source:SWISSPROT;Acc:P23511]	ENSG00000137955.2	GERANYLGERANYL TRANSFERASE TYPE II BETA SUBUNIT (EC 2.5.1.-) (RAB GERANYLGERANYLTRANSFERASE BETA SUBUNIT) (RAB GERANYL- GERANYLTRANSFERASE BETA SUBUNIT) (RAB GG TRANSFERASE BETA) (RAB GGTASE BETA). [Source:SWISSPROT;Acc:P53611]	fly	CG18627	CG3891	4	0.081314071
ENSG00000001167.3	CCAAT-BINDING TRANSCRIPTION FACTOR SUBUNIT B (CBF-B) (NF-Y PROTEIN CHAIN A) (NF-YA) (CAAT-BOX DNA BINDING PROTEIN SUBUNIT A). [Source:SWISSPROT;Acc:P23511]	ENSG00000138814.3	SERINE/THREONINE PROTEIN PHOSPHATASE 2B CATALYTIC SUBUNIT, ALPHA ISOFORM (EC 3.1.3.16) (CALMODULIN-DEPENDENT CALCINEURIN A SUBUNIT, ALPHA ISOFORM) (CAM-PRP CATALYTIC SUBUNIT). [Source:SWISSPROT;Acc:Q08209]	fly	CG3891	CG9842	3.965	0.265335624
ENSG00000001167.3	CCAAT-BINDING TRANSCRIPTION FACTOR SUBUNIT B (CBF-B) (NF-Y PROTEIN CHAIN A) (NF-YA) (CAAT-BOX DNA BINDING PROTEIN SUBUNIT A). [Source:SWISSPROT;Acc:P23511]	ENSG00000148516.4	TRANSCRIPTION FACTOR 8 (NIL-2-A ZINC FINGER PROTEIN) (NEGATIVE REGULATOR OF IL2). [Source:SWISSPROT;Acc:P37275]	fly	CG1322	CG3891	4	0.023815811
ENSG00000001167.3	CCAAT-BINDING TRANSCRIPTION FACTOR SUBUNIT B (CBF-B) (NF-Y PROTEIN CHAIN A) (NF-YA) (CAAT-BOX DNA BINDING PROTEIN SUBUNIT A). [Source:SWISSPROT;Acc:P23511]	ENSG00000164828.3	SAD1/UNC-84 PROTEIN-LIKE 1. [Source:SWISSPROT;Acc:O94901]	fly	CG18584	CG3891	3.107	0.135895327
ENSG00000001167.3	CCAAT-BINDING TRANSCRIPTION FACTOR SUBUNIT B (CBF-B) (NF-Y PROTEIN CHAIN A) (NF-YA) (CAAT-BOX DNA BINDING PROTEIN SUBUNIT A). [Source:SWISSPROT;Acc:P23511]	ENSG00000168264.1		fly	CG11138	CG3891	4	0.042070597
ENSG00000001167.3	CCAAT-BINDING TRANSCRIPTION FACTOR SUBUNIT B (CBF-B) (NF-Y PROTEIN CHAIN A) (NF-YA) (CAAT-BOX DNA BINDING PROTEIN SUBUNIT A). [Source:SWISSPROT;Acc:P23511]	ENSG00000169554.2	ZINC FINGER HOMEOBOX PROTEIN 1B (SMAD INTERACTING PROTEIN 1) (SMADIP1) (HRIHFB2411). [Source:SWISSPROT;Acc:O60315]	fly	CG1322	CG3891	3.3	0.023815811
ENSG00000001167.3	CCAAT-BINDING TRANSCRIPTION FACTOR SUBUNIT B (CBF-B) (NF-Y PROTEIN CHAIN A) (NF-YA) (CAAT-BOX DNA BINDING PROTEIN SUBUNIT A). [Source:SWISSPROT;Acc:P23511]	ENSG00000185624.1	PROTEIN DISULFIDE ISOMERASE PRECURSOR (PDI) (EC 5.3.4.1) (PROLYL 4- HYDROXYLASE BETA SUBUNIT) (CELLULAR THYROID HORMONE BINDING PROTEIN) (P55). [Source:SWISSPROT;Acc:P07237]	fly	CG3891	CG6988	4	0.046591806
ENSG00000001497.3		ENSG00000141380.4	SSXT PROTEIN (SYNOVIAL SARCOMA, TRANSLOCATED TO X CHROMOSOME) (SYT PROTEIN). [Source:SWISSPROT;Acc:Q15532]	yeast	YKR063C	YCL028W	3.565	HMS-PCI (1). confidence: low. previously annotated: no.
ENSG00000001497.3		ENSG00000176807.1		yeast	YKR063C	YCL028W	4	HMS-PCI (1). confidence: low. previously annotated: no.
ENSG00000001497.3		ENSG00000184402.2	SS18-LIKE PROTEIN 1 (SYT HOMOLOG-1). [Source:SWISSPROT;Acc:O75177]	yeast	YKR063C	YCL028W	4	HMS-PCI (1). confidence: low. previously annotated: no.
ENSG00000001630.3	CYTOCHROME P450 51A1 (EC 1.14.13.70) (CYPLI) (P450LI) (STEROL 14-ALPHA DEMETHYLASE) (LANOSTEROL 14-ALPHA DEMETHYLASE) (LDM) (P450-14DM). [Source:SWISSPROT;Acc:Q16850]	ENSG00000007933.1	DIMETHYLANILINE MONOOXYGENASE [N-OXIDE FORMING] 3 (EC 1.14.13.8) (HEPATIC FLAVIN-CONTAINING MONOOXYGENASE 3) (FMO 3) (DIMETHYLANILINE OXIDASE 3) (FMO FORM 2) (FMO II). [Source:SWISSPROT;Acc:P31513]	yeast	YHR176W	YHR007C	3.689	gene cooccurence. confidence: low. previously annotated: no.
ENSG00000001630.3	CYTOCHROME P450 51A1 (EC 1.14.13.70) (CYPLI) (P450LI) (STEROL 14-ALPHA DEMETHYLASE) (LANOSTEROL 14-ALPHA DEMETHYLASE) (LDM) (P450-14DM). [Source:SWISSPROT;Acc:Q16850]	ENSG00000010932.3	DIMETHYLANILINE MONOOXYGENASE [N-OXIDE FORMING] 1 (EC 1.14.13.8) (FETAL HEPATIC FLAVIN-CONTAINING MONOOXYGENASE 1) (FMO 1) (DIMETHYLANILINE OXIDASE 1). [Source:SWISSPROT;Acc:Q01740]	yeast	YHR176W	YHR007C	3.478	gene cooccurence. confidence: low. previously annotated: no.
ENSG00000001630.3	CYTOCHROME P450 51A1 (EC 1.14.13.70) (CYPLI) (P450LI) (STEROL 14-ALPHA DEMETHYLASE) (LANOSTEROL 14-ALPHA DEMETHYLASE) (LDM) (P450-14DM). [Source:SWISSPROT;Acc:Q16850]	ENSG00000014919.1	COX15 HOMOLOG ISOFORM 2 PRECURSOR; CYTOCHROME C OXIDASE SUBUNIT 15; CYTOCHROME C OXIDASE ASSEMBLY PROTEIN. [Source:RefSeq;Acc:NM_004376]	yeast	YER141W	YHR007C	4	gene cooccurence. confidence: low. previously annotated: no.
ENSG00000001630.3	CYTOCHROME P450 51A1 (EC 1.14.13.70) (CYPLI) (P450LI) (STEROL 14-ALPHA DEMETHYLASE) (LANOSTEROL 14-ALPHA DEMETHYLASE) (LDM) (P450-14DM). [Source:SWISSPROT;Acc:Q16850]	ENSG00000076258.1	DIMETHYLANILINE MONOOXYGENASE [N-OXIDE FORMING] 4 (EC 1.14.13.8) (HEPATIC FLAVIN-CONTAINING MONOOXYGENASE 4) (FMO 4) (DIMETHYLANILINE OXIDASE 4). [Source:SWISSPROT;Acc:P31512]	yeast	YHR176W	YHR007C	3.433	gene cooccurence. confidence: low. previously annotated: no.
ENSG00000001630.3	CYTOCHROME P450 51A1 (EC 1.14.13.70) (CYPLI) (P450LI) (STEROL 14-ALPHA DEMETHYLASE) (LANOSTEROL 14-ALPHA DEMETHYLASE) (LDM) (P450-14DM). [Source:SWISSPROT;Acc:Q16850]	ENSG00000094963.3	DIMETHYLANILINE MONOOXYGENASE [N-OXIDE FORMING] 2 (EC 1.14.13.8) (PULMONARY FLAVIN-CONTAINING MONOOXYGENASE 2) (FMO 2) (DIMETHYLANILINE OXIDASE 2) (FMO 1B1). [Source:SWISSPROT;Acc:Q99518]	yeast	YHR176W	YHR007C	3.508	gene cooccurence. confidence: low. previously annotated: no.
ENSG00000001630.3	CYTOCHROME P450 51A1 (EC 1.14.13.70) (CYPLI) (P450LI) (STEROL 14-ALPHA DEMETHYLASE) (LANOSTEROL 14-ALPHA DEMETHYLASE) (LDM) (P450-14DM). [Source:SWISSPROT;Acc:Q16850]	ENSG00000117507.1	PUTATIVE DIMETHYLANILINE MONOOXYGENASE [N-OXIDE FORMING] 6 (EC 1.14.13.8) (FLAVIN-CONTAINING MONOOXYGENASE 6) (FMO 6) (DIMETHYLANILINE OXIDASE 6). [Source:SWISSPROT;Acc:O60774]	yeast	YHR176W	YHR007C	4	gene cooccurence. confidence: low. previously annotated: no.
ENSG00000001630.3	CYTOCHROME P450 51A1 (EC 1.14.13.70) (CYPLI) (P450LI) (STEROL 14-ALPHA DEMETHYLASE) (LANOSTEROL 14-ALPHA DEMETHYLASE) (LDM) (P450-14DM). [Source:SWISSPROT;Acc:Q16850]	ENSG00000131781.1	DIMETHYLANILINE MONOOXYGENASE [N-OXIDE FORMING] 5 (EC 1.14.13.8) (HEPATIC FLAVIN-CONTAINING MONOOXYGENASE 5) (FMO 5) (DIMETHYLANILINE OXIDASE 5). [Source:SWISSPROT;Acc:P49326]	yeast	YHR176W	YHR007C	3.416	gene cooccurence. confidence: low. previously annotated: no.
ENSG00000002016.4	DNA REPAIR PROTEIN RAD52 HOMOLOG. [Source:SWISSPROT;Acc:P43351]	ENSG00000004700.4	ATP-DEPENDENT DNA HELICASE Q1 (DNA-DEPENDENT ATPASE Q1). [Source:SWISSPROT;Acc:P46063]	yeast	YML032C	YMR190C	4	TAP (1). confidence: low. previously annotated: no.
ENSG00000002016.4	DNA REPAIR PROTEIN RAD52 HOMOLOG. [Source:SWISSPROT;Acc:P43351]	ENSG00000005022.1	ADP,ATP CARRIER PROTEIN, FIBROBLAST ISOFORM (ADP/ATP TRANSLOCASE 2) (ADENINE NUCLEOTIDE TRANSLOCATOR 2) (ANT 2). [Source:SWISSPROT;Acc:P05141]	yeast	YML032C	YBR085W	3.899	HMS-PCI (1). confidence: low. previously annotated: no.
ENSG00000002016.4	DNA REPAIR PROTEIN RAD52 HOMOLOG. [Source:SWISSPROT;Acc:P43351]	ENSG00000013275.1	26S PROTEASE REGULATORY SUBUNIT 6B (MIP224) (MB67 INTERACTING PROTEIN) (TAT-BINDING PROTEIN-7) (TBP-7). [Source:SWISSPROT;Acc:P43686]	yeast	YML032C	YDR394W	4	TAP (1) HMS-PCI (1). confidence: high. previously annotated: no.
ENSG00000002016.4	DNA REPAIR PROTEIN RAD52 HOMOLOG. [Source:SWISSPROT;Acc:P43351]	ENSG00000047315.2	DNA-DIRECTED RNA POLYMERASE II 140 KDA POLYPEPTIDE (EC 2.7.7.6) (RNA POLYMERASE II SUBUNIT 2) (RPB2). [Source:SWISSPROT;Acc:P30876]	yeast	YML032C	YOR151C	4	TAP (1). confidence: low. previously annotated: no.
ENSG00000002016.4	DNA REPAIR PROTEIN RAD52 HOMOLOG. [Source:SWISSPROT;Acc:P43351]	ENSG00000051180.3	DNA REPAIR PROTEIN RAD51 HOMOLOG 1 (HRAD51) (HSRAD51). [Source:SWISSPROT;Acc:Q06609]	yeast	YML032C	YER095W	4	TAP (1). confidence: low. previously annotated: no.
ENSG00000002016.4	DNA REPAIR PROTEIN RAD52 HOMOLOG. [Source:SWISSPROT;Acc:P43351]	ENSG00000067057.2	6-PHOSPHOFRUCTOKINASE, TYPE C (EC 2.7.1.11) (PHOSPHOFRUCTOKINASE 1) (PHOSPHOHEXOKINASE) (PHOSPHOFRUCTO-1-KINASE ISOZYME C) (PFK-C) (6-PHOSPHOFRUCTOKINASE, PLATELET TYPE). [Source:SWISSPROT;Acc:Q01813]	yeast	YML032C	YGR240C	3.189	TAP (1). confidence: low. previously annotated: no.
ENSG00000002016.4	DNA REPAIR PROTEIN RAD52 HOMOLOG. [Source:SWISSPROT;Acc:P43351]	ENSG00000079739.2	PHOSPHOGLUCOMUTASE (EC 5.4.2.2) (GLUCOSE PHOSPHOMUTASE) (PGM). [Source:SWISSPROT;Acc:P36871]	yeast	YMR105C	YML032C	4	HMS-PCI (1). confidence: low. previously annotated: no.
ENSG00000002016.4	DNA REPAIR PROTEIN RAD52 HOMOLOG. [Source:SWISSPROT;Acc:P43351]	ENSG00000080824.3	HEAT SHOCK PROTEIN HSP 90-ALPHA (HSP 86). [Source:SWISSPROT;Acc:P07900]	yeast	YMR186W	YML032C	3.611	TAP (1). confidence: low. previously annotated: no.
ENSG00000002016.4	DNA REPAIR PROTEIN RAD52 HOMOLOG. [Source:SWISSPROT;Acc:P43351]	ENSG00000092091.2	IMPORTIN 4. [Source:RefSeq;Acc:NM_024658]	yeast	YML032C	YER110C	4	TAP (1). confidence: low. previously annotated: no.
ENSG00000002016.4	DNA REPAIR PROTEIN RAD52 HOMOLOG. [Source:SWISSPROT;Acc:P43351]	ENSG00000092470.1		yeast	YML032C	YDL156W	4	TAP (1). confidence: low. previously annotated: no.
ENSG00000002016.4	DNA REPAIR PROTEIN RAD52 HOMOLOG. [Source:SWISSPROT;Acc:P43351]	ENSG00000095002.1	DNA MISMATCH REPAIR PROTEIN MSH2. [Source:SWISSPROT;Acc:P43246]	yeast	YOL090W	YML032C	4	TAP (2). confidence: low. previously annotated: no.
ENSG00000002016.4	DNA REPAIR PROTEIN RAD52 HOMOLOG. [Source:SWISSPROT;Acc:P43351]	ENSG00000096384.4	HEAT SHOCK PROTEIN HSP 90-BETA (HSP 84) (HSP 90). [Source:SWISSPROT;Acc:P08238]	yeast	YMR186W	YML032C	3.914	TAP (1). confidence: low. previously annotated: no.
ENSG00000002016.4	DNA REPAIR PROTEIN RAD52 HOMOLOG. [Source:SWISSPROT;Acc:P43351]	ENSG00000100417.3	PHOSPHOMANNOMUTASE 1 (EC 5.4.2.8) (PMM 1) (PMMH-22). [Source:SWISSPROT;Acc:Q92871]	yeast	YML032C	YFL045C	3.269	HMS-PCI (1). confidence: low. previously annotated: no.
ENSG00000002016.4	DNA REPAIR PROTEIN RAD52 HOMOLOG. [Source:SWISSPROT;Acc:P43351]	ENSG00000100554.1	VACUOLAR ATP SYNTHASE SUBUNIT D (EC 3.6.3.14) (V-ATPASE D SUBUNIT) (VACUOLAR PROTON PUMP D SUBUNIT) (V-ATPASE 28 KDA ACCESSORY PROTEIN). [Source:SWISSPROT;Acc:Q9Y5K8]	yeast	YML032C	YEL051W	4	HMS-PCI (1). confidence: low. previously annotated: no.
ENSG00000002016.4	DNA REPAIR PROTEIN RAD52 HOMOLOG. [Source:SWISSPROT;Acc:P43351]	ENSG00000102144.2	PHOSPHOGLYCERATE KINASE 1 (EC 2.7.2.3) (PRIMER RECOGNITION PROTEIN 2) (PRP 2). [Source:SWISSPROT;Acc:P00558]	yeast	YCR012W	YML032C	4	TAP (1). confidence: low. previously annotated: no.
ENSG00000002016.4	DNA REPAIR PROTEIN RAD52 HOMOLOG. [Source:SWISSPROT;Acc:P43351]	ENSG00000102978.3	DNA-DIRECTED RNA POLYMERASE II 33 KDA POLYPEPTIDE (EC 2.7.7.6) (RPB3) (RNA POLYMERASE II SUBUNIT 3) (RPB33) (RPB31). [Source:SWISSPROT;Acc:P19387]	yeast	YML032C	YIL021W	4	HMS-PCI (1). confidence: low. previously annotated: no.
ENSG00000002016.4	DNA REPAIR PROTEIN RAD52 HOMOLOG. [Source:SWISSPROT;Acc:P43351]	ENSG00000103769.1	RAS-RELATED PROTEIN RAB-11A (RAB-11) (24KG) (YL8). [Source:SWISSPROT;Acc:P24410]	yeast	YML032C	YER031C	3.72	HMS-PCI (1). confidence: low. previously annotated: no.
ENSG00000002016.4	DNA REPAIR PROTEIN RAD52 HOMOLOG. [Source:SWISSPROT;Acc:P43351]	ENSG00000108424.2	IMPORTIN BETA-1 SUBUNIT (KARYOPHERIN BETA-1 SUBUNIT) (NUCLEAR FACTOR P97) (IMPORTIN 90). [Source:SWISSPROT;Acc:Q14974]	yeast	YLR347C	YML032C	4	TAP (1). confidence: low. previously annotated: no.
ENSG00000002016.4	DNA REPAIR PROTEIN RAD52 HOMOLOG. [Source:SWISSPROT;Acc:P43351]	ENSG00000113013.2	STRESS-70 PROTEIN, MITOCHONDRIAL PRECURSOR (75 KDA GLUCOSE REGULATED PROTEIN) (GRP 75) (PEPTIDE-BINDING PROTEIN 74) (PBP74) (MORTALIN) (MOT). [Source:SWISSPROT;Acc:P38646]	yeast	YML032C	YEL030W	3.451	HMS-PCI (1). confidence: low. previously annotated: no.
ENSG00000002016.4	DNA REPAIR PROTEIN RAD52 HOMOLOG. [Source:SWISSPROT;Acc:P43351]	ENSG00000113318.2	DNA MISMATCH REPAIR PROTEIN MSH3 (DIVERGENT UPSTREAM PROTEIN) (DUP) (MISMATCH REPAIR PROTEIN 1) (MRP1). [Source:SWISSPROT;Acc:P20585]	yeast	YCR092C	YML032C	4	TAP (1). confidence: low. previously annotated: no.
ENSG00000002016.4	DNA REPAIR PROTEIN RAD52 HOMOLOG. [Source:SWISSPROT;Acc:P43351]	ENSG00000115241.1	PROTEIN PHOSPHATASE 2C GAMMA ISOFORM (EC 3.1.3.16) (PP2C-GAMMA) (PROTEIN PHOSPHATASE MAGNESIUM-DEPENDENT 1 GAMMA) (PROTEIN PHOSPHATASE 1C). [Source:SWISSPROT;Acc:O15355]	yeast	YML032C	YBL056W	4	HMS-PCI (1). confidence: low. previously annotated: no.
ENSG00000002016.4	DNA REPAIR PROTEIN RAD52 HOMOLOG. [Source:SWISSPROT;Acc:P43351]	ENSG00000116062.1	DNA MISMATCH REPAIR PROTEIN MSH6 (MUTS-ALPHA 160 KDA SUBUNIT) (G/T MISMATCH BINDING PROTEIN) (GTBP) (GTMBP) (P160). [Source:SWISSPROT;Acc:P52701]	yeast	YML032C	YDR097C	4	TAP (2). confidence: low. previously annotated: no.
ENSG00000002016.4	DNA REPAIR PROTEIN RAD52 HOMOLOG. [Source:SWISSPROT;Acc:P43351]	ENSG00000117748.1	REPLICATION PROTEIN A 32 KDA SUBUNIT (RP-A) (RF-A) (REPLICATION FACTOR-A PROTEIN 2). [Source:SWISSPROT;Acc:P15927]	yeast	YNL312W	YML032C	4	TAP (2). confidence: low. previously annotated: no.
ENSG00000002016.4	DNA REPAIR PROTEIN RAD52 HOMOLOG. [Source:SWISSPROT;Acc:P43351]	ENSG00000123329.3	RHO GTPASE ACTIVATING PROTEIN 9. [Source:RefSeq;Acc:NM_032496]	yeast	YML032C	YER155C	3.273	HMS-PCI (1). confidence: low. previously annotated: no.
ENSG00000002016.4	DNA REPAIR PROTEIN RAD52 HOMOLOG. [Source:SWISSPROT;Acc:P43351]	ENSG00000125630.2	DNA-DIRECTED RNA POLYMERASE I 135 KDA POLYPEPTIDE (EC 2.7.7.6) (RNA POLYMERASE I SUBUNIT 2) (RPA135). [Source:SWISSPROT;Acc:Q9H9Y6]	yeast	YML032C	YPR010C	4	TAP (1). confidence: low. previously annotated: no.
ENSG00000002016.4	DNA REPAIR PROTEIN RAD52 HOMOLOG. [Source:SWISSPROT;Acc:P43351]	ENSG00000130741.2	EUKARYOTIC TRANSLATION INITIATION FACTOR 2 SUBUNIT 3 (EUKARYOTIC TRANSLATION INITIATION FACTOR 2 GAMMA SUBUNIT) (EIF-2-GAMMA). [Source:SWISSPROT;Acc:P41091]	yeast	YML032C	YER025W	4	HMS-PCI (1). confidence: low. previously annotated: no.
ENSG00000002016.4	DNA REPAIR PROTEIN RAD52 HOMOLOG. [Source:SWISSPROT;Acc:P43351]	ENSG00000130985.4	UBIQUITIN-ACTIVATING ENZYME E1 (A1S9 PROTEIN). [Source:SWISSPROT;Acc:P22314]	yeast	YML032C	YKL210W	4	HMS-PCI (1). confidence: low. previously annotated: no.
ENSG00000002016.4	DNA REPAIR PROTEIN RAD52 HOMOLOG. [Source:SWISSPROT;Acc:P43351]	ENSG00000131459.2	GLUCOSAMINE--FRUCTOSE-6-PHOSPHATE AMINOTRANSFERASE [ISOMERIZING] 2 (EC 2.6.1.16) (HEXOSEPHOSPHATE AMINOTRANSFERASE 2) (D-FRUCTOSE-6- PHOSPHATE AMIDOTRANSFERASE 2) (GFAT 2) (GFAT2). [Source:SWISSPROT;Acc:O94808]	yeast	YML032C	YKL104C	4	TAP (1). confidence: low. previously annotated: no.
ENSG00000002016.4	DNA REPAIR PROTEIN RAD52 HOMOLOG. [Source:SWISSPROT;Acc:P43351]	ENSG00000132361.2	PUTATIVE EUKARYOTIC TRANSLATION INITIATION FACTOR 3 SUBUNIT (EIF-3) (FRAGMENT). [Source:SWISSPROT;Acc:O75153]	yeast	YML032C	YMR012W	4	TAP (1). confidence: low. previously annotated: no.
ENSG00000002016.4	DNA REPAIR PROTEIN RAD52 HOMOLOG. [Source:SWISSPROT;Acc:P43351]	ENSG00000132383.2	REPLICATION PROTEIN A 70 KDA DNA-BINDING SUBUNIT (RP-A) (RF-A) (REPLICATION FACTOR-A PROTEIN 1) (SINGLE-STRANDED DNA-BINDING PROTEIN). [Source:SWISSPROT;Acc:P27694]	yeast	YML032C	YAR007C	4	TAP (3). confidence: medium. previously annotated: no.
ENSG00000002016.4	DNA REPAIR PROTEIN RAD52 HOMOLOG. [Source:SWISSPROT;Acc:P43351]	ENSG00000138346.1	DNA2-LIKE HOMOLOG (DNA REPLICATION HELICASE-LIKE HOMOLOG) (FRAGMENT). [Source:SWISSPROT;Acc:P51530]	yeast	YHR164C	YML032C	4	TAP (1). confidence: low. previously annotated: no.
ENSG00000002016.4	DNA REPAIR PROTEIN RAD52 HOMOLOG. [Source:SWISSPROT;Acc:P43351]	ENSG00000139613.1	SWI/SNF-RELATED MATRIX-ASSOCIATED ACTIN-DEPENDENT REGULATOR OF CHROMATIN C2 ISOFORM A; MAMMALIAN CHROMATIN REMODELING COMPLEX BRG1-ASSOCIATED FACTOR 170; CHROMATIN REMODELING COMPLEX BAF170 SUBUNIT; SWI3-LIKE PROTEIN; SWI/SNF COMPLEX 170 KDA SUBUNIT. [Source:RefSeq;Acc:NM_003075]	yeast	YFR037C	YML032C	4	TAP (1). confidence: low. previously annotated: no.
ENSG00000002016.4	DNA REPAIR PROTEIN RAD52 HOMOLOG. [Source:SWISSPROT;Acc:P43351]	ENSG00000140650.2	PHOSPHOMANNOMUTASE 2 (EC 5.4.2.8) (PMM 2). [Source:SWISSPROT;Acc:O15305]	yeast	YML032C	YFL045C	4	HMS-PCI (1). confidence: low. previously annotated: no.
ENSG00000002016.4	DNA REPAIR PROTEIN RAD52 HOMOLOG. [Source:SWISSPROT;Acc:P43351]	ENSG00000141959.3	6-PHOSPHOFRUCTOKINASE, LIVER TYPE (EC 2.7.1.11) (PHOSPHOFRUCTOKINASE 1) (PHOSPHOHEXOKINASE) (PHOSPHOFRUCTO-1-KINASE ISOZYME B) (PFK-B). [Source:SWISSPROT;Acc:P17858]	yeast	YML032C	YGR240C	2.696	TAP (1). confidence: low. previously annotated: no.
ENSG00000002016.4	DNA REPAIR PROTEIN RAD52 HOMOLOG. [Source:SWISSPROT;Acc:P43351]	ENSG00000144381.3	60 KDA HEAT SHOCK PROTEIN, MITOCHONDRIAL PRECURSOR (HSP60) (60 KDA CHAPERONIN) (CPN60) (HEAT SHOCK PROTEIN 60) (HSP-60) (MITOCHONDRIAL MATRIX PROTEIN P1) (P60 LYMPHOCYTE PROTEIN) (HUCHA60). [Source:SWISSPROT;Acc:P10809]	yeast	YML032C	YLR259C	4	TAP (1). confidence: low. previously annotated: no.
ENSG00000002016.4	DNA REPAIR PROTEIN RAD52 HOMOLOG. [Source:SWISSPROT;Acc:P43351]	ENSG00000151025.2		yeast	YER138C	YML032C	3.928	HMS-PCI (1). confidence: low. previously annotated: no.
ENSG00000002016.4	DNA REPAIR PROTEIN RAD52 HOMOLOG. [Source:SWISSPROT;Acc:P43351]	ENSG00000151475.1		yeast	YML032C	YBR085W	3.45	HMS-PCI (1). confidence: low. previously annotated: no.
ENSG00000002016.4	DNA REPAIR PROTEIN RAD52 HOMOLOG. [Source:SWISSPROT;Acc:P43351]	ENSG00000151729.1	ADP,ATP CARRIER PROTEIN, HEART/SKELETAL MUSCLE ISOFORM T1 (ADP/ATP TRANSLOCASE 1) (ADENINE NUCLEOTIDE TRANSLOCATOR 1) (ANT 1). [Source:SWISSPROT;Acc:P12235]	yeast	YML032C	YBR085W	3.829	HMS-PCI (1). confidence: low. previously annotated: no.
ENSG00000002016.4	DNA REPAIR PROTEIN RAD52 HOMOLOG. [Source:SWISSPROT;Acc:P43351]	ENSG00000152556.3	6-PHOSPHOFRUCTOKINASE, MUSCLE TYPE (EC 2.7.1.11) (PHOSPHOFRUCTOKINASE 1) (PHOSPHOHEXOKINASE) (PHOSPHOFRUCTO-1-KINASE ISOZYME A) (PFK-A) (PHOSPHOFRUCTOKINASE-M). [Source:SWISSPROT;Acc:P08237]	yeast	YML032C	YGR240C	2.73	TAP (1). confidence: low. previously annotated: no.
ENSG00000002016.4	DNA REPAIR PROTEIN RAD52 HOMOLOG. [Source:SWISSPROT;Acc:P43351]	ENSG00000154330.2	PHOSPHOGLUCOMUTASE-LIKE PROTEIN 5 (PHOSPHOGLUCOMUTASE-RELATED PROTEIN) (PGM-RP) (ACICULIN). [Source:SWISSPROT;Acc:Q15124]	yeast	YMR105C	YML032C	3.354	HMS-PCI (1). confidence: low. previously annotated: no.
ENSG00000002016.4	DNA REPAIR PROTEIN RAD52 HOMOLOG. [Source:SWISSPROT;Acc:P43351]	ENSG00000161057.1	26S PROTEASE REGULATORY SUBUNIT 7 (MSS1 PROTEIN). [Source:SWISSPROT;Acc:P35998]	yeast	YML032C	YKL145W	4	TAP (1). confidence: low. previously annotated: no.
ENSG00000002016.4	DNA REPAIR PROTEIN RAD52 HOMOLOG. [Source:SWISSPROT;Acc:P43351]	ENSG00000161204.2		yeast	YML032C	YFR009W	4	TAP (1). confidence: low. previously annotated: no.
ENSG00000002016.4	DNA REPAIR PROTEIN RAD52 HOMOLOG. [Source:SWISSPROT;Acc:P43351]	ENSG00000165322.3	RHO GTPASE ACTIVATING PROTEIN 12. [Source:RefSeq;Acc:NM_018287]	yeast	YML032C	YER155C	4	HMS-PCI (1). confidence: low. previously annotated: no.
ENSG00000002016.4	DNA REPAIR PROTEIN RAD52 HOMOLOG. [Source:SWISSPROT;Acc:P43351]	ENSG00000165629.4	ATP SYNTHASE GAMMA CHAIN, MITOCHONDRIAL PRECURSOR (EC 3.6.3.14). [Source:SWISSPROT;Acc:P36542]	yeast	YML032C	YBR039W	4	HMS-PCI (1). confidence: low. previously annotated: no.
ENSG00000002016.4	DNA REPAIR PROTEIN RAD52 HOMOLOG. [Source:SWISSPROT;Acc:P43351]	ENSG00000167658.4	ELONGATION FACTOR 2 (EF-2). [Source:SWISSPROT;Acc:P13639]	yeast	YML032C	YOR133W	4	TAP (1). confidence: low. previously annotated: no.
ENSG00000002016.4	DNA REPAIR PROTEIN RAD52 HOMOLOG. [Source:SWISSPROT;Acc:P43351]	ENSG00000168496.1	FLAP ENDONUCLEASE-1 (EC 3.-.-.-) (MATURATION FACTOR 1) (MF1). [Source:SWISSPROT;Acc:P39748]	yeast	YML032C	YKL113C	4	synthetic lethality. confidence: medium. previously annotated: no.
ENSG00000002016.4	DNA REPAIR PROTEIN RAD52 HOMOLOG. [Source:SWISSPROT;Acc:P43351]	ENSG00000169100.2	ADP,ATP CARRIER PROTEIN, LIVER ISOFORM T2 (ADP/ATP TRANSLOCASE 3) (ADENINE NUCLEOTIDE TRANSLOCATOR 3) (ANT 3). [Source:SWISSPROT;Acc:P12236]	yeast	YML032C	YBR085W	4	HMS-PCI (1). confidence: low. previously annotated: no.
ENSG00000002016.4	DNA REPAIR PROTEIN RAD52 HOMOLOG. [Source:SWISSPROT;Acc:P43351]	ENSG00000169174.2	PROPROTEIN CONVERTASE SUBTILISIN/KEXIN TYPE 9 PREPROPROTEIN; NEURAL APOPTOSIS REGULATED CONVERTASE 1; HYPERCHOLESTEROLEMIA, AUTOSOMAL DOMINANT 3. [Source:RefSeq;Acc:NM_174936]	yeast	YEL060C	YML032C	4	HMS-PCI (1). confidence: low. previously annotated: no.
ENSG00000002016.4	DNA REPAIR PROTEIN RAD52 HOMOLOG. [Source:SWISSPROT;Acc:P43351]	ENSG00000169596.3	GLUCOSAMINE--FRUCTOSE-6-PHOSPHATE AMINOTRANSFERASE [ISOMERIZING] 1 (EC 2.6.1.16) (HEXOSEPHOSPHATE AMINOTRANSFERASE 1) (D-FRUCTOSE-6- PHOSPHATE AMIDOTRANSFERASE 1) (GFAT 1) (GFAT1). [Source:SWISSPROT;Acc:Q06210]	yeast	YML032C	YKL104C	3.574	TAP (1). confidence: low. previously annotated: no.
ENSG00000002016.4	DNA REPAIR PROTEIN RAD52 HOMOLOG. [Source:SWISSPROT;Acc:P43351]	ENSG00000170950.1	PHOSPHOGLYCERATE KINASE, TESTIS SPECIFIC (EC 2.7.2.3). [Source:SWISSPROT;Acc:P07205]	yeast	YCR012W	YML032C	3.725	TAP (1). confidence: low. previously annotated: no.
ENSG00000002016.4	DNA REPAIR PROTEIN RAD52 HOMOLOG. [Source:SWISSPROT;Acc:P43351]	ENSG00000173473.1	SWI/SNF-RELATED MATRIX-ASSOCIATED ACTIN-DEPENDENT REGULATOR OF CHROMATIN C1; MAMMALIAN CHROMATIN REMODELING COMPLEX BRG1-ASSOCIATED FACTOR 155; SWI/SNF COMPLEX 155 KDA SUBUNIT; CHROMATIN REMODELING COMPLEX BAF155 SUBUNIT. [Source:RefSeq;Acc:NM_003074]	yeast	YFR037C	YML032C	3.517	TAP (1). confidence: low. previously annotated: no.
ENSG00000002016.4	DNA REPAIR PROTEIN RAD52 HOMOLOG. [Source:SWISSPROT;Acc:P43351]	ENSG00000175054.2	ATAXIA TELANGIECTASIA AND RAD3 RELATED PROTEIN; RAD3 RELATED PROTEIN; FRAP-RELATED PROTEIN-1; PROTEIN KINASE ATR; SECKEL SYNDROME. [Source:RefSeq;Acc:NM_001184]	yeast	YML032C	YBR136W	4	TAP (2). confidence: low. previously annotated: no.
ENSG00000002016.4	DNA REPAIR PROTEIN RAD52 HOMOLOG. [Source:SWISSPROT;Acc:P43351]	ENSG00000177302.1	DNA TOPOISOMERASE III ALPHA (EC 5.99.1.2). [Source:SWISSPROT;Acc:Q13472]	yeast	YML032C	YLR234W	4	TAP (1). confidence: low. previously annotated: no.
ENSG00000002016.4	DNA REPAIR PROTEIN RAD52 HOMOLOG. [Source:SWISSPROT;Acc:P43351]	ENSG00000183207.1	RUVB-LIKE 2 (EC 3.6.1.-) (48-KDA TATA BOX-BINDING PROTEIN-INTERACTING PROTEIN) (48-KDA TBP-INTERACTING PROTEIN) (TIP49B) (REPRESSING PONTIN 52) (REPTIN 52) (51 KDA ERYTHROCYTE CYTOSOLIC PROTEIN) (ECP-51) (TIP60-ASSOCIATED PROTEIN 54-BETA) (TAP54-BETA) (CGI-46). [Source:SWISSPROT;Acc:Q9Y230]	yeast	YML032C	YPL235W	4	TAP (1). confidence: low. previously annotated: no.
ENSG00000002016.4	DNA REPAIR PROTEIN RAD52 HOMOLOG. [Source:SWISSPROT;Acc:P43351]	ENSG00000184432.1	COATOMER BETA' SUBUNIT (BETA'-COAT PROTEIN) (BETA'-COP) (P102). [Source:SWISSPROT;Acc:P35606]	yeast	YML032C	YGL137W	4	HMS-PCI (1). confidence: low. previously annotated: no.
ENSG00000002016.4	DNA REPAIR PROTEIN RAD52 HOMOLOG. [Source:SWISSPROT;Acc:P43351]	ENSG00000185236.1	RAS-RELATED PROTEIN RAB-11B (GTP-BINDING PROTEIN YPT3). [Source:SWISSPROT;Acc:Q15907]	yeast	YML032C	YER031C	3.988	HMS-PCI (1). confidence: low. previously annotated: no.
ENSG00000002016.4	DNA REPAIR PROTEIN RAD52 HOMOLOG. [Source:SWISSPROT;Acc:P43351]	ENSG00000186676.1	ELONGATION FACTOR 1-GAMMA (EF-1-GAMMA) (EEF-1B GAMMA) (PRO1608). [Source:SWISSPROT;Acc:P26641]	yeast	YML032C	YKL081W	4	HMS-PCI (1). confidence: low. previously annotated: no.
ENSG00000002745.1	WNT-16 PROTEIN PRECURSOR. [Source:SWISSPROT;Acc:Q9UBV4]	ENSG00000156976.2	EUKARYOTIC INITIATION FACTOR 4A-II (EIF-4A-II) (EIF4A-II). [Source:SWISSPROT;Acc:Q14240]	worm	W08D2.1	F57B9.6	3.963	NON_CORE
ENSG00000002745.1	WNT-16 PROTEIN PRECURSOR. [Source:SWISSPROT;Acc:Q9UBV4]	ENSG00000161960.3	EUKARYOTIC INITIATION FACTOR 4A-I (EIF-4A-I) (EIF4A-I). [Source:SWISSPROT;Acc:P04765]	worm	W08D2.1	F57B9.6	3.701	NON_CORE
ENSG00000002746.2	HECT TYPE E3 UBIQUITIN LIGASE. [Source:RefSeq;Acc:NM_015052]	ENSG00000071872.2	FILAMIN A (ALPHA-FILAMIN) (FILAMIN 1) (ENDOTHELIAL ACTIN-BINDING PROTEIN) (ABP-280) (NONMUSCLE FILAMIN). [Source:SWISSPROT;Acc:P21333]	fly	CG3099	CG3937	3.401	0.006814969
ENSG00000002746.2	HECT TYPE E3 UBIQUITIN LIGASE. [Source:RefSeq;Acc:NM_015052]	ENSG00000085944.1	40S RIBOSOMAL PROTEIN S3A. [Source:SWISSPROT;Acc:P49241]	fly	CG2168	CG3099	3.401	0.036771745
ENSG00000002746.2	HECT TYPE E3 UBIQUITIN LIGASE. [Source:RefSeq;Acc:NM_015052]	ENSG00000104833.1	TUBULIN BETA-5 CHAIN (TUBULIN 5 BETA). [Source:SWISSPROT;Acc:P04350]	fly	CG3099	CG9277	2.734	0.105113278
ENSG00000002746.2	HECT TYPE E3 UBIQUITIN LIGASE. [Source:RefSeq;Acc:NM_015052]	ENSG00000107807.1	T-CELL LEUKEMIA HOMEOBOX PROTEIN 1 (HOMEOBOX PROTEIN HOX-11) (TCL-3 PROTO-ONCOGENE). [Source:SWISSPROT;Acc:P31314]	fly	CG3099	CG7937	2.744	0.159673047
ENSG00000002746.2	HECT TYPE E3 UBIQUITIN LIGASE. [Source:RefSeq;Acc:NM_015052]	ENSG00000115297.3	T-CELL LEUKEMIA HOMEOBOX PROTEIN 2 (HOMEOBOX PROTEIN HOX-11L1) (NEURAL CREST HOMEOBOX PROTEIN). [Source:SWISSPROT;Acc:O43763]	fly	CG3099	CG7937	2.696	0.159673047
ENSG00000002746.2	HECT TYPE E3 UBIQUITIN LIGASE. [Source:RefSeq;Acc:NM_015052]	ENSG00000117063.2	TRANSGELIN 2 (SM22-ALPHA HOMOLOG). [Source:SWISSPROT;Acc:P37802]	fly	CG14996	CG3099	3.401	0.059293955
ENSG00000002746.2	HECT TYPE E3 UBIQUITIN LIGASE. [Source:RefSeq;Acc:NM_015052]	ENSG00000117360.1	U4/U6-ASSOCIATED RNA SPLICING FACTOR. [Source:RefSeq;Acc:NM_004698]	fly	CG3099	CG7757	3.401	0.043805599
ENSG00000002746.2	HECT TYPE E3 UBIQUITIN LIGASE. [Source:RefSeq;Acc:NM_015052]	ENSG00000118939.4	UBIQUITIN CARBOXYL-TERMINAL HYDROLASE ISOZYME L3 (EC 3.4.19.12) (UCH- L3) (UBIQUITIN THIOLESTERASE L3). [Source:SWISSPROT;Acc:P15374]	fly	CG3099	CG4265	3.401	0.492940193
ENSG00000002746.2	HECT TYPE E3 UBIQUITIN LIGASE. [Source:RefSeq;Acc:NM_015052]	ENSG00000137285.1	TUBULIN BETA-2 CHAIN. [Source:SWISSPROT;Acc:P05217]	fly	CG3099	CG9277	2.609	0.105113278
ENSG00000002746.2	HECT TYPE E3 UBIQUITIN LIGASE. [Source:RefSeq;Acc:NM_015052]	ENSG00000137379.1	TUBULIN BETA-5 CHAIN. [Source:SWISSPROT;Acc:P05218]	fly	CG3099	CG9277	3.401	0.105113278
ENSG00000002746.2	HECT TYPE E3 UBIQUITIN LIGASE. [Source:RefSeq;Acc:NM_015052]	ENSG00000138326.3	40S RIBOSOMAL PROTEIN S24 (S19). [Source:SWISSPROT;Acc:P16632]	fly	CG3099	CG3751	3.401	0.065199161
ENSG00000002746.2	HECT TYPE E3 UBIQUITIN LIGASE. [Source:RefSeq;Acc:NM_015052]	ENSG00000140632.3	CYTOKINE-LIKE NUCLEAR FACTOR N-PAC. [Source:RefSeq;Acc:NM_032569]	fly	CG3099	CG4747	3.393	0.784356816
ENSG00000002746.2	HECT TYPE E3 UBIQUITIN LIGASE. [Source:RefSeq;Acc:NM_015052]	ENSG00000140986.3	60S RIBOSOMAL PROTEIN L3-LIKE. [Source:SWISSPROT;Acc:Q92901]	fly	CG3099	CG4863	3.401	0.035603212
ENSG00000002746.2	HECT TYPE E3 UBIQUITIN LIGASE. [Source:RefSeq;Acc:NM_015052]	ENSG00000144834.1	NEURONAL PROTEIN NP25. [Source:SWISSPROT;Acc:Q9UI15]	fly	CG14996	CG3099	3.401	0.059293955
ENSG00000002746.2	HECT TYPE E3 UBIQUITIN LIGASE. [Source:RefSeq;Acc:NM_015052]	ENSG00000149591.3	TRANSGELIN (SMOOTH MUSCLE PROTEIN 22-ALPHA) (SM22-ALPHA) (WS3-10) (22 KDA ACTIN-BINDING PROTEIN). [Source:SWISSPROT;Acc:Q01995]	fly	CG14996	CG3099	2.928	0.059293955
ENSG00000002746.2	HECT TYPE E3 UBIQUITIN LIGASE. [Source:RefSeq;Acc:NM_015052]	ENSG00000154277.2	UBIQUITIN CARBOXYL-TERMINAL HYDROLASE ISOZYME L1 (EC 3.4.19.12) (UCH- L1) (UBIQUITIN THIOLESTERASE L1) (NEURON CYTOPLASMIC PROTEIN 9.5) (PGP 9.5) (PGP9.5). [Source:SWISSPROT;Acc:P09936]	fly	CG3099	CG4265	2.526	0.492940193
ENSG00000002746.2	HECT TYPE E3 UBIQUITIN LIGASE. [Source:RefSeq;Acc:NM_015052]	ENSG00000164438.1	T-CELL LEUKEMIA HOMEOBOX PROTEIN 3 (HOMEOBOX PROTEIN HOX-11L2). [Source:SWISSPROT;Acc:O43711]	fly	CG3099	CG7937	3.401	0.159673047
ENSG00000002746.2	HECT TYPE E3 UBIQUITIN LIGASE. [Source:RefSeq;Acc:NM_015052]	ENSG00000164778.1	HOMEOBOX PROTEIN ENGRAILED-2 (HU-EN-2). [Source:SWISSPROT;Acc:P19622]	fly	CG17835	CG3099	3.401	0.612983196
ENSG00000002746.2	HECT TYPE E3 UBIQUITIN LIGASE. [Source:RefSeq;Acc:NM_015052]	ENSG00000179271.1	PAPILLOMAVIRUS L2 INTERACTING NUCLEAR PROTEIN 1; CKII BETA BINDING PROTEIN 2; CR6 INTERACTING FACTOR 1; P53-RESPONSIVE GENE 6. [Source:RefSeq;Acc:NM_052850]	fly	CG3099	CG7172	3.401	0.199941775
ENSG00000002746.2	HECT TYPE E3 UBIQUITIN LIGASE. [Source:RefSeq;Acc:NM_015052]	ENSG00000182281.1	60S RIBOSOMAL PROTEIN L7A (SURFEIT LOCUS PROTEIN 3) (PLA-X POLYPEPTIDE). [Source:SWISSPROT;Acc:P11518]	fly	CG3099	CG3314	3.365	0.020989043
ENSG00000002822.2	MAD1-LIKE 1; MAD1 (MITOTIC ARREST DEFICIENT, YEAST, HOMOLOG)-LIKE 1; MITOTIC-ARREST DEFICIENT 1, YEAST, HOMOLOG-LIKE 1; TUMOR PROTEIN P53 INDUCIBLE PROTEIN 9. [Source:RefSeq;Acc:NM_003550]	ENSG00000100056.2	DGCR14 PROTEIN (DIGEORGE SYNDROME CRITICAL REGION 14) (ES2 PROTEIN). [Source:SWISSPROT;Acc:Q96DF8]	fly	CG1474	CG2072	3.765	0.083234806
ENSG00000002822.2	MAD1-LIKE 1; MAD1 (MITOTIC ARREST DEFICIENT, YEAST, HOMOLOG)-LIKE 1; MITOTIC-ARREST DEFICIENT 1, YEAST, HOMOLOG-LIKE 1; TUMOR PROTEIN P53 INDUCIBLE PROTEIN 9. [Source:RefSeq;Acc:NM_003550]	ENSG00000128408.1		fly	CG2072	CG7264	4	0.106764082
ENSG00000002822.2	MAD1-LIKE 1; MAD1 (MITOTIC ARREST DEFICIENT, YEAST, HOMOLOG)-LIKE 1; MITOTIC-ARREST DEFICIENT 1, YEAST, HOMOLOG-LIKE 1; TUMOR PROTEIN P53 INDUCIBLE PROTEIN 9. [Source:RefSeq;Acc:NM_003550]	ENSG00000154359.1		fly	CG2072	CG32369	3.182	0.069803417
ENSG00000002822.2	MAD1-LIKE 1; MAD1 (MITOTIC ARREST DEFICIENT, YEAST, HOMOLOG)-LIKE 1; MITOTIC-ARREST DEFICIENT 1, YEAST, HOMOLOG-LIKE 1; TUMOR PROTEIN P53 INDUCIBLE PROTEIN 9. [Source:RefSeq;Acc:NM_003550]	ENSG00000155329.3		fly	CG2072	CG5516	4	0.187615113
ENSG00000002822.2	MAD1-LIKE 1; MAD1 (MITOTIC ARREST DEFICIENT, YEAST, HOMOLOG)-LIKE 1; MITOTIC-ARREST DEFICIENT 1, YEAST, HOMOLOG-LIKE 1; TUMOR PROTEIN P53 INDUCIBLE PROTEIN 9. [Source:RefSeq;Acc:NM_003550]	ENSG00000164022.3	MULTISYNTHETASE COMPLEX AUXILIARY COMPONENT P43 [CONTAINS: ENDOTHELIAL-MONOCYTE ACTIVATING POLYPEPTIDE II (EMAP-II) (SMALL INDUCIBLE CYTOKINE SUBFAMILY E MEMBER 1)]. [Source:SWISSPROT;Acc:Q12904]	fly	CG2072	CG8235	4	0.190758023
ENSG00000002822.2	MAD1-LIKE 1; MAD1 (MITOTIC ARREST DEFICIENT, YEAST, HOMOLOG)-LIKE 1; MITOTIC-ARREST DEFICIENT 1, YEAST, HOMOLOG-LIKE 1; TUMOR PROTEIN P53 INDUCIBLE PROTEIN 9. [Source:RefSeq;Acc:NM_003550]	ENSG00000175556.3		fly	CG2072	CG32369	4	0.069803417
ENSG00000003147.4	69 KDA ISLET CELL AUTOANTIGEN (ICA69) (ISLET CELL AUTOANTIGEN 1) (ISLET CELL AUTOANTIGEN P69) (ICAP69). [Source:SWISSPROT;Acc:Q05084]	ENSG00000077942.4	FIBULIN-1 PRECURSOR. [Source:SWISSPROT;Acc:P23142]	fly	CG10566	CG31999	3.096	0.404561518
ENSG00000003147.4	69 KDA ISLET CELL AUTOANTIGEN (ICA69) (ISLET CELL AUTOANTIGEN 1) (ISLET CELL AUTOANTIGEN P69) (ICAP69). [Source:SWISSPROT;Acc:Q05084]	ENSG00000100151.2	PRKCA-BINDING PROTEIN (PROTEIN KINASE C-ALPHA BINDING PROTEIN) (PROTEIN INTERACTING WITH C KINASE 1). [Source:SWISSPROT;Acc:Q9NRD5]	fly	CG10566	CG6167	3.935	0.727678802
ENSG00000003147.4	69 KDA ISLET CELL AUTOANTIGEN (ICA69) (ISLET CELL AUTOANTIGEN 1) (ISLET CELL AUTOANTIGEN P69) (ICAP69). [Source:SWISSPROT;Acc:Q05084]	ENSG00000163520.1	FIBULIN-2 PRECURSOR. [Source:SWISSPROT;Acc:P98095]	fly	CG10566	CG31999	4	0.404561518
ENSG00000003147.4	69 KDA ISLET CELL AUTOANTIGEN (ICA69) (ISLET CELL AUTOANTIGEN 1) (ISLET CELL AUTOANTIGEN P69) (ICAP69). [Source:SWISSPROT;Acc:Q05084]	ENSG00000170035.1	UBIQUITIN-CONJUGATING ENZYME E2E 3; UBIQUITIN CARRIER PROTEIN; UBIQUITIN-PROTEIN LIGASE. [Source:RefSeq;Acc:NM_006357]	fly	CG10566	CG6720	3.491	0.328298585
ENSG00000003147.4	69 KDA ISLET CELL AUTOANTIGEN (ICA69) (ISLET CELL AUTOANTIGEN 1) (ISLET CELL AUTOANTIGEN P69) (ICAP69). [Source:SWISSPROT;Acc:Q05084]	ENSG00000170142.2	UBIQUITIN-CONJUGATING ENZYME E2 E1 (EC 6.3.2.19) (UBIQUITIN-PROTEIN LIGASE E1) (UBIQUITIN CARRIER PROTEIN E1) (UBCH6). [Source:SWISSPROT;Acc:P51965]	fly	CG10566	CG6720	3.286	0.328298585
ENSG00000003147.4	69 KDA ISLET CELL AUTOANTIGEN (ICA69) (ISLET CELL AUTOANTIGEN 1) (ISLET CELL AUTOANTIGEN P69) (ICAP69). [Source:SWISSPROT;Acc:Q05084]	ENSG00000182247.1		fly	CG10566	CG6720	4	0.328298585
ENSG00000003147.4	69 KDA ISLET CELL AUTOANTIGEN (ICA69) (ISLET CELL AUTOANTIGEN 1) (ISLET CELL AUTOANTIGEN P69) (ICAP69). [Source:SWISSPROT;Acc:Q05084]	ENSG00000187042.1	40S RIBOSOMAL PROTEIN SA (P40) (34/67 KDA LAMININ RECEPTOR) (COLON CARCINOMA LAMININ-BINDING PROTEIN) (NEM/1CHD4) (MULTIDRUG RESISTANCE- ASSOCIATED PROTEIN MGR1-AG). [Source:SWISSPROT;Acc:P08865]	fly	CG10566	CG14792	4	0.360004293
ENSG00000003756.2	RNA-BINDING PROTEIN 5 (RNA BINDING MOTIF PROTEIN 5) (PUTATIVE TUMOR SUPPRESSOR LUCA15) (G15 PROTEIN). [Source:SWISSPROT;Acc:P52756]	ENSG00000004059.1	ADP-RIBOSYLATION FACTOR 5. [Source:SWISSPROT;Acc:P26437]	fly	CG11027	CG4896	2.773	0.187200909
ENSG00000003756.2	RNA-BINDING PROTEIN 5 (RNA BINDING MOTIF PROTEIN 5) (PUTATIVE TUMOR SUPPRESSOR LUCA15) (G15 PROTEIN). [Source:SWISSPROT;Acc:P52756]	ENSG00000005189.4	EXONUCLEASE NEF-SP. [Source:RefSeq;Acc:NM_030941]	fly	CG4887	CG8368	3.284	0.220063396
ENSG00000003756.2	RNA-BINDING PROTEIN 5 (RNA BINDING MOTIF PROTEIN 5) (PUTATIVE TUMOR SUPPRESSOR LUCA15) (G15 PROTEIN). [Source:SWISSPROT;Acc:P52756]	ENSG00000006744.4	ELAC HOMOLOG 2; PUTATIVE PROSTATE CANCER SUSCEPTIBILITY PROTEIN; ELAC (E. COLI) HOMOLOG 2. [Source:RefSeq;Acc:NM_018127]	fly	CG3298	CG4887	3.317	0.805429694
ENSG00000003756.2	RNA-BINDING PROTEIN 5 (RNA BINDING MOTIF PROTEIN 5) (PUTATIVE TUMOR SUPPRESSOR LUCA15) (G15 PROTEIN). [Source:SWISSPROT;Acc:P52756]	ENSG00000062725.2	AMYLOID BETA PRECURSOR PROTEIN-BINDING PROTEIN 2; AMYLOID BETA PRECURSOR PROTEIN (CYTOPLASMIC TAIL)-BINDING PROTEIN 2; PROTEIN INTERACTING WITH APP TAIL 1. [Source:RefSeq;Acc:NM_006380]	fly	CG10695	CG4887	3.317	0.211573624
ENSG00000003756.2	RNA-BINDING PROTEIN 5 (RNA BINDING MOTIF PROTEIN 5) (PUTATIVE TUMOR SUPPRESSOR LUCA15) (G15 PROTEIN). [Source:SWISSPROT;Acc:P52756]	ENSG00000066044.1	ELAV-LIKE PROTEIN 1 (HU-ANTIGEN R) (HUR). [Source:SWISSPROT;Acc:Q15717]	fly	CG3151	CG4887	2.547	0.186329438
ENSG00000003756.2	RNA-BINDING PROTEIN 5 (RNA BINDING MOTIF PROTEIN 5) (PUTATIVE TUMOR SUPPRESSOR LUCA15) (G15 PROTEIN). [Source:SWISSPROT;Acc:P52756]	ENSG00000084463.1	WW DOMAIN BINDING PROTEIN 11; NPW38-BINDING PROTEIN NPWBP; SH3 DOMAIN-BINDING PROTEIN SNP70. [Source:RefSeq;Acc:NM_016312]	fly	CG2685	CG4887	3.317	0.529189174
ENSG00000003756.2	RNA-BINDING PROTEIN 5 (RNA BINDING MOTIF PROTEIN 5) (PUTATIVE TUMOR SUPPRESSOR LUCA15) (G15 PROTEIN). [Source:SWISSPROT;Acc:P52756]	ENSG00000091073.2	DELTEX 2. [Source:RefSeq;Acc:NM_020892]	fly	CG3929	CG4896	1.981	0.042695146
ENSG00000003756.2	RNA-BINDING PROTEIN 5 (RNA BINDING MOTIF PROTEIN 5) (PUTATIVE TUMOR SUPPRESSOR LUCA15) (G15 PROTEIN). [Source:SWISSPROT;Acc:P52756]	ENSG00000101266.1	CASEIN KINASE II, ALPHA CHAIN (CK II) (EC 2.7.1.37). [Source:SWISSPROT;Acc:P19138]	fly	CG17520	CG4887	3.317	0.135408568
ENSG00000003756.2	RNA-BINDING PROTEIN 5 (RNA BINDING MOTIF PROTEIN 5) (PUTATIVE TUMOR SUPPRESSOR LUCA15) (G15 PROTEIN). [Source:SWISSPROT;Acc:P52756]	ENSG00000104872.1		fly	CG4896	CG5792	2.773	0.577910277
ENSG00000003756.2	RNA-BINDING PROTEIN 5 (RNA BINDING MOTIF PROTEIN 5) (PUTATIVE TUMOR SUPPRESSOR LUCA15) (G15 PROTEIN). [Source:SWISSPROT;Acc:P52756]	ENSG00000104969.1	SMALL GLUTAMINE-RICH TETRATRICOPEPTIDE REPEAT-CONTAINING PROTEIN (VPU-BINDING PROTEIN) (UBP). [Source:SWISSPROT;Acc:O43765]	fly	CG4887	CG5094	2.743	0.289527931
ENSG00000003756.2	RNA-BINDING PROTEIN 5 (RNA BINDING MOTIF PROTEIN 5) (PUTATIVE TUMOR SUPPRESSOR LUCA15) (G15 PROTEIN). [Source:SWISSPROT;Acc:P52756]	ENSG00000105173.1	G1/S-SPECIFIC CYCLIN E1. [Source:SWISSPROT;Acc:P24864]	fly	CG3938	CG4887	3.317	0.179003032
ENSG00000003756.2	RNA-BINDING PROTEIN 5 (RNA BINDING MOTIF PROTEIN 5) (PUTATIVE TUMOR SUPPRESSOR LUCA15) (G15 PROTEIN). [Source:SWISSPROT;Acc:P52756]	ENSG00000107105.3	ELAV-LIKE PROTEIN 2 (HU-ANTIGEN B) (HUB) (ELAV-LIKE NEURONAL PROTEIN 1) (NERVOUS SYSTEM-SPECIFIC RNA BINDING PROTEIN HEL-N1). [Source:SWISSPROT;Acc:Q12926]	fly	CG3151	CG4887	3.317	0.186329438
ENSG00000003756.2	RNA-BINDING PROTEIN 5 (RNA BINDING MOTIF PROTEIN 5) (PUTATIVE TUMOR SUPPRESSOR LUCA15) (G15 PROTEIN). [Source:SWISSPROT;Acc:P52756]	ENSG00000107186.4	MULTIPLE PDZ DOMAIN PROTEIN. [Source:RefSeq;Acc:NM_003829]	fly	CG15803	CG4896	1.825	0.308891111
ENSG00000003756.2	RNA-BINDING PROTEIN 5 (RNA BINDING MOTIF PROTEIN 5) (PUTATIVE TUMOR SUPPRESSOR LUCA15) (G15 PROTEIN). [Source:SWISSPROT;Acc:P52756]	ENSG00000110042.1		fly	CG3929	CG4896	2.773	0.042695146
ENSG00000003756.2	RNA-BINDING PROTEIN 5 (RNA BINDING MOTIF PROTEIN 5) (PUTATIVE TUMOR SUPPRESSOR LUCA15) (G15 PROTEIN). [Source:SWISSPROT;Acc:P52756]	ENSG00000111615.2	HIV-1 REV BINDING PROTEIN 2; REV INTERACTING PROTEIN. [Source:RefSeq;Acc:NM_007043]	fly	CG4258	CG4896	2.755	0.029892249
ENSG00000003756.2	RNA-BINDING PROTEIN 5 (RNA BINDING MOTIF PROTEIN 5) (PUTATIVE TUMOR SUPPRESSOR LUCA15) (G15 PROTEIN). [Source:SWISSPROT;Acc:P52756]	ENSG00000113598.1	SMALL GLUTAMINE RICH PROTEIN WITH TETRATRICOPEPTIDE REPEATS 2. [Source:RefSeq;Acc:NM_019072]	fly	CG4887	CG5094	3.317	0.289527931
ENSG00000003756.2	RNA-BINDING PROTEIN 5 (RNA BINDING MOTIF PROTEIN 5) (PUTATIVE TUMOR SUPPRESSOR LUCA15) (G15 PROTEIN). [Source:SWISSPROT;Acc:P52756]	ENSG00000121957.1	MOSAIC PROTEIN LGN. [Source:SWISSPROT;Acc:P81274]	fly	CG4896	CG5692	2.773	0.129331354
ENSG00000003756.2	RNA-BINDING PROTEIN 5 (RNA BINDING MOTIF PROTEIN 5) (PUTATIVE TUMOR SUPPRESSOR LUCA15) (G15 PROTEIN). [Source:SWISSPROT;Acc:P52756]	ENSG00000127077.1	UBIQUITIN AND RIBOSOMAL PROTEIN S27A PRECURSOR; UBIQUITIN CARBOXYL EXTENSION PROTEIN 80; 40S RIBOSOMAL PROTEIN S27A; UBIQUITIN; UBIQUITIN-CEP80. [Source:RefSeq;Acc:NM_002954]	fly	CG4887	CG5271	3.254	0.150143066
ENSG00000003756.2	RNA-BINDING PROTEIN 5 (RNA BINDING MOTIF PROTEIN 5) (PUTATIVE TUMOR SUPPRESSOR LUCA15) (G15 PROTEIN). [Source:SWISSPROT;Acc:P52756]	ENSG00000130171.4	ELAV-LIKE PROTEIN 3 (HU-ANTIGEN C) (HUC) (PARANEOPLASTIC CEREBELLAR DEGENERATION-ASSOCIATED ANTIGEN) (PARANEOPLASTIC LIMBIC ENCEPHALITIS ANTIGEN 21). [Source:SWISSPROT;Acc:Q14576]	fly	CG3151	CG4887	2.824	0.186329438
ENSG00000003756.2	RNA-BINDING PROTEIN 5 (RNA BINDING MOTIF PROTEIN 5) (PUTATIVE TUMOR SUPPRESSOR LUCA15) (G15 PROTEIN). [Source:SWISSPROT;Acc:P52756]	ENSG00000132849.3	INAD-LIKE PROTEIN ISOFORM 3; PDZ DOMAIN PROTEIN (DROSOPHILA INAD-LIKE); PROTEIN ASSOCIATED TO TIGHT JUNCTIONS; PALS1-ASSOCIATED TIGHT JUNCTION PROTEIN; INACTIVATION NO AFTER-POTENTIAL D-LIKE PROTEIN. [Source:RefSeq;Acc:NM_005799]	fly	CG15803	CG4896	0.994	0.308891111
ENSG00000003756.2	RNA-BINDING PROTEIN 5 (RNA BINDING MOTIF PROTEIN 5) (PUTATIVE TUMOR SUPPRESSOR LUCA15) (G15 PROTEIN). [Source:SWISSPROT;Acc:P52756]	ENSG00000133246.2	PRAM-1 PROTEIN; PML-RARA TARGET GENE ENCODING AN ADAPTOR MOLECULE-1. [Source:RefSeq;Acc:NM_032152]	fly	CG15022	CG4896	2.773	0.245843586
ENSG00000003756.2	RNA-BINDING PROTEIN 5 (RNA BINDING MOTIF PROTEIN 5) (PUTATIVE TUMOR SUPPRESSOR LUCA15) (G15 PROTEIN). [Source:SWISSPROT;Acc:P52756]	ENSG00000135144.1	DELTEX HOMOLOG 1; HDX-1. [Source:RefSeq;Acc:NM_004416]	fly	CG3929	CG4896	2.262	0.042695146
ENSG00000003756.2	RNA-BINDING PROTEIN 5 (RNA BINDING MOTIF PROTEIN 5) (PUTATIVE TUMOR SUPPRESSOR LUCA15) (G15 PROTEIN). [Source:SWISSPROT;Acc:P52756]	ENSG00000135390.3	ATP SYNTHASE LIPID-BINDING PROTEIN, MITOCHONDRIAL PRECURSOR (EC 3.6.3.14) (ATP SYNTHASE PROTEOLIPID P2) (ATPASE PROTEIN 9) (ATPASE SUBUNIT C). [Source:SWISSPROT;Acc:Q06055]	fly	CG1746	CG4887	3.317	0.023938311
ENSG00000003756.2	RNA-BINDING PROTEIN 5 (RNA BINDING MOTIF PROTEIN 5) (PUTATIVE TUMOR SUPPRESSOR LUCA15) (G15 PROTEIN). [Source:SWISSPROT;Acc:P52756]	ENSG00000135638.1	HOMEOBOX PROTEIN EMX1 (FRAGMENT). [Source:SWISSPROT;Acc:Q04741]	fly	CG4896	CG9930	2.01	0.440024079
ENSG00000003756.2	RNA-BINDING PROTEIN 5 (RNA BINDING MOTIF PROTEIN 5) (PUTATIVE TUMOR SUPPRESSOR LUCA15) (G15 PROTEIN). [Source:SWISSPROT;Acc:P52756]	ENSG00000137055.2	PHOSPHOLIPASE A-2-ACTIVATING PROTEIN (PLAP) (PLA2P). [Source:SWISSPROT;Acc:Q9Y263]	fly	CG4896	CG5105	2.665	0.106691638
ENSG00000003756.2	RNA-BINDING PROTEIN 5 (RNA BINDING MOTIF PROTEIN 5) (PUTATIVE TUMOR SUPPRESSOR LUCA15) (G15 PROTEIN). [Source:SWISSPROT;Acc:P52756]	ENSG00000138385.1	LUPUS LA PROTEIN (SJOGREN SYNDROME TYPE B ANTIGEN) (SS-B) (LA RIBONUCLEOPROTEIN) (LA AUTOANTIGEN). [Source:SWISSPROT;Acc:P05455]	fly	CG10922	CG4896	2.773	0.209530684
ENSG00000003756.2	RNA-BINDING PROTEIN 5 (RNA BINDING MOTIF PROTEIN 5) (PUTATIVE TUMOR SUPPRESSOR LUCA15) (G15 PROTEIN). [Source:SWISSPROT;Acc:P52756]	ENSG00000140986.3	60S RIBOSOMAL PROTEIN L3-LIKE. [Source:SWISSPROT;Acc:Q92901]	fly	CG4863	CG4896	2.773	0.04755418
ENSG00000003756.2	RNA-BINDING PROTEIN 5 (RNA BINDING MOTIF PROTEIN 5) (PUTATIVE TUMOR SUPPRESSOR LUCA15) (G15 PROTEIN). [Source:SWISSPROT;Acc:P52756]	ENSG00000143761.1	ADP-RIBOSYLATION FACTOR 1. [Source:SWISSPROT;Acc:P32889]	fly	CG4896	CG8385	2.773	0.156248958
ENSG00000003756.2	RNA-BINDING PROTEIN 5 (RNA BINDING MOTIF PROTEIN 5) (PUTATIVE TUMOR SUPPRESSOR LUCA15) (G15 PROTEIN). [Source:SWISSPROT;Acc:P52756]	ENSG00000143947.2	40S RIBOSOMAL PROTEIN S27A. [Source:SWISSPROT;Acc:P14798]	fly	CG4887	CG5271	3.317	0.150143066
ENSG00000003756.2	RNA-BINDING PROTEIN 5 (RNA BINDING MOTIF PROTEIN 5) (PUTATIVE TUMOR SUPPRESSOR LUCA15) (G15 PROTEIN). [Source:SWISSPROT;Acc:P52756]	ENSG00000149273.1	40S RIBOSOMAL PROTEIN S3. [Source:SWISSPROT;Acc:P23396]	fly	CG4896	CG6779	2.773	0.116259906
ENSG00000003756.2	RNA-BINDING PROTEIN 5 (RNA BINDING MOTIF PROTEIN 5) (PUTATIVE TUMOR SUPPRESSOR LUCA15) (G15 PROTEIN). [Source:SWISSPROT;Acc:P52756]	ENSG00000154518.1	ATP SYNTHASE LIPID-BINDING PROTEIN, MITOCHONDRIAL PRECURSOR (EC 3.6.3.14) (ATP SYNTHASE PROTEOLIPID P3) (ATPASE PROTEIN 9) (ATPASE SUBUNIT C). [Source:SWISSPROT;Acc:P48201]	fly	CG1746	CG4887	2.601	0.023938311
ENSG00000003756.2	RNA-BINDING PROTEIN 5 (RNA BINDING MOTIF PROTEIN 5) (PUTATIVE TUMOR SUPPRESSOR LUCA15) (G15 PROTEIN). [Source:SWISSPROT;Acc:P52756]	ENSG00000159199.1	ATP SYNTHASE LIPID-BINDING PROTEIN, MITOCHONDRIAL PRECURSOR (EC 3.6.3.14) (ATP SYNTHASE PROTEOLIPID P1) (ATPASE PROTEIN 9) (ATPASE SUBUNIT C). [Source:SWISSPROT;Acc:P05496]	fly	CG1746	CG4887	2.376	0.023938311
ENSG00000003756.2	RNA-BINDING PROTEIN 5 (RNA BINDING MOTIF PROTEIN 5) (PUTATIVE TUMOR SUPPRESSOR LUCA15) (G15 PROTEIN). [Source:SWISSPROT;Acc:P52756]	ENSG00000161533.1	ACYL-COENZYME A OXIDASE 1, PEROXISOMAL (EC 1.3.3.6) (PALMITOYL-COA OXIDASE) (AOX). [Source:SWISSPROT;Acc:Q15067]	fly	CG4586	CG4887	2.421	0.144611949
ENSG00000003756.2	RNA-BINDING PROTEIN 5 (RNA BINDING MOTIF PROTEIN 5) (PUTATIVE TUMOR SUPPRESSOR LUCA15) (G15 PROTEIN). [Source:SWISSPROT;Acc:P52756]	ENSG00000162374.3	ELAV-LIKE PROTEIN 4 (PARANEOPLASTIC ENCEPHALOMYELITIS ANTIGEN HUD) (HU-ANTIGEN D). [Source:SWISSPROT;Acc:P26378]	fly	CG3151	CG4887	3.087	0.186329438
ENSG00000003756.2	RNA-BINDING PROTEIN 5 (RNA BINDING MOTIF PROTEIN 5) (PUTATIVE TUMOR SUPPRESSOR LUCA15) (G15 PROTEIN). [Source:SWISSPROT;Acc:P52756]	ENSG00000168374.1	ADP-RIBOSYLATION FACTOR 4. [Source:SWISSPROT;Acc:P18085]	fly	CG11027	CG4896	2.213	0.187200909
ENSG00000003756.2	RNA-BINDING PROTEIN 5 (RNA BINDING MOTIF PROTEIN 5) (PUTATIVE TUMOR SUPPRESSOR LUCA15) (G15 PROTEIN). [Source:SWISSPROT;Acc:P52756]	ENSG00000169594.1	ZINC FINGER PROTEIN BASONUCLIN. [Source:SWISSPROT;Acc:Q01954]	fly	CG4896	CG9908	1.951	0.215501067
ENSG00000003756.2	RNA-BINDING PROTEIN 5 (RNA BINDING MOTIF PROTEIN 5) (PUTATIVE TUMOR SUPPRESSOR LUCA15) (G15 PROTEIN). [Source:SWISSPROT;Acc:P52756]	ENSG00000170370.1	HOMEOBOX PROTEIN EMX2. [Source:SWISSPROT;Acc:Q04743]	fly	CG4896	CG9930	2.773	0.440024079
ENSG00000003756.2	RNA-BINDING PROTEIN 5 (RNA BINDING MOTIF PROTEIN 5) (PUTATIVE TUMOR SUPPRESSOR LUCA15) (G15 PROTEIN). [Source:SWISSPROT;Acc:P52756]	ENSG00000171786.1	HELIX-LOOP-HELIX PROTEIN 1 (HEN1) (NESCIENT HELIX LOOP HELIX 1) (NSCL- 1). [Source:SWISSPROT;Acc:Q02575]	fly	CG3052	CG4896	2.773	0.079077486
ENSG00000003756.2	RNA-BINDING PROTEIN 5 (RNA BINDING MOTIF PROTEIN 5) (PUTATIVE TUMOR SUPPRESSOR LUCA15) (G15 PROTEIN). [Source:SWISSPROT;Acc:P52756]	ENSG00000173068.2		fly	CG4896	CG9908	2.773	0.215501067
ENSG00000003756.2	RNA-BINDING PROTEIN 5 (RNA BINDING MOTIF PROTEIN 5) (PUTATIVE TUMOR SUPPRESSOR LUCA15) (G15 PROTEIN). [Source:SWISSPROT;Acc:P52756]	ENSG00000175305.3	G1/S-SPECIFIC CYCLIN E2. [Source:SWISSPROT;Acc:O96020]	fly	CG3938	CG4887	2.494	0.179003032
ENSG00000003756.2	RNA-BINDING PROTEIN 5 (RNA BINDING MOTIF PROTEIN 5) (PUTATIVE TUMOR SUPPRESSOR LUCA15) (G15 PROTEIN). [Source:SWISSPROT;Acc:P52756]	ENSG00000175390.2	EUKARYOTIC TRANSLATION INITIATION FACTOR 3 SUBUNIT 5 (EIF-3 EPSILON) (EIF3 P47 SUBUNIT) (EIF3F). [Source:SWISSPROT;Acc:O00303]	fly	CG4887	CG9769	3.317	0.159160744
ENSG00000003756.2	RNA-BINDING PROTEIN 5 (RNA BINDING MOTIF PROTEIN 5) (PUTATIVE TUMOR SUPPRESSOR LUCA15) (G15 PROTEIN). [Source:SWISSPROT;Acc:P52756]	ENSG00000175826.1	DULLARD HOMOLOG. [Source:RefSeq;Acc:NM_015343]	fly	CG1696	CG4887	3.317	0.163029848
ENSG00000003756.2	RNA-BINDING PROTEIN 5 (RNA BINDING MOTIF PROTEIN 5) (PUTATIVE TUMOR SUPPRESSOR LUCA15) (G15 PROTEIN). [Source:SWISSPROT;Acc:P52756]	ENSG00000177413.1	40S RIBOSOMAL PROTEIN S26. [Source:SWISSPROT;Acc:P02383]	fly	CG10305	CG4887	3.317	0.047685303
ENSG00000003756.2	RNA-BINDING PROTEIN 5 (RNA BINDING MOTIF PROTEIN 5) (PUTATIVE TUMOR SUPPRESSOR LUCA15) (G15 PROTEIN). [Source:SWISSPROT;Acc:P52756]	ENSG00000177551.1	HELIX-LOOP-HELIX PROTEIN 2 (HEN2) (NESCIENT HELIX LOOP HELIX 2) (NSCL- 2). [Source:SWISSPROT;Acc:Q02577]	fly	CG3052	CG4896	1.845	0.079077486
ENSG00000003756.2	RNA-BINDING PROTEIN 5 (RNA BINDING MOTIF PROTEIN 5) (PUTATIVE TUMOR SUPPRESSOR LUCA15) (G15 PROTEIN). [Source:SWISSPROT;Acc:P52756]	ENSG00000182953.1	40S RIBOSOMAL PROTEIN S28. [Source:SWISSPROT;Acc:P25112]	fly	CG2998	CG4887	3.317	0.135408568
ENSG00000003756.2	RNA-BINDING PROTEIN 5 (RNA BINDING MOTIF PROTEIN 5) (PUTATIVE TUMOR SUPPRESSOR LUCA15) (G15 PROTEIN). [Source:SWISSPROT;Acc:P52756]	ENSG00000185631.3	60S RIBOSOMAL PROTEIN L14 (CAG-ISL 7). [Source:SWISSPROT;Acc:P50914]	fly	CG4896	CG6253	2.773	0.066845584
ENSG00000003756.2	RNA-BINDING PROTEIN 5 (RNA BINDING MOTIF PROTEIN 5) (PUTATIVE TUMOR SUPPRESSOR LUCA15) (G15 PROTEIN). [Source:SWISSPROT;Acc:P52756]	ENSG00000185883.1	VACUOLAR ATP SYNTHASE 16 KDA PROTEOLIPID SUBUNIT (EC 3.6.3.14). [Source:SWISSPROT;Acc:P27449]	fly	CG3161	CG4887	3.317	0.042214747
ENSG00000003987.3	MYOTUBULARIN RELATED PROTEIN 7 (EC 3.1.3.-) (FRAGMENT). [Source:SWISSPROT;Acc:Q9Y216]	ENSG00000086758.3	UPSTREAM REGULATORY ELEMENT BINDING PROTEIN 1; HECT DOMAIN PROTEIN LASU1; BJ-HCC-24 TUMOR ANTIGEN. [Source:RefSeq;Acc:NM_031407]	yeast	YDR457W	YJR110W	3.187	synexpression. confidence: low. previously annotated: no.
ENSG00000003989.4	LOW-AFFINITY CATIONIC AMINO ACID TRANSPORTER-2 (CAT-2) (CAT2). [Source:SWISSPROT;Acc:P52569]	ENSG00000063854.1	HYDROXYACYLGLUTATHIONE HYDROLASE (EC 3.1.2.6) (GLYOXALASE II) (GLX II). [Source:SWISSPROT;Acc:Q16775]	yeast	YDR272W	YDL210W	3.567	synexpression. confidence: low. previously annotated: no.
ENSG00000003989.4	LOW-AFFINITY CATIONIC AMINO ACID TRANSPORTER-2 (CAT-2) (CAT2). [Source:SWISSPROT;Acc:P52569]	ENSG00000071794.4	SWI/SNF-RELATED MATRIX-ASSOCIATED ACTIN-DEPENDENT REGULATOR OF CHROMATIN A3; SNF2-LIKE 3; HELICASE-LIKE TRANSCRIPTION FACTOR; DNA-BINDING PROTEIN/PLASMINOGEN ACTIVATOR INHIBITOR-1 REGULATOR; SUCROSE NONFERMENTING-LIKE 3. [Source:RefSeq;Acc:NM_003071]	yeast	YLR032W	YDL210W	3.567	synexpression. confidence: low. previously annotated: no.
ENSG00000003989.4	LOW-AFFINITY CATIONIC AMINO ACID TRANSPORTER-2 (CAT-2) (CAT2). [Source:SWISSPROT;Acc:P52569]	ENSG00000103253.2		yeast	YDR272W	YDL210W	2.852	synexpression. confidence: low. previously annotated: no.
ENSG00000003989.4	LOW-AFFINITY CATIONIC AMINO ACID TRANSPORTER-2 (CAT-2) (CAT2). [Source:SWISSPROT;Acc:P52569]	ENSG00000119227.1	SMP3 MANNOSYLTRANSFERASE. [Source:RefSeq;Acc:NM_025163]	yeast	YGL077C	YOR149C	2.677	synexpression. confidence: low. previously annotated: no.
ENSG00000003989.4	LOW-AFFINITY CATIONIC AMINO ACID TRANSPORTER-2 (CAT-2) (CAT2). [Source:SWISSPROT;Acc:P52569]	ENSG00000127838.3	MYOFIBRILLOGENESIS REGULATOR 1; TRANS-ACTIVATED BY HEPATITIS C VIRUS CORE PROTEIN 2; LIKELY ORTHOLOG OF MOUSE BRAIN PROTEIN 17. [Source:RefSeq;Acc:NM_022572]	yeast	YDR272W	YDL210W	2.65	synexpression. confidence: low. previously annotated: no.
ENSG00000003989.4	LOW-AFFINITY CATIONIC AMINO ACID TRANSPORTER-2 (CAT-2) (CAT2). [Source:SWISSPROT;Acc:P52569]	ENSG00000151967.4	SCHWANNOMIN INTERACTING PROTEIN 1. [Source:RefSeq;Acc:NM_014575]	fly	CG11128	CG5375	4	0.470897407
ENSG00000003989.4	LOW-AFFINITY CATIONIC AMINO ACID TRANSPORTER-2 (CAT-2) (CAT2). [Source:SWISSPROT;Acc:P52569]	ENSG00000166595.1		yeast	YHR122W	YDL210W	3.567	two-hybrid (1). confidence: low. previously annotated: no.
ENSG00000004059.1	ADP-RIBOSYLATION FACTOR 5. [Source:SWISSPROT;Acc:P26437]	ENSG00000122694.3		fly	CG11027	CG31482	4	0.21777949
ENSG00000004059.1	ADP-RIBOSYLATION FACTOR 5. [Source:SWISSPROT;Acc:P26437]	ENSG00000182872.1	RNA-BINDING PROTEIN 10 (RNA BINDING MOTIF PROTEIN 10) (DXS8237E). [Source:SWISSPROT;Acc:P98175]	fly	CG11027	CG4896	3.456	0.187200909
ENSG00000004139.1	STERILE ALPHA AND TIR MOTIF CONTAINING 1; STERILE ALPHA AND HEAT/ARMADILLO MOTIF PROTEIN, ORTHOLOG OF DROSOPHILA. [Source:RefSeq;Acc:NM_015077]	ENSG00000004139.1	STERILE ALPHA AND TIR MOTIF CONTAINING 1; STERILE ALPHA AND HEAT/ARMADILLO MOTIF PROTEIN, ORTHOLOG OF DROSOPHILA. [Source:RefSeq;Acc:NM_015077]	worm	F13B10.1	F13B10.1	4	CORE_1
ENSG00000004139.1	STERILE ALPHA AND TIR MOTIF CONTAINING 1; STERILE ALPHA AND HEAT/ARMADILLO MOTIF PROTEIN, ORTHOLOG OF DROSOPHILA. [Source:RefSeq;Acc:NM_015077]	ENSG00000005022.1	ADP,ATP CARRIER PROTEIN, FIBROBLAST ISOFORM (ADP/ATP TRANSLOCASE 2) (ADENINE NUCLEOTIDE TRANSLOCATOR 2) (ANT 2). [Source:SWISSPROT;Acc:P05141]	worm	F13B10.1	T27E9.1	4	NON_CORE
ENSG00000004139.1	STERILE ALPHA AND TIR MOTIF CONTAINING 1; STERILE ALPHA AND HEAT/ARMADILLO MOTIF PROTEIN, ORTHOLOG OF DROSOPHILA. [Source:RefSeq;Acc:NM_015077]	ENSG00000083312.3	IMPORTIN BETA-2 SUBUNIT (KARYOPHERIN BETA-2 SUBUNIT) (TRANSPORTIN) (M9 REGION INTERACTION PROTEIN) (MIP). [Source:SWISSPROT;Acc:Q92973]	worm	F13B10.1	R06A4.4	4	CORE_2
ENSG00000004139.1	STERILE ALPHA AND TIR MOTIF CONTAINING 1; STERILE ALPHA AND HEAT/ARMADILLO MOTIF PROTEIN, ORTHOLOG OF DROSOPHILA. [Source:RefSeq;Acc:NM_015077]	ENSG00000099995.4	SPLICING FACTOR 3 SUBUNIT 1 (SPLICEOSOME ASSOCIATED PROTEIN 114) (SAP 114) (SF3A120). [Source:SWISSPROT;Acc:Q15459]	worm	W07E6.4	F13B10.1	4	CORE_2
ENSG00000004139.1	STERILE ALPHA AND TIR MOTIF CONTAINING 1; STERILE ALPHA AND HEAT/ARMADILLO MOTIF PROTEIN, ORTHOLOG OF DROSOPHILA. [Source:RefSeq;Acc:NM_015077]	ENSG00000105576.3	KARYOPHERIN BETA 2B, TRANSPORTIN; IMPORTIN 3. [Source:RefSeq;Acc:NM_013433]	worm	F13B10.1	R06A4.4	3.705	CORE_2
ENSG00000004139.1	STERILE ALPHA AND TIR MOTIF CONTAINING 1; STERILE ALPHA AND HEAT/ARMADILLO MOTIF PROTEIN, ORTHOLOG OF DROSOPHILA. [Source:RefSeq;Acc:NM_015077]	ENSG00000107807.1	T-CELL LEUKEMIA HOMEOBOX PROTEIN 1 (HOMEOBOX PROTEIN HOX-11) (TCL-3 PROTO-ONCOGENE). [Source:SWISSPROT;Acc:P31314]	fly	CG7915	CG7937	3.343	0.242807742
ENSG00000004139.1	STERILE ALPHA AND TIR MOTIF CONTAINING 1; STERILE ALPHA AND HEAT/ARMADILLO MOTIF PROTEIN, ORTHOLOG OF DROSOPHILA. [Source:RefSeq;Acc:NM_015077]	ENSG00000112685.1	EXOCYST COMPLEX COMPONENT SEC5. [Source:SWISSPROT;Acc:Q96KP1]	fly	CG7915	CG8843	4	0.152746688
ENSG00000004139.1	STERILE ALPHA AND TIR MOTIF CONTAINING 1; STERILE ALPHA AND HEAT/ARMADILLO MOTIF PROTEIN, ORTHOLOG OF DROSOPHILA. [Source:RefSeq;Acc:NM_015077]	ENSG00000115297.3	T-CELL LEUKEMIA HOMEOBOX PROTEIN 2 (HOMEOBOX PROTEIN HOX-11L1) (NEURAL CREST HOMEOBOX PROTEIN). [Source:SWISSPROT;Acc:O43763]	fly	CG7915	CG7937	3.295	0.242807742
ENSG00000004139.1	STERILE ALPHA AND TIR MOTIF CONTAINING 1; STERILE ALPHA AND HEAT/ARMADILLO MOTIF PROTEIN, ORTHOLOG OF DROSOPHILA. [Source:RefSeq;Acc:NM_015077]	ENSG00000143314.1	MITOCHONDRIAL RIBOSOMAL PROTEIN L24. [Source:RefSeq;Acc:NM_024540]	fly	CG7915	CG8849	4	0.483211742
ENSG00000004139.1	STERILE ALPHA AND TIR MOTIF CONTAINING 1; STERILE ALPHA AND HEAT/ARMADILLO MOTIF PROTEIN, ORTHOLOG OF DROSOPHILA. [Source:RefSeq;Acc:NM_015077]	ENSG00000151475.1		worm	F13B10.1	T27E9.1	3.156	NON_CORE
ENSG00000004139.1	STERILE ALPHA AND TIR MOTIF CONTAINING 1; STERILE ALPHA AND HEAT/ARMADILLO MOTIF PROTEIN, ORTHOLOG OF DROSOPHILA. [Source:RefSeq;Acc:NM_015077]	ENSG00000151729.1	ADP,ATP CARRIER PROTEIN, HEART/SKELETAL MUSCLE ISOFORM T1 (ADP/ATP TRANSLOCASE 1) (ADENINE NUCLEOTIDE TRANSLOCATOR 1) (ANT 1). [Source:SWISSPROT;Acc:P12235]	worm	F13B10.1	T27E9.1	4	NON_CORE
ENSG00000004139.1	STERILE ALPHA AND TIR MOTIF CONTAINING 1; STERILE ALPHA AND HEAT/ARMADILLO MOTIF PROTEIN, ORTHOLOG OF DROSOPHILA. [Source:RefSeq;Acc:NM_015077]	ENSG00000164438.1	T-CELL LEUKEMIA HOMEOBOX PROTEIN 3 (HOMEOBOX PROTEIN HOX-11L2). [Source:SWISSPROT;Acc:O43711]	fly	CG7915	CG7937	4	0.242807742
ENSG00000004139.1	STERILE ALPHA AND TIR MOTIF CONTAINING 1; STERILE ALPHA AND HEAT/ARMADILLO MOTIF PROTEIN, ORTHOLOG OF DROSOPHILA. [Source:RefSeq;Acc:NM_015077]	ENSG00000164733.4	CATHEPSIN B PRECURSOR (EC 3.4.22.1) (CATHEPSIN B1) (APP SECRETASE). [Source:SWISSPROT;Acc:P07858]	worm	F13B10.1	W07B8.5	3.06	NON_CORE
ENSG00000004139.1	STERILE ALPHA AND TIR MOTIF CONTAINING 1; STERILE ALPHA AND HEAT/ARMADILLO MOTIF PROTEIN, ORTHOLOG OF DROSOPHILA. [Source:RefSeq;Acc:NM_015077]	ENSG00000169100.2	ADP,ATP CARRIER PROTEIN, LIVER ISOFORM T2 (ADP/ATP TRANSLOCASE 3) (ADENINE NUCLEOTIDE TRANSLOCATOR 3) (ANT 3). [Source:SWISSPROT;Acc:P12236]	worm	F13B10.1	T27E9.1	3.838	NON_CORE
ENSG00000004139.1	STERILE ALPHA AND TIR MOTIF CONTAINING 1; STERILE ALPHA AND HEAT/ARMADILLO MOTIF PROTEIN, ORTHOLOG OF DROSOPHILA. [Source:RefSeq;Acc:NM_015077]	ENSG00000174755.1	ACYL-COA DEHYDROGENASE, SHORT/BRANCHED CHAIN SPECIFIC, MITOCHONDRIAL PRECURSOR (EC 1.3.99.-) (SBCAD) (2-METHYL BRANCHED CHAIN ACYL-COA DEHYDROGENASE) (2-MEBCAD) (2-METHYLBUTYRYL-COENZYME A DEHYDROGENASE) (2-METHYLBUTYRYL-COA DEHYDROGENASE). [Source:SWISSPROT;Acc:P45954]	worm	F13B10.1	C55B7.4	3.264	NON_CORE
ENSG00000004139.1	STERILE ALPHA AND TIR MOTIF CONTAINING 1; STERILE ALPHA AND HEAT/ARMADILLO MOTIF PROTEIN, ORTHOLOG OF DROSOPHILA. [Source:RefSeq;Acc:NM_015077]	ENSG00000174947.3	SEVEN IN ABSENTIA HOMOLOG 1. [Source:RefSeq;Acc:NM_003031]	worm	F13B10.1	Y37E11AR.2	4	CORE_1
ENSG00000004139.1	STERILE ALPHA AND TIR MOTIF CONTAINING 1; STERILE ALPHA AND HEAT/ARMADILLO MOTIF PROTEIN, ORTHOLOG OF DROSOPHILA. [Source:RefSeq;Acc:NM_015077]	ENSG00000181788.1	SEVEN IN ABSENTIA HOMOLOG 2. [Source:RefSeq;Acc:NM_005067]	worm	F13B10.1	Y37E11AR.2	3.314	CORE_1
ENSG00000004142.1	DNA POLYMERASE DELTA P38 SUBUNIT. [Source:RefSeq;Acc:NM_015584]	ENSG00000166855.1	ATP-DEPENDENT CLP PROTEASE ATP-BINDING SUBUNIT CLPX-LIKE, MITOCHONDRIAL PRECURSOR. [Source:SWISSPROT;Acc:O76031]	fly	CG12162	CG4538	4	0.768005509
ENSG00000004272.4	CCR4-NOT TRANSCRIPTION COMPLEX, SUBUNIT 7 (CCR4-ASSOCIATED FACTOR 1) (CAF1) (BTG1 BINDING FACTOR 1). [Source:SWISSPROT;Acc:Q9UIV1]	ENSG00000014138.1	DNA POLYMERASE ALPHA 70 KDA SUBUNIT (DNA POLYMERASE SUBUNIT B). [Source:SWISSPROT;Acc:Q14181]	yeast	YBL035C	YNR052C	3.656	TAP (1). confidence: low. previously annotated: no.
ENSG00000004272.4	CCR4-NOT TRANSCRIPTION COMPLEX, SUBUNIT 7 (CCR4-ASSOCIATED FACTOR 1) (CAF1) (BTG1 BINDING FACTOR 1). [Source:SWISSPROT;Acc:Q9UIV1]	ENSG00000027075.3	PROTEIN KINASE C, ETA TYPE (EC 2.7.1.-) (NPKC-ETA) (PKC-L). [Source:SWISSPROT;Acc:P24723]	yeast	YBL105C	YNR052C	3.103	synthetic lethality. confidence: medium. previously annotated: no.
ENSG00000004272.4	CCR4-NOT TRANSCRIPTION COMPLEX, SUBUNIT 7 (CCR4-ASSOCIATED FACTOR 1) (CAF1) (BTG1 BINDING FACTOR 1). [Source:SWISSPROT;Acc:Q9UIV1]	ENSG00000065675.1	PROTEIN KINASE C, THETA TYPE (EC 2.7.1.-) (NPKC-THETA). [Source:SWISSPROT;Acc:Q04759]	yeast	YBL105C	YNR052C	2.777	synthetic lethality. confidence: medium. previously annotated: no.
ENSG00000004272.4	CCR4-NOT TRANSCRIPTION COMPLEX, SUBUNIT 7 (CCR4-ASSOCIATED FACTOR 1) (CAF1) (BTG1 BINDING FACTOR 1). [Source:SWISSPROT;Acc:Q9UIV1]	ENSG00000089154.1	HSGCN1 (FRAGMENT). [Source:SPTREMBL;Acc:Q99736]	yeast	YGL195W	YNR052C	3.656	TAP (1). confidence: low. previously annotated: no.
ENSG00000004272.4	CCR4-NOT TRANSCRIPTION COMPLEX, SUBUNIT 7 (CCR4-ASSOCIATED FACTOR 1) (CAF1) (BTG1 BINDING FACTOR 1). [Source:SWISSPROT;Acc:Q9UIV1]	ENSG00000101868.2	DNA POLYMERASE ALPHA CATALYTIC SUBUNIT (EC 2.7.7.7). [Source:SWISSPROT;Acc:P09884]	yeast	YNR052C	YNL102W	3.656	TAP (1). confidence: low. previously annotated: no.
ENSG00000004272.4	CCR4-NOT TRANSCRIPTION COMPLEX, SUBUNIT 7 (CCR4-ASSOCIATED FACTOR 1) (CAF1) (BTG1 BINDING FACTOR 1). [Source:SWISSPROT;Acc:Q9UIV1]	ENSG00000107758.2	SERINE/THREONINE PROTEIN PHOSPHATASE 2B CATALYTIC SUBUNIT, BETA ISOFORM (EC 3.1.3.16) (CALMODULIN-DEPENDENT CALCINEURIN A SUBUNIT, BETA ISOFORM) (CAM-PRP CATALYTIC SUBUNIT). [Source:SWISSPROT;Acc:P16299]	yeast	YML057W	YNR052C	3.331	HMS-PCI (1). confidence: low. previously annotated: no.
ENSG00000004272.4	CCR4-NOT TRANSCRIPTION COMPLEX, SUBUNIT 7 (CCR4-ASSOCIATED FACTOR 1) (CAF1) (BTG1 BINDING FACTOR 1). [Source:SWISSPROT;Acc:Q9UIV1]	ENSG00000111596.1	CCR4-NOT TRANSCRIPTION COMPLEX, SUBUNIT 2; NOT2 (NEGATIVE REGULATOR OF TRANSCRIPTION 2, YEAST) HOMOLOG. [Source:RefSeq;Acc:NM_014515]	yeast	YDL165W	YNR052C	3.656	HMS-PCI (1). confidence: low. previously annotated: yes.
ENSG00000004272.4	CCR4-NOT TRANSCRIPTION COMPLEX, SUBUNIT 7 (CCR4-ASSOCIATED FACTOR 1) (CAF1) (BTG1 BINDING FACTOR 1). [Source:SWISSPROT;Acc:Q9UIV1]	ENSG00000113300.2	KIAA1194. [Source:RefSeq;Acc:NM_015455]	yeast	YAL021C	YNR052C	3.656	TAP (3) HMS-PCI (1). confidence: high. previously annotated: yes.
ENSG00000004272.4	CCR4-NOT TRANSCRIPTION COMPLEX, SUBUNIT 7 (CCR4-ASSOCIATED FACTOR 1) (CAF1) (BTG1 BINDING FACTOR 1). [Source:SWISSPROT;Acc:Q9UIV1]	ENSG00000119041.1	GENERAL TRANSCRIPTION FACTOR IIIC, POLYPEPTIDE 3, 102KDA; GENERAL TRANSCRIPTION FACTOR IIIC, POLYPEPTIDE 3 (102KD); TRANSCRIPTION FACTOR IIIC, 102 KD. [Source:RefSeq;Acc:NM_012086]	yeast	YGR047C	YNR052C	3.656	HMS-PCI (1). confidence: low. previously annotated: no.
ENSG00000004272.4	CCR4-NOT TRANSCRIPTION COMPLEX, SUBUNIT 7 (CCR4-ASSOCIATED FACTOR 1) (CAF1) (BTG1 BINDING FACTOR 1). [Source:SWISSPROT;Acc:Q9UIV1]	ENSG00000120910.4	SERINE/THREONINE PROTEIN PHOSPHATASE 2B CATALYTIC SUBUNIT, GAMMA ISOFORM (EC 3.1.3.16) (CALMODULIN-DEPENDENT CALCINEURIN A SUBUNIT, GAMMA ISOFORM) (CALCINEURIN, TESTIS-SPECIFIC CATALYTIC SUBUNIT) (CAM-PRP CATALYTIC SUBUNIT). [Source:SWISSPROT;Acc:P48454]	yeast	YML057W	YNR052C	3.265	HMS-PCI (1). confidence: low. previously annotated: no.
ENSG00000004272.4	CCR4-NOT TRANSCRIPTION COMPLEX, SUBUNIT 7 (CCR4-ASSOCIATED FACTOR 1) (CAF1) (BTG1 BINDING FACTOR 1). [Source:SWISSPROT;Acc:Q9UIV1]	ENSG00000122218.3	COATOMER ALPHA SUBUNIT (ALPHA-COAT PROTEIN) (ALPHA-COP) (HEPCOP) (HEP-COP) [CONTAINS: XENIN (XENOPSIN-RELATED PEPTIDE); PROXENIN]. [Source:SWISSPROT;Acc:P53621]	yeast	YNR052C	YDL145C	3.656	TAP (1). confidence: low. previously annotated: no.
ENSG00000004272.4	CCR4-NOT TRANSCRIPTION COMPLEX, SUBUNIT 7 (CCR4-ASSOCIATED FACTOR 1) (CAF1) (BTG1 BINDING FACTOR 1). [Source:SWISSPROT;Acc:Q9UIV1]	ENSG00000125107.3		yeast	YCR093W	YNR052C	3.656	TAP (3) HMS-PCI (1). confidence: high. previously annotated: yes.
ENSG00000004272.4	CCR4-NOT TRANSCRIPTION COMPLEX, SUBUNIT 7 (CCR4-ASSOCIATED FACTOR 1) (CAF1) (BTG1 BINDING FACTOR 1). [Source:SWISSPROT;Acc:Q9UIV1]	ENSG00000126583.2	PROTEIN KINASE C, GAMMA TYPE (EC 2.7.1.37) (PKC-GAMMA). [Source:SWISSPROT;Acc:P05129]	yeast	YBL105C	YNR052C	2.797	synthetic lethality. confidence: medium. previously annotated: no.
ENSG00000004272.4	CCR4-NOT TRANSCRIPTION COMPLEX, SUBUNIT 7 (CCR4-ASSOCIATED FACTOR 1) (CAF1) (BTG1 BINDING FACTOR 1). [Source:SWISSPROT;Acc:Q9UIV1]	ENSG00000130985.4	UBIQUITIN-ACTIVATING ENZYME E1 (A1S9 PROTEIN). [Source:SWISSPROT;Acc:P22314]	yeast	YNR052C	YKL210W	3.656	HMS-PCI (1). confidence: low. previously annotated: no.
ENSG00000004272.4	CCR4-NOT TRANSCRIPTION COMPLEX, SUBUNIT 7 (CCR4-ASSOCIATED FACTOR 1) (CAF1) (BTG1 BINDING FACTOR 1). [Source:SWISSPROT;Acc:Q9UIV1]	ENSG00000132141.3	T-COMPLEX PROTEIN 1, ZETA-2 SUBUNIT (TCP-1-ZETA-2) (CCT-ZETA-2) (TCP- 1-ZETA-LIKE) (CCT-ZETA-LIKE) (TESTIS-SPECIFIC TCP20) (TESTIS-SPECIFIC PROTEIN TSA303). [Source:SWISSPROT;Acc:Q92526]	yeast	YDR188W	YNR052C	3.366	TAP (1). confidence: low. previously annotated: no.
ENSG00000004272.4	CCR4-NOT TRANSCRIPTION COMPLEX, SUBUNIT 7 (CCR4-ASSOCIATED FACTOR 1) (CAF1) (BTG1 BINDING FACTOR 1). [Source:SWISSPROT;Acc:Q9UIV1]	ENSG00000136933.3	RAB9 EFFECTOR P40. [Source:RefSeq;Acc:NM_005833]	yeast	YNR052C	YHR158C	2.911	HMS-PCI (1). confidence: low. previously annotated: no.
ENSG00000004272.4	CCR4-NOT TRANSCRIPTION COMPLEX, SUBUNIT 7 (CCR4-ASSOCIATED FACTOR 1) (CAF1) (BTG1 BINDING FACTOR 1). [Source:SWISSPROT;Acc:Q9UIV1]	ENSG00000138767.1	CCR4-NOT TRANSCRIPTION COMPLEX, SUBUNIT 6-LIKE. [Source:RefSeq;Acc:NM_144571]	yeast	YAL021C	YNR052C	3.132	TAP (3) HMS-PCI (1). confidence: high. previously annotated: yes.
ENSG00000004272.4	CCR4-NOT TRANSCRIPTION COMPLEX, SUBUNIT 7 (CCR4-ASSOCIATED FACTOR 1) (CAF1) (BTG1 BINDING FACTOR 1). [Source:SWISSPROT;Acc:Q9UIV1]	ENSG00000138814.3	SERINE/THREONINE PROTEIN PHOSPHATASE 2B CATALYTIC SUBUNIT, ALPHA ISOFORM (EC 3.1.3.16) (CALMODULIN-DEPENDENT CALCINEURIN A SUBUNIT, ALPHA ISOFORM) (CAM-PRP CATALYTIC SUBUNIT). [Source:SWISSPROT;Acc:Q08209]	yeast	YML057W	YNR052C	3.64	HMS-PCI (1). confidence: low. previously annotated: no.
ENSG00000004272.4	CCR4-NOT TRANSCRIPTION COMPLEX, SUBUNIT 7 (CCR4-ASSOCIATED FACTOR 1) (CAF1) (BTG1 BINDING FACTOR 1). [Source:SWISSPROT;Acc:Q9UIV1]	ENSG00000141380.4	SSXT PROTEIN (SYNOVIAL SARCOMA, TRANSLOCATED TO X CHROMOSOME) (SYT PROTEIN). [Source:SWISSPROT;Acc:Q15532]	yeast	YCL028W	YNR052C	3.221	HMS-PCI (1). confidence: low. previously annotated: no.
ENSG00000004272.4	CCR4-NOT TRANSCRIPTION COMPLEX, SUBUNIT 7 (CCR4-ASSOCIATED FACTOR 1) (CAF1) (BTG1 BINDING FACTOR 1). [Source:SWISSPROT;Acc:Q9UIV1]	ENSG00000144381.3	60 KDA HEAT SHOCK PROTEIN, MITOCHONDRIAL PRECURSOR (HSP60) (60 KDA CHAPERONIN) (CPN60) (HEAT SHOCK PROTEIN 60) (HSP-60) (MITOCHONDRIAL MATRIX PROTEIN P1) (P60 LYMPHOCYTE PROTEIN) (HUCHA60). [Source:SWISSPROT;Acc:P10809]	yeast	YLR259C	YNR052C	3.656	TAP (1). confidence: low. previously annotated: no.
ENSG00000004272.4	CCR4-NOT TRANSCRIPTION COMPLEX, SUBUNIT 7 (CCR4-ASSOCIATED FACTOR 1) (CAF1) (BTG1 BINDING FACTOR 1). [Source:SWISSPROT;Acc:Q9UIV1]	ENSG00000144580.2	RCD1 REQUIRED FOR CELL DIFFERENTIATION1 HOMOLOG; PROTEIN INVOLVED IN SEXUAL DEVELOPMENT; RCD1 (REQUIRED FOR CELL DIFFERENTIATION, S.POMBE) HOMOLOG 1. [Source:RefSeq;Acc:NM_005444]	yeast	YNL288W	YNR052C	3.656	TAP (3). confidence: medium. previously annotated: no.
ENSG00000004272.4	CCR4-NOT TRANSCRIPTION COMPLEX, SUBUNIT 7 (CCR4-ASSOCIATED FACTOR 1) (CAF1) (BTG1 BINDING FACTOR 1). [Source:SWISSPROT;Acc:Q9UIV1]	ENSG00000146143.3	DJ422B11.1.1 (DNA PRIMASE LARGE SUBUNIT (POLYPEPTIDE 2A, P58)) (FRAGMENT). [Source:SPTREMBL;Acc:Q9H412]	yeast	YKL045W	YNR052C	2.738	TAP (1). confidence: low. previously annotated: no.
ENSG00000004272.4	CCR4-NOT TRANSCRIPTION COMPLEX, SUBUNIT 7 (CCR4-ASSOCIATED FACTOR 1) (CAF1) (BTG1 BINDING FACTOR 1). [Source:SWISSPROT;Acc:Q9UIV1]	ENSG00000146731.1	T-COMPLEX PROTEIN 1, ZETA SUBUNIT (TCP-1-ZETA) (CCT-ZETA) (CCT-ZETA-1) (TCP20) (HTR3). [Source:SWISSPROT;Acc:P40227]	yeast	YDR188W	YNR052C	3.656	TAP (1). confidence: low. previously annotated: no.
ENSG00000004272.4	CCR4-NOT TRANSCRIPTION COMPLEX, SUBUNIT 7 (CCR4-ASSOCIATED FACTOR 1) (CAF1) (BTG1 BINDING FACTOR 1). [Source:SWISSPROT;Acc:Q9UIV1]	ENSG00000154229.2	PROTEIN KINASE C, ALPHA TYPE (EC 2.7.1.37) (PKC-ALPHA) (PKC-A). [Source:SWISSPROT;Acc:P17252]	yeast	YBL105C	YNR052C	2.805	synthetic lethality. confidence: medium. previously annotated: no.
ENSG00000004272.4	CCR4-NOT TRANSCRIPTION COMPLEX, SUBUNIT 7 (CCR4-ASSOCIATED FACTOR 1) (CAF1) (BTG1 BINDING FACTOR 1). [Source:SWISSPROT;Acc:Q9UIV1]	ENSG00000160200.4	CYSTATHIONINE BETA-SYNTHASE (EC 4.2.1.22) (SERINE SULFHYDRASE) (BETA-THIONASE). [Source:SWISSPROT;Acc:P35520]	yeast	YGR155W	YNR052C	3.656	HMS-PCI (1). confidence: low. previously annotated: no.
ENSG00000004272.4	CCR4-NOT TRANSCRIPTION COMPLEX, SUBUNIT 7 (CCR4-ASSOCIATED FACTOR 1) (CAF1) (BTG1 BINDING FACTOR 1). [Source:SWISSPROT;Acc:Q9UIV1]	ENSG00000163932.3	PROTEIN KINASE C, DELTA TYPE (EC 2.7.1.-) (NPKC-DELTA). [Source:SWISSPROT;Acc:Q05655]	yeast	YBL105C	YNR052C	2.784	synthetic lethality. confidence: medium. previously annotated: no.
ENSG00000004272.4	CCR4-NOT TRANSCRIPTION COMPLEX, SUBUNIT 7 (CCR4-ASSOCIATED FACTOR 1) (CAF1) (BTG1 BINDING FACTOR 1). [Source:SWISSPROT;Acc:Q9UIV1]	ENSG00000166501.2	PROTEIN KINASE C, BETA TYPE (EC 2.7.1.37) (PKC-BETA) (PKC-B). [Source:SWISSPROT;Acc:P05771]	yeast	YBL105C	YNR052C	2.804	synthetic lethality. confidence: medium. previously annotated: no.
ENSG00000004272.4	CCR4-NOT TRANSCRIPTION COMPLEX, SUBUNIT 7 (CCR4-ASSOCIATED FACTOR 1) (CAF1) (BTG1 BINDING FACTOR 1). [Source:SWISSPROT;Acc:Q9UIV1]	ENSG00000168439.4	STRESS-INDUCED-PHOSPHOPROTEIN 1 (STI1) (HSP70/HSP90-ORGANIZING PROTEIN) (TRANSFORMATION-SENSITIVE PROTEIN IEF SSP 3521). [Source:SWISSPROT;Acc:P31948]	yeast	YNR052C	YOR027W	3.656	HMS-PCI (1). confidence: low. previously annotated: no.
ENSG00000004272.4	CCR4-NOT TRANSCRIPTION COMPLEX, SUBUNIT 7 (CCR4-ASSOCIATED FACTOR 1) (CAF1) (BTG1 BINDING FACTOR 1). [Source:SWISSPROT;Acc:Q9UIV1]	ENSG00000171132.3	PROTEIN KINASE C, EPSILON TYPE (EC 2.7.1.-) (NPKC-EPSILON). [Source:SWISSPROT;Acc:Q02156]	yeast	YBL105C	YNR052C	3.656	synthetic lethality. confidence: medium. previously annotated: no.
ENSG00000004272.4	CCR4-NOT TRANSCRIPTION COMPLEX, SUBUNIT 7 (CCR4-ASSOCIATED FACTOR 1) (CAF1) (BTG1 BINDING FACTOR 1). [Source:SWISSPROT;Acc:Q9UIV1]	ENSG00000175792.2	RUVB-LIKE 1 (EC 3.6.1.-) (49-KDA TATA BOX-BINDING PROTEIN-INTERACTING PROTEIN) (49 KDA TBP-INTERACTING PROTEIN) (TIP49A) (PONTIN 52) (NUCLEAR MATRIX PROTEIN 238) (NMP 238) (54 KDA ERYTHROCYTE CYTOSOLIC PROTEIN) (ECP-54) (TIP60-ASSOCIATED PROTEIN 54-ALPHA) (TAP54-ALPHA). [Source:SWISSPROT;Acc:Q9Y265]	yeast	YDR190C	YNR052C	3.656	HMS-PCI (1). confidence: low. previously annotated: no.
ENSG00000004272.4	CCR4-NOT TRANSCRIPTION COMPLEX, SUBUNIT 7 (CCR4-ASSOCIATED FACTOR 1) (CAF1) (BTG1 BINDING FACTOR 1). [Source:SWISSPROT;Acc:Q9UIV1]	ENSG00000176807.1		yeast	YCL028W	YNR052C	3.656	HMS-PCI (1). confidence: low. previously annotated: no.
ENSG00000004272.4	CCR4-NOT TRANSCRIPTION COMPLEX, SUBUNIT 7 (CCR4-ASSOCIATED FACTOR 1) (CAF1) (BTG1 BINDING FACTOR 1). [Source:SWISSPROT;Acc:Q9UIV1]	ENSG00000183207.1	RUVB-LIKE 2 (EC 3.6.1.-) (48-KDA TATA BOX-BINDING PROTEIN-INTERACTING PROTEIN) (48-KDA TBP-INTERACTING PROTEIN) (TIP49B) (REPRESSING PONTIN 52) (REPTIN 52) (51 KDA ERYTHROCYTE CYTOSOLIC PROTEIN) (ECP-51) (TIP60-ASSOCIATED PROTEIN 54-BETA) (TAP54-BETA) (CGI-46). [Source:SWISSPROT;Acc:Q9Y230]	yeast	YNR052C	YPL235W	3.656	TAP (1). confidence: low. previously annotated: no.
ENSG00000004272.4	CCR4-NOT TRANSCRIPTION COMPLEX, SUBUNIT 7 (CCR4-ASSOCIATED FACTOR 1) (CAF1) (BTG1 BINDING FACTOR 1). [Source:SWISSPROT;Acc:Q9UIV1]	ENSG00000184402.2	SS18-LIKE PROTEIN 1 (SYT HOMOLOG-1). [Source:SWISSPROT;Acc:O75177]	yeast	YCL028W	YNR052C	3.656	HMS-PCI (1). confidence: low. previously annotated: no.
ENSG00000004272.4	CCR4-NOT TRANSCRIPTION COMPLEX, SUBUNIT 7 (CCR4-ASSOCIATED FACTOR 1) (CAF1) (BTG1 BINDING FACTOR 1). [Source:SWISSPROT;Acc:Q9UIV1]	ENSG00000184432.1	COATOMER BETA' SUBUNIT (BETA'-COAT PROTEIN) (BETA'-COP) (P102). [Source:SWISSPROT;Acc:P35606]	yeast	YGL137W	YNR052C	3.656	TAP (1). confidence: low. previously annotated: no.
ENSG00000004272.4	CCR4-NOT TRANSCRIPTION COMPLEX, SUBUNIT 7 (CCR4-ASSOCIATED FACTOR 1) (CAF1) (BTG1 BINDING FACTOR 1). [Source:SWISSPROT;Acc:Q9UIV1]	ENSG00000186676.1	ELONGATION FACTOR 1-GAMMA (EF-1-GAMMA) (EEF-1B GAMMA) (PRO1608). [Source:SWISSPROT;Acc:P26641]	yeast	YKL081W	YNR052C	3.656	HMS-PCI (1). confidence: low. previously annotated: no.
ENSG00000004455.3	ADENYLATE KINASE ISOENZYME 2, MITOCHONDRIAL (EC 2.7.4.3) (ATP-AMP TRANSPHOSPHORYLASE). [Source:SWISSPROT;Acc:P54819]	ENSG00000008988.1	40S RIBOSOMAL PROTEIN S20. [Source:SWISSPROT;Acc:P17075]	yeast	YHL015W	YDR226W	4	gene neighborhood (9). confidence: medium. previously annotated: no.
ENSG00000004455.3	ADENYLATE KINASE ISOENZYME 2, MITOCHONDRIAL (EC 2.7.4.3) (ATP-AMP TRANSPHOSPHORYLASE). [Source:SWISSPROT;Acc:P54819]	ENSG00000011052.2	NUCLEOSIDE DIPHOSPHATE KINASE A (EC 2.7.4.6) (NDK A) (NDP KINASE A) (TUMOR METASTATIC PROCESS-ASSOCIATED PROTEIN) (METASTASIS INHIBITION FACTOR NM23) (NM23-H1). [Source:SWISSPROT;Acc:P15531]	yeast	YKL067W	YDR226W	3.719	HMS-PCI (1). confidence: low. previously annotated: no.
ENSG00000004455.3	ADENYLATE KINASE ISOENZYME 2, MITOCHONDRIAL (EC 2.7.4.3) (ATP-AMP TRANSPHOSPHORYLASE). [Source:SWISSPROT;Acc:P54819]	ENSG00000031698.2	SERYL-TRNA SYNTHETASE (EC 6.1.1.11) (SERINE--TRNA LIGASE) (SERRS). [Source:SWISSPROT;Acc:P49591]	yeast	YDR023W	YDR226W	4	HMS-PCI (1). confidence: low. previously annotated: no.
ENSG00000004455.3	ADENYLATE KINASE ISOENZYME 2, MITOCHONDRIAL (EC 2.7.4.3) (ATP-AMP TRANSPHOSPHORYLASE). [Source:SWISSPROT;Acc:P54819]	ENSG00000039068.3	EPITHELIAL-CADHERIN PRECURSOR (E-CADHERIN) (UVOMORULIN) (CADHERIN-1) (CAM 120/80). [Source:SWISSPROT;Acc:P12830]	yeast	YOL127W	YDR226W	3.52	gene neighborhood (10). confidence: medium. previously annotated: no.
ENSG00000004455.3	ADENYLATE KINASE ISOENZYME 2, MITOCHONDRIAL (EC 2.7.4.3) (ATP-AMP TRANSPHOSPHORYLASE). [Source:SWISSPROT;Acc:P54819]	ENSG00000048392.1	RIBONUCLEOTIDE REDUCTASE M2 B (TP53 INDUCIBLE); P53-INDUCIBLE RIBONUCLEOTIDE REDUCTASE SMALL SUBUNIT 2 HOMOLOG. [Source:RefSeq;Acc:NM_015713]	yeast	YJL026W	YDR226W	3.322	HMS-PCI (1). confidence: low. previously annotated: no.
ENSG00000004455.3	ADENYLATE KINASE ISOENZYME 2, MITOCHONDRIAL (EC 2.7.4.3) (ATP-AMP TRANSPHOSPHORYLASE). [Source:SWISSPROT;Acc:P54819]	ENSG00000058262.2	PROTEIN TRANSPORT PROTEIN SEC61 ALPHA SUBUNIT ISOFORM 1 (SEC61 ALPHA- 1). [Source:SWISSPROT;Acc:P38378]	yeast	YLR378C	YDR226W	4	gene neighborhood (13). confidence: medium. previously annotated: no.
ENSG00000004455.3	ADENYLATE KINASE ISOENZYME 2, MITOCHONDRIAL (EC 2.7.4.3) (ATP-AMP TRANSPHOSPHORYLASE). [Source:SWISSPROT;Acc:P54819]	ENSG00000065665.4	PROTEIN TRANSPORT PROTEIN SEC61 ALPHA SUBUNIT ISOFORM 2 (SEC61 ALPHA- 2). [Source:SWISSPROT;Acc:Q9Y2R3]	yeast	YLR378C	YDR226W	3.945	gene neighborhood (13). confidence: medium. previously annotated: no.
ENSG00000004455.3	ADENYLATE KINASE ISOENZYME 2, MITOCHONDRIAL (EC 2.7.4.3) (ATP-AMP TRANSPHOSPHORYLASE). [Source:SWISSPROT;Acc:P54819]	ENSG00000066926.1	FERROCHELATASE, MITOCHONDRIAL PRECURSOR (EC 4.99.1.1) (PROTOHEME FERRO-LYASE) (HEME SYNTHETASE). [Source:SWISSPROT;Acc:P22830]	yeast	YOR176W	YDR226W	4	two-hybrid (1). confidence: low. previously annotated: no.
ENSG00000004455.3	ADENYLATE KINASE ISOENZYME 2, MITOCHONDRIAL (EC 2.7.4.3) (ATP-AMP TRANSPHOSPHORYLASE). [Source:SWISSPROT;Acc:P54819]	ENSG00000067057.2	6-PHOSPHOFRUCTOKINASE, TYPE C (EC 2.7.1.11) (PHOSPHOFRUCTOKINASE 1) (PHOSPHOHEXOKINASE) (PHOSPHOFRUCTO-1-KINASE ISOZYME C) (PFK-C) (6-PHOSPHOFRUCTOKINASE, PLATELET TYPE). [Source:SWISSPROT;Acc:Q01813]	yeast	YGR240C	YDR226W	3.189	HMS-PCI (1). confidence: low. previously annotated: no.
ENSG00000004455.3	ADENYLATE KINASE ISOENZYME 2, MITOCHONDRIAL (EC 2.7.4.3) (ATP-AMP TRANSPHOSPHORYLASE). [Source:SWISSPROT;Acc:P54819]	ENSG00000068366.4	LONG-CHAIN-FATTY-ACID--COA LIGASE 4 (EC 6.2.1.3) (LONG-CHAIN ACYL-COA SYNTHETASE 4) (LACS 4). [Source:SWISSPROT;Acc:O60488]	yeast	YMR246W	YDR226W	4	HMS-PCI (1). confidence: low. previously annotated: no.
ENSG00000004455.3	ADENYLATE KINASE ISOENZYME 2, MITOCHONDRIAL (EC 2.7.4.3) (ATP-AMP TRANSPHOSPHORYLASE). [Source:SWISSPROT;Acc:P54819]	ENSG00000068976.2	GLYCOGEN PHOSPHORYLASE, MUSCLE FORM (EC 2.4.1.1) (MYOPHOSPHORYLASE). [Source:SWISSPROT;Acc:P11217]	yeast	YPR160W	YDR226W	3.693	HMS-PCI (1). confidence: low. previously annotated: no.
ENSG00000004455.3	ADENYLATE KINASE ISOENZYME 2, MITOCHONDRIAL (EC 2.7.4.3) (ATP-AMP TRANSPHOSPHORYLASE). [Source:SWISSPROT;Acc:P54819]	ENSG00000070495.1	PHOSPHATIDYLSERINE RECEPTOR; PHOSPHATIDYLSERINE RECEPTOR BETA. [Source:RefSeq;Acc:NM_015167]	fly	CG3140	CG5383	4	0.198957854
ENSG00000004455.3	ADENYLATE KINASE ISOENZYME 2, MITOCHONDRIAL (EC 2.7.4.3) (ATP-AMP TRANSPHOSPHORYLASE). [Source:SWISSPROT;Acc:P54819]	ENSG00000075151.4	EUKARYOTIC TRANSLATION INITIATION FACTOR 4 GAMMA, 3. [Source:RefSeq;Acc:NM_003760]	yeast	YGR162W	YDR226W	4	HMS-PCI (1). confidence: low. previously annotated: no.
ENSG00000004455.3	ADENYLATE KINASE ISOENZYME 2, MITOCHONDRIAL (EC 2.7.4.3) (ATP-AMP TRANSPHOSPHORYLASE). [Source:SWISSPROT;Acc:P54819]	ENSG00000076043.1	OLIGORIBONUCLEASE, MITOCHONDRIAL PRECURSOR (EC 3.1.-.-) (SMALL FRAGMENT NUCLEASE) (CGI-114). [Source:SWISSPROT;Acc:Q9Y3B8]	yeast	YLR059C	YDR226W	4	HMS-PCI (1). confidence: low. previously annotated: no.
ENSG00000004455.3	ADENYLATE KINASE ISOENZYME 2, MITOCHONDRIAL (EC 2.7.4.3) (ATP-AMP TRANSPHOSPHORYLASE). [Source:SWISSPROT;Acc:P54819]	ENSG00000076067.1	RNA BINDING MOTIF, SINGLE STRANDED INTERACTING PROTEIN 2. [Source:RefSeq;Acc:NM_002898]	yeast	YDR226W	YGR250C	3.619	HMS-PCI (1). confidence: low. previously annotated: no.
ENSG00000004455.3	ADENYLATE KINASE ISOENZYME 2, MITOCHONDRIAL (EC 2.7.4.3) (ATP-AMP TRANSPHOSPHORYLASE). [Source:SWISSPROT;Acc:P54819]	ENSG00000078140.1	UBIQUITIN-CONJUGATING ENZYME E2-25 KDA (EC 6.3.2.19) (UBIQUITIN-PROTEIN LIGASE) (UBIQUITIN CARRIER PROTEIN) (HUNTINGTIN INTERACTING PROTEIN 2) (HIP-2). [Source:SWISSPROT;Acc:P27924]	yeast	YDR226W	YDR177W	4	HMS-PCI (1). confidence: low. previously annotated: no.
ENSG00000004455.3	ADENYLATE KINASE ISOENZYME 2, MITOCHONDRIAL (EC 2.7.4.3) (ATP-AMP TRANSPHOSPHORYLASE). [Source:SWISSPROT;Acc:P54819]	ENSG00000079332.1	GTP-BINDING PROTEIN SAR1A (COPII-ASSOCIATED SMALL GTPASE). [Source:SWISSPROT;Acc:Q9NR31]	yeast	YPL218W	YDR226W	3.834	HMS-PCI (1). confidence: low. previously annotated: no.
ENSG00000004455.3	ADENYLATE KINASE ISOENZYME 2, MITOCHONDRIAL (EC 2.7.4.3) (ATP-AMP TRANSPHOSPHORYLASE). [Source:SWISSPROT;Acc:P54819]	ENSG00000079335.4	CDC14 HOMOLOG A ISOFORM 1. [Source:RefSeq;Acc:NM_003672]	yeast	YDR226W	YFR028C	4	HMS-PCI (1). confidence: low. previously annotated: no.
ENSG00000004455.3	ADENYLATE KINASE ISOENZYME 2, MITOCHONDRIAL (EC 2.7.4.3) (ATP-AMP TRANSPHOSPHORYLASE). [Source:SWISSPROT;Acc:P54819]	ENSG00000080511.1	RETINOL DEHYDROGENASE 8 (ALL-TRANS); PHOTORECEPTOR OUTER SEGMENT ALL-TRANS RETINOL DEHYDROGENASE. [Source:RefSeq;Acc:NM_015725]	yeast	YDR226W	YMR226C	4	HMS-PCI (1). confidence: low. previously annotated: no.
ENSG00000004455.3	ADENYLATE KINASE ISOENZYME 2, MITOCHONDRIAL (EC 2.7.4.3) (ATP-AMP TRANSPHOSPHORYLASE). [Source:SWISSPROT;Acc:P54819]	ENSG00000081377.3	CDC14 HOMOLOG B ISOFORM 2. [Source:RefSeq;Acc:NM_033331]	yeast	YDR226W	YFR028C	3.325	HMS-PCI (1). confidence: low. previously annotated: no.
ENSG00000004455.3	ADENYLATE KINASE ISOENZYME 2, MITOCHONDRIAL (EC 2.7.4.3) (ATP-AMP TRANSPHOSPHORYLASE). [Source:SWISSPROT;Acc:P54819]	ENSG00000083845.1	40S RIBOSOMAL PROTEIN S5. [Source:SWISSPROT;Acc:P46782]	yeast	YJR123W	YDR226W	4	gene neighborhood (3). confidence: medium. previously annotated: no.
ENSG00000004455.3	ADENYLATE KINASE ISOENZYME 2, MITOCHONDRIAL (EC 2.7.4.3) (ATP-AMP TRANSPHOSPHORYLASE). [Source:SWISSPROT;Acc:P54819]	ENSG00000084072.3	PEPTIDYL-PROLYL CIS-TRANS ISOMERASE E (EC 5.2.1.8) (PPIASE E) (ROTAMASE E) (CYCLOPHILIN E) (CYCLOPHILIN 33). [Source:SWISSPROT;Acc:Q9UNP9]	yeast	YDR155C	YDR226W	3.101	HMS-PCI (1). confidence: low. previously annotated: no.
ENSG00000004455.3	ADENYLATE KINASE ISOENZYME 2, MITOCHONDRIAL (EC 2.7.4.3) (ATP-AMP TRANSPHOSPHORYLASE). [Source:SWISSPROT;Acc:P54819]	ENSG00000085511.4	MITOGEN-ACTIVATED PROTEIN KINASE KINASE KINASE 4 (EC 2.7.1.-) (MAPK/ERK KINASE KINASE 4) (MEK KINASE 4) (MEKK 4) (MAP THREE KINASE 1). [Source:SWISSPROT;Acc:Q9Y6R4]	yeast	YNR031C	YDR226W	3.967	HMS-PCI (1). confidence: low. previously annotated: no.
ENSG00000004455.3	ADENYLATE KINASE ISOENZYME 2, MITOCHONDRIAL (EC 2.7.4.3) (ATP-AMP TRANSPHOSPHORYLASE). [Source:SWISSPROT;Acc:P54819]	ENSG00000088205.2	ATP-DEPENDENT RNA HELICASE DDX18 (DEAD-BOX PROTEIN 18) (MYC-REGULATED DEAD-BOX PROTEIN) (MRDB). [Source:SWISSPROT;Acc:Q9NVP1]	yeast	YMR290C	YDR226W	4	HMS-PCI (1). confidence: low. previously annotated: no.
ENSG00000004455.3	ADENYLATE KINASE ISOENZYME 2, MITOCHONDRIAL (EC 2.7.4.3) (ATP-AMP TRANSPHOSPHORYLASE). [Source:SWISSPROT;Acc:P54819]	ENSG00000096171.1	VALYL-TRNA SYNTHETASE 2 (EC 6.1.1.9) (VALINE--TRNA LIGASE 2) (VALRS 2) (G7A). [Source:SWISSPROT;Acc:P26640]	yeast	YGR094W	YDR226W	4	HMS-PCI (1). confidence: low. previously annotated: no.
ENSG00000004455.3	ADENYLATE KINASE ISOENZYME 2, MITOCHONDRIAL (EC 2.7.4.3) (ATP-AMP TRANSPHOSPHORYLASE). [Source:SWISSPROT;Acc:P54819]	ENSG00000100417.3	PHOSPHOMANNOMUTASE 1 (EC 5.4.2.8) (PMM 1) (PMMH-22). [Source:SWISSPROT;Acc:Q92871]	yeast	YFL045C	YDR226W	3.269	HMS-PCI (1). confidence: low. previously annotated: no.
ENSG00000004455.3	ADENYLATE KINASE ISOENZYME 2, MITOCHONDRIAL (EC 2.7.4.3) (ATP-AMP TRANSPHOSPHORYLASE). [Source:SWISSPROT;Acc:P54819]	ENSG00000100504.2	GLYCOGEN PHOSPHORYLASE, LIVER FORM (EC 2.4.1.1). [Source:SWISSPROT;Acc:P06737]	yeast	YPR160W	YDR226W	4	HMS-PCI (1). confidence: low. previously annotated: no.
ENSG00000004455.3	ADENYLATE KINASE ISOENZYME 2, MITOCHONDRIAL (EC 2.7.4.3) (ATP-AMP TRANSPHOSPHORYLASE). [Source:SWISSPROT;Acc:P54819]	ENSG00000100994.1	GLYCOGEN PHOSPHORYLASE, BRAIN FORM (EC 2.4.1.1). [Source:SWISSPROT;Acc:P11216]	yeast	YPR160W	YDR226W	3.716	HMS-PCI (1). confidence: low. previously annotated: no.
ENSG00000004455.3	ADENYLATE KINASE ISOENZYME 2, MITOCHONDRIAL (EC 2.7.4.3) (ATP-AMP TRANSPHOSPHORYLASE). [Source:SWISSPROT;Acc:P54819]	ENSG00000102978.3	DNA-DIRECTED RNA POLYMERASE II 33 KDA POLYPEPTIDE (EC 2.7.7.6) (RPB3) (RNA POLYMERASE II SUBUNIT 3) (RPB33) (RPB31). [Source:SWISSPROT;Acc:P19387]	yeast	YIL021W	YDR226W	4	gene neighborhood (10). confidence: medium. previously annotated: no.
ENSG00000004455.3	ADENYLATE KINASE ISOENZYME 2, MITOCHONDRIAL (EC 2.7.4.3) (ATP-AMP TRANSPHOSPHORYLASE). [Source:SWISSPROT;Acc:P54819]	ENSG00000103024.1	NUCLEOSIDE DIPHOSPHATE KINASE 3 (EC 2.7.4.6) (NDK 3) (NDP KINASE 3) (NM23-H3) (DR-NM23). [Source:SWISSPROT;Acc:Q13232]	yeast	YKL067W	YDR226W	3.158	HMS-PCI (1). confidence: low. previously annotated: no.
ENSG00000004455.3	ADENYLATE KINASE ISOENZYME 2, MITOCHONDRIAL (EC 2.7.4.3) (ATP-AMP TRANSPHOSPHORYLASE). [Source:SWISSPROT;Acc:P54819]	ENSG00000104529.4	ELONGATION FACTOR 1-DELTA (EF-1-DELTA) (ANTIGEN NY-CO-4). [Source:SWISSPROT;Acc:P29692]	yeast	YAL003W	YDR226W	3.124	HMS-PCI (1). confidence: low. previously annotated: no.
ENSG00000004455.3	ADENYLATE KINASE ISOENZYME 2, MITOCHONDRIAL (EC 2.7.4.3) (ATP-AMP TRANSPHOSPHORYLASE). [Source:SWISSPROT;Acc:P54819]	ENSG00000104872.1		fly	CG3140	CG5792	4	0.633035981
ENSG00000004455.3	ADENYLATE KINASE ISOENZYME 2, MITOCHONDRIAL (EC 2.7.4.3) (ATP-AMP TRANSPHOSPHORYLASE). [Source:SWISSPROT;Acc:P54819]	ENSG00000104897.1	SPLICING FACTOR 3A SUBUNIT 2 (SPLICEOSOME ASSOCIATED PROTEIN 62) (SAP 62) (SF3A66). [Source:SWISSPROT;Acc:Q15428]	yeast	YDL043C	YDR226W	4	HMS-PCI (1). confidence: low. previously annotated: no.
ENSG00000004455.3	ADENYLATE KINASE ISOENZYME 2, MITOCHONDRIAL (EC 2.7.4.3) (ATP-AMP TRANSPHOSPHORYLASE). [Source:SWISSPROT;Acc:P54819]	ENSG00000105953.3	2-OXOGLUTARATE DEHYDROGENASE E1 COMPONENT, MITOCHONDRIAL PRECURSOR (EC 1.2.4.2) (ALPHA-KETOGLUTARATE DEHYDROGENASE). [Source:SWISSPROT;Acc:Q02218]	yeast	YIL125W	YDR226W	4	HMS-PCI (1). confidence: low. previously annotated: no.
ENSG00000004455.3	ADENYLATE KINASE ISOENZYME 2, MITOCHONDRIAL (EC 2.7.4.3) (ATP-AMP TRANSPHOSPHORYLASE). [Source:SWISSPROT;Acc:P54819]	ENSG00000106617.1	5'-AMP-ACTIVATED PROTEIN KINASE, GAMMA-2 SUBUNIT (AMPK GAMMA-2 CHAIN) (AMPK GAMMA2) (H91620P). [Source:SWISSPROT;Acc:Q9UGJ0]	yeast	YGL115W	YDR226W	4	HMS-PCI (1). confidence: low. previously annotated: no.
ENSG00000004455.3	ADENYLATE KINASE ISOENZYME 2, MITOCHONDRIAL (EC 2.7.4.3) (ATP-AMP TRANSPHOSPHORYLASE). [Source:SWISSPROT;Acc:P54819]	ENSG00000107105.3	ELAV-LIKE PROTEIN 2 (HU-ANTIGEN B) (HUB) (ELAV-LIKE NEURONAL PROTEIN 1) (NERVOUS SYSTEM-SPECIFIC RNA BINDING PROTEIN HEL-N1). [Source:SWISSPROT;Acc:Q12926]	yeast	YDR226W	YGR250C	3.054	HMS-PCI (1). confidence: low. previously annotated: no.
ENSG00000004455.3	ADENYLATE KINASE ISOENZYME 2, MITOCHONDRIAL (EC 2.7.4.3) (ATP-AMP TRANSPHOSPHORYLASE). [Source:SWISSPROT;Acc:P54819]	ENSG00000107671.4		yeast	YIL125W	YDR226W	3.615	HMS-PCI (1). confidence: low. previously annotated: no.
ENSG00000004455.3	ADENYLATE KINASE ISOENZYME 2, MITOCHONDRIAL (EC 2.7.4.3) (ATP-AMP TRANSPHOSPHORYLASE). [Source:SWISSPROT;Acc:P54819]	ENSG00000108179.1	PEPTIDYL-PROLYL CIS-TRANS ISOMERASE, MITOCHONDRIAL PRECURSOR (EC 5.2.1.8) (PPIASE) (ROTAMASE) (CYCLOPHILIN F). [Source:SWISSPROT;Acc:P30405]	yeast	YDR155C	YDR226W	4	HMS-PCI (1). confidence: low. previously annotated: no.
ENSG00000004455.3	ADENYLATE KINASE ISOENZYME 2, MITOCHONDRIAL (EC 2.7.4.3) (ATP-AMP TRANSPHOSPHORYLASE). [Source:SWISSPROT;Acc:P54819]	ENSG00000108785.1	17 BETA-HYDROXYSTEROID DEHYDROGENASE. [Source:SPTREMBL;Acc:Q13034]	yeast	YDR226W	YMR226C	3.11	HMS-PCI (1). confidence: low. previously annotated: no.
ENSG00000004455.3	ADENYLATE KINASE ISOENZYME 2, MITOCHONDRIAL (EC 2.7.4.3) (ATP-AMP TRANSPHOSPHORYLASE). [Source:SWISSPROT;Acc:P54819]	ENSG00000108786.2	ESTRADIOL 17 BETA-DEHYDROGENASE 1 (EC 1.1.1.62) (17-BETA-HSD 1) (PLACENTAL 17-BETA-HYDROXYSTEROID DEHYDROGENASE) (20 ALPHA- HYDROXYSTEROID DEHYDROGENASE) (20-ALPHA-HSD) (E2DH). [Source:SWISSPROT;Acc:P14061]	yeast	YDR226W	YMR226C	3.232	HMS-PCI (1). confidence: low. previously annotated: no.
ENSG00000004455.3	ADENYLATE KINASE ISOENZYME 2, MITOCHONDRIAL (EC 2.7.4.3) (ATP-AMP TRANSPHOSPHORYLASE). [Source:SWISSPROT;Acc:P54819]	ENSG00000112651.1	MITOCHONDRIAL RIBOSOMAL PROTEIN L2. [Source:RefSeq;Acc:NM_015950]	yeast	YDR226W	YEL050C	4	gene neighborhood (10). confidence: medium. previously annotated: no.
ENSG00000004455.3	ADENYLATE KINASE ISOENZYME 2, MITOCHONDRIAL (EC 2.7.4.3) (ATP-AMP TRANSPHOSPHORYLASE). [Source:SWISSPROT;Acc:P54819]	ENSG00000114573.1	VACUOLAR ATP SYNTHASE CATALYTIC SUBUNIT A, UBIQUITOUS ISOFORM (EC 3.6.3.14) (V-ATPASE A SUBUNIT 1) (VACUOLAR PROTON PUMP ALPHA SUBUNIT 1) (V-ATPASE 69 KDA SUBUNIT 1) (ISOFORM VA68). [Source:SWISSPROT;Acc:P38606]	yeast	YDL185W	YDR226W	4	HMS-PCI (1). confidence: low. previously annotated: no.
ENSG00000004455.3	ADENYLATE KINASE ISOENZYME 2, MITOCHONDRIAL (EC 2.7.4.3) (ATP-AMP TRANSPHOSPHORYLASE). [Source:SWISSPROT;Acc:P54819]	ENSG00000114686.1	MITOCHONDRIAL 60S RIBOSOMAL PROTEIN L3 (L3MT). [Source:SWISSPROT;Acc:P09001]	yeast	YGR220C	YDR226W	4	gene neighborhood (10). confidence: medium. previously annotated: no.
ENSG00000004455.3	ADENYLATE KINASE ISOENZYME 2, MITOCHONDRIAL (EC 2.7.4.3) (ATP-AMP TRANSPHOSPHORYLASE). [Source:SWISSPROT;Acc:P54819]	ENSG00000114867.4	EUKARYOTIC TRANSLATION INITIATION FACTOR 4 GAMMA (EIF-4-GAMMA) (EIF- 4G) (EIF4G) (P220). [Source:SWISSPROT;Acc:Q04637]	yeast	YGR162W	YDR226W	4	HMS-PCI (1). confidence: low. previously annotated: no.
ENSG00000004455.3	ADENYLATE KINASE ISOENZYME 2, MITOCHONDRIAL (EC 2.7.4.3) (ATP-AMP TRANSPHOSPHORYLASE). [Source:SWISSPROT;Acc:P54819]	ENSG00000114942.3	ELONGATION FACTOR 1-BETA (EF-1-BETA). [Source:SWISSPROT;Acc:P24534]	yeast	YAL003W	YDR226W	4	HMS-PCI (1). confidence: low. previously annotated: no.
ENSG00000004455.3	ADENYLATE KINASE ISOENZYME 2, MITOCHONDRIAL (EC 2.7.4.3) (ATP-AMP TRANSPHOSPHORYLASE). [Source:SWISSPROT;Acc:P54819]	ENSG00000115368.2		yeast	YPL126W	YDR226W	3.994	HMS-PCI (1). confidence: low. previously annotated: no.
ENSG00000004455.3	ADENYLATE KINASE ISOENZYME 2, MITOCHONDRIAL (EC 2.7.4.3) (ATP-AMP TRANSPHOSPHORYLASE). [Source:SWISSPROT;Acc:P54819]	ENSG00000115592.1	5'-AMP-ACTIVATED PROTEIN KINASE, GAMMA-3 SUBUNIT (AMPK GAMMA-3 CHAIN) (AMPK GAMMA3). [Source:SWISSPROT;Acc:Q9UGI9]	yeast	YGL115W	YDR226W	3.242	HMS-PCI (1). confidence: low. previously annotated: no.
ENSG00000004455.3	ADENYLATE KINASE ISOENZYME 2, MITOCHONDRIAL (EC 2.7.4.3) (ATP-AMP TRANSPHOSPHORYLASE). [Source:SWISSPROT;Acc:P54819]	ENSG00000116649.1	SPERMIDINE SYNTHASE (EC 2.5.1.16) (PUTRESCINE AMINOPROPYLTRANSFERASE) (SPDSY). [Source:SWISSPROT;Acc:P19623]	yeast	YPR069C	YDR226W	4	HMS-PCI (1). confidence: low. previously annotated: no.
ENSG00000004455.3	ADENYLATE KINASE ISOENZYME 2, MITOCHONDRIAL (EC 2.7.4.3) (ATP-AMP TRANSPHOSPHORYLASE). [Source:SWISSPROT;Acc:P54819]	ENSG00000117450.1	PEROXIREDOXIN 1 (EC 1.11.1.-) (THIOREDOXIN PEROXIDASE 2) (THIOREDOXIN- DEPENDENT PEROXIDE REDUCTASE 2) (PROLIFERATION-ASSOCIATED PROTEIN PAG) (NATURAL KILLER CELL ENHANCING FACTOR A) (NKEF-A). [Source:SWISSPROT;Acc:Q06830]	yeast	YDR453C	YDR226W	3.188	HMS-PCI (1). confidence: low. previously annotated: no.
ENSG00000004455.3	ADENYLATE KINASE ISOENZYME 2, MITOCHONDRIAL (EC 2.7.4.3) (ATP-AMP TRANSPHOSPHORYLASE). [Source:SWISSPROT;Acc:P54819]	ENSG00000121054.3	NUCLEOSIDE DIPHOSPHATE KINASE B (EC 2.7.4.6) (NDK B) (NDP KINASE B) (NM23-H2) (C-MYC PURINE-BINDING TRANSCRIPTION FACTOR PUF). [Source:SWISSPROT;Acc:P22392]	yeast	YKL067W	YDR226W	4	HMS-PCI (1). confidence: low. previously annotated: no.
ENSG00000004455.3	ADENYLATE KINASE ISOENZYME 2, MITOCHONDRIAL (EC 2.7.4.3) (ATP-AMP TRANSPHOSPHORYLASE). [Source:SWISSPROT;Acc:P54819]	ENSG00000122218.3	COATOMER ALPHA SUBUNIT (ALPHA-COAT PROTEIN) (ALPHA-COP) (HEPCOP) (HEP-COP) [CONTAINS: XENIN (XENOPSIN-RELATED PEPTIDE); PROXENIN]. [Source:SWISSPROT;Acc:P53621]	yeast	YDR226W	YDL145C	4	HMS-PCI (1). confidence: low. previously annotated: no.
ENSG00000004455.3	ADENYLATE KINASE ISOENZYME 2, MITOCHONDRIAL (EC 2.7.4.3) (ATP-AMP TRANSPHOSPHORYLASE). [Source:SWISSPROT;Acc:P54819]	ENSG00000122406.2	60S RIBOSOMAL PROTEIN L5. [Source:SWISSPROT;Acc:P46777]	yeast	YPL131W	YDR226W	4	gene neighborhood (11). confidence: medium. previously annotated: no.
ENSG00000004455.3	ADENYLATE KINASE ISOENZYME 2, MITOCHONDRIAL (EC 2.7.4.3) (ATP-AMP TRANSPHOSPHORYLASE). [Source:SWISSPROT;Acc:P54819]	ENSG00000123009.1	PUTATIVE NUCLEOSIDE DIPHOSPHATE KINASE (EC 2.7.4.6) (NDK) (NDP KINASE). [Source:SWISSPROT;Acc:O60361]	yeast	YKL067W	YDR226W	3.623	HMS-PCI (1). confidence: low. previously annotated: no.
ENSG00000004455.3	ADENYLATE KINASE ISOENZYME 2, MITOCHONDRIAL (EC 2.7.4.3) (ATP-AMP TRANSPHOSPHORYLASE). [Source:SWISSPROT;Acc:P54819]	ENSG00000123131.2	PEROXIREDOXIN 4 (EC 1.11.1.-) (PRX-IV) (THIOREDOXIN PEROXIDASE AO372) (THIOREDOXIN-DEPENDENT PEROXIDE REDUCTASE A0372) (ANTIOXIDANT ENZYME AOE372) (AOE37-2). [Source:SWISSPROT;Acc:Q13162]	yeast	YDR453C	YDR226W	2.901	HMS-PCI (1). confidence: low. previously annotated: no.
ENSG00000004455.3	ADENYLATE KINASE ISOENZYME 2, MITOCHONDRIAL (EC 2.7.4.3) (ATP-AMP TRANSPHOSPHORYLASE). [Source:SWISSPROT;Acc:P54819]	ENSG00000123983.2	LONG-CHAIN-FATTY-ACID--COA LIGASE 3 (EC 6.2.1.3) (LONG-CHAIN ACYL-COA SYNTHETASE 3) (LACS 3). [Source:SWISSPROT;Acc:O95573]	yeast	YMR246W	YDR226W	3.596	HMS-PCI (1). confidence: low. previously annotated: no.
ENSG00000004455.3	ADENYLATE KINASE ISOENZYME 2, MITOCHONDRIAL (EC 2.7.4.3) (ATP-AMP TRANSPHOSPHORYLASE). [Source:SWISSPROT;Acc:P54819]	ENSG00000124255.1	40S RIBOSOMAL PROTEIN S2 (S4) (LLREP3 PROTEIN). [Source:SWISSPROT;Acc:P15880]	yeast	YGL123W	YDR226W	4	gene neighborhood (11). confidence: medium. previously annotated: no.
ENSG00000004455.3	ADENYLATE KINASE ISOENZYME 2, MITOCHONDRIAL (EC 2.7.4.3) (ATP-AMP TRANSPHOSPHORYLASE). [Source:SWISSPROT;Acc:P54819]	ENSG00000125868.1	DESTRIN (ACTIN-DEPOLYMERIZING FACTOR) (ADF). [Source:SWISSPROT;Acc:P18282]	yeast	YDR226W	YLL050C	3.592	HMS-PCI (1). confidence: low. previously annotated: no.
ENSG00000004455.3	ADENYLATE KINASE ISOENZYME 2, MITOCHONDRIAL (EC 2.7.4.3) (ATP-AMP TRANSPHOSPHORYLASE). [Source:SWISSPROT;Acc:P54819]	ENSG00000128951.1	DEOXYURIDINE 5'-TRIPHOSPHATE NUCLEOTIDOHYDROLASE, MITOCHONDRIAL PRECURSOR (EC 3.6.1.23) (DUTPASE) (DUTP PYROPHOSPHATASE). [Source:SWISSPROT;Acc:P33316]	yeast	YBR252W	YDR226W	4	HMS-PCI (1). confidence: low. previously annotated: no.
ENSG00000004455.3	ADENYLATE KINASE ISOENZYME 2, MITOCHONDRIAL (EC 2.7.4.3) (ATP-AMP TRANSPHOSPHORYLASE). [Source:SWISSPROT;Acc:P54819]	ENSG00000129973.1	C367G8.3 (NOVEL PROTEIN SIMILAR TO RPL23A (60S RIBOSOMAL PROTEIN L23A)) (60S RIBOSOMAL PROTEIN L23A LIKE). [Source:SPTREMBL;Acc:Q9BR02]	yeast	YOL127W	YDR226W	3.562	gene neighborhood (10). confidence: medium. previously annotated: no.
ENSG00000004455.3	ADENYLATE KINASE ISOENZYME 2, MITOCHONDRIAL (EC 2.7.4.3) (ATP-AMP TRANSPHOSPHORYLASE). [Source:SWISSPROT;Acc:P54819]	ENSG00000130741.2	EUKARYOTIC TRANSLATION INITIATION FACTOR 2 SUBUNIT 3 (EUKARYOTIC TRANSLATION INITIATION FACTOR 2 GAMMA SUBUNIT) (EIF-2-GAMMA). [Source:SWISSPROT;Acc:P41091]	yeast	YER025W	YDR226W	4	HMS-PCI (1). confidence: low. previously annotated: no.
ENSG00000004455.3	ADENYLATE KINASE ISOENZYME 2, MITOCHONDRIAL (EC 2.7.4.3) (ATP-AMP TRANSPHOSPHORYLASE). [Source:SWISSPROT;Acc:P54819]	ENSG00000132361.2	PUTATIVE EUKARYOTIC TRANSLATION INITIATION FACTOR 3 SUBUNIT (EIF-3) (FRAGMENT). [Source:SWISSPROT;Acc:O75153]	yeast	YMR012W	YDR226W	4	HMS-PCI (2). confidence: low. previously annotated: no.
ENSG00000004455.3	ADENYLATE KINASE ISOENZYME 2, MITOCHONDRIAL (EC 2.7.4.3) (ATP-AMP TRANSPHOSPHORYLASE). [Source:SWISSPROT;Acc:P54819]	ENSG00000136942.1	60S RIBOSOMAL PROTEIN L35. [Source:SWISSPROT;Acc:P42766]	yeast	YDL136W	YDR226W	3.973	gene neighborhood (10). confidence: medium. previously annotated: no.
ENSG00000004455.3	ADENYLATE KINASE ISOENZYME 2, MITOCHONDRIAL (EC 2.7.4.3) (ATP-AMP TRANSPHOSPHORYLASE). [Source:SWISSPROT;Acc:P54819]	ENSG00000137547.1	MITOCHONDRIAL RIBOSOMAL PROTEIN L15. [Source:RefSeq;Acc:NM_014175]	yeast	YNL284C	YDR226W	4	gene neighborhood (11). confidence: medium. previously annotated: no.
ENSG00000004455.3	ADENYLATE KINASE ISOENZYME 2, MITOCHONDRIAL (EC 2.7.4.3) (ATP-AMP TRANSPHOSPHORYLASE). [Source:SWISSPROT;Acc:P54819]	ENSG00000138396.1	40S RIBOSOMAL PROTEIN S15 (RIG PROTEIN). [Source:SWISSPROT;Acc:P11174]	yeast	YOL040C	YDR226W	4	gene neighborhood (10). confidence: medium. previously annotated: no.
ENSG00000004455.3	ADENYLATE KINASE ISOENZYME 2, MITOCHONDRIAL (EC 2.7.4.3) (ATP-AMP TRANSPHOSPHORYLASE). [Source:SWISSPROT;Acc:P54819]	ENSG00000138442.1	WD-REPEAT PROTEIN 12 (YTM1 HOMOLOG). [Source:SWISSPROT;Acc:Q9GZL7]	yeast	YOR272W	YDR226W	4	HMS-PCI (1). confidence: low. previously annotated: no.
ENSG00000004455.3	ADENYLATE KINASE ISOENZYME 2, MITOCHONDRIAL (EC 2.7.4.3) (ATP-AMP TRANSPHOSPHORYLASE). [Source:SWISSPROT;Acc:P54819]	ENSG00000140650.2	PHOSPHOMANNOMUTASE 2 (EC 5.4.2.8) (PMM 2). [Source:SWISSPROT;Acc:O15305]	yeast	YFL045C	YDR226W	4	HMS-PCI (1). confidence: low. previously annotated: no.
ENSG00000004455.3	ADENYLATE KINASE ISOENZYME 2, MITOCHONDRIAL (EC 2.7.4.3) (ATP-AMP TRANSPHOSPHORYLASE). [Source:SWISSPROT;Acc:P54819]	ENSG00000140986.3	60S RIBOSOMAL PROTEIN L3-LIKE. [Source:SWISSPROT;Acc:Q92901]	yeast	YOR063W	YDR226W	4	gene neighborhood (10). confidence: medium. previously annotated: no.
ENSG00000004455.3	ADENYLATE KINASE ISOENZYME 2, MITOCHONDRIAL (EC 2.7.4.3) (ATP-AMP TRANSPHOSPHORYLASE). [Source:SWISSPROT;Acc:P54819]	ENSG00000141034.1		yeast	YGR066C	YDR226W	3.992	HMS-PCI (1). confidence: low. previously annotated: no.
ENSG00000004455.3	ADENYLATE KINASE ISOENZYME 2, MITOCHONDRIAL (EC 2.7.4.3) (ATP-AMP TRANSPHOSPHORYLASE). [Source:SWISSPROT;Acc:P54819]	ENSG00000141959.3	6-PHOSPHOFRUCTOKINASE, LIVER TYPE (EC 2.7.1.11) (PHOSPHOFRUCTOKINASE 1) (PHOSPHOHEXOKINASE) (PHOSPHOFRUCTO-1-KINASE ISOZYME B) (PFK-B). [Source:SWISSPROT;Acc:P17858]	yeast	YGR240C	YDR226W	2.696	HMS-PCI (1). confidence: low. previously annotated: no.
ENSG00000004455.3	ADENYLATE KINASE ISOENZYME 2, MITOCHONDRIAL (EC 2.7.4.3) (ATP-AMP TRANSPHOSPHORYLASE). [Source:SWISSPROT;Acc:P54819]	ENSG00000142168.2	SUPEROXIDE DISMUTASE [CU-ZN] (EC 1.15.1.1). [Source:SWISSPROT;Acc:P00441]	yeast	YJR104C	YDR226W	4	gene fusion (1) HMS-PCI (1). confidence: high. previously annotated: no.
ENSG00000004455.3	ADENYLATE KINASE ISOENZYME 2, MITOCHONDRIAL (EC 2.7.4.3) (ATP-AMP TRANSPHOSPHORYLASE). [Source:SWISSPROT;Acc:P54819]	ENSG00000143882.1	ATPASE, H+ TRANSPORTING, LYSOSOMAL 42KDA, V1 SUBUNIT C ISOFORM 2; V-ATPASE C2 SUBUNIT. [Source:RefSeq;Acc:NM_144583]	yeast	YKL080W	YDR226W	3.494	HMS-PCI (1). confidence: low. previously annotated: no.
ENSG00000004455.3	ADENYLATE KINASE ISOENZYME 2, MITOCHONDRIAL (EC 2.7.4.3) (ATP-AMP TRANSPHOSPHORYLASE). [Source:SWISSPROT;Acc:P54819]	ENSG00000144642.4	RNA BINDING MOTIF, SINGLE STRANDED INTERACTING PROTEIN; RNA-BINDING PROTEIN; RNA BINDING MOTIF, SINGLE STRANDED INTERACTING PROTEIN 3. [Source:RefSeq;Acc:NM_014483]	yeast	YDR226W	YGR250C	3.698	HMS-PCI (1). confidence: low. previously annotated: no.
ENSG00000004455.3	ADENYLATE KINASE ISOENZYME 2, MITOCHONDRIAL (EC 2.7.4.3) (ATP-AMP TRANSPHOSPHORYLASE). [Source:SWISSPROT;Acc:P54819]	ENSG00000147471.3	PROLINE SYNTHETASE CO-TRANSCRIBED BACTERIAL HOMOLOG PROTEIN. [Source:SWISSPROT;Acc:O94903]	yeast	YBL036C	YDR226W	4	HMS-PCI (1). confidence: low. previously annotated: no.
ENSG00000004455.3	ADENYLATE KINASE ISOENZYME 2, MITOCHONDRIAL (EC 2.7.4.3) (ATP-AMP TRANSPHOSPHORYLASE). [Source:SWISSPROT;Acc:P54819]	ENSG00000149273.1	40S RIBOSOMAL PROTEIN S3. [Source:SWISSPROT;Acc:P23396]	yeast	YDR226W	YNL178W	4	gene neighborhood (10). confidence: medium. previously annotated: no.
ENSG00000004455.3	ADENYLATE KINASE ISOENZYME 2, MITOCHONDRIAL (EC 2.7.4.3) (ATP-AMP TRANSPHOSPHORYLASE). [Source:SWISSPROT;Acc:P54819]	ENSG00000151247.1	EUKARYOTIC TRANSLATION INITIATION FACTOR 4E (EIF-4E) (EIF4E) (MRNA CAP-BINDING PROTEIN) (EIF-4F 25 KDA SUBUNIT). [Source:SWISSPROT;Acc:P06730]	yeast	YDR226W	YOL139C	4	HMS-PCI (1). confidence: low. previously annotated: no.
ENSG00000004455.3	ADENYLATE KINASE ISOENZYME 2, MITOCHONDRIAL (EC 2.7.4.3) (ATP-AMP TRANSPHOSPHORYLASE). [Source:SWISSPROT;Acc:P54819]	ENSG00000152556.3	6-PHOSPHOFRUCTOKINASE, MUSCLE TYPE (EC 2.7.1.11) (PHOSPHOFRUCTOKINASE 1) (PHOSPHOHEXOKINASE) (PHOSPHOFRUCTO-1-KINASE ISOZYME A) (PFK-A) (PHOSPHOFRUCTOKINASE-M). [Source:SWISSPROT;Acc:P08237]	yeast	YGR240C	YDR226W	2.73	HMS-PCI (1). confidence: low. previously annotated: no.
ENSG00000004455.3	ADENYLATE KINASE ISOENZYME 2, MITOCHONDRIAL (EC 2.7.4.3) (ATP-AMP TRANSPHOSPHORYLASE). [Source:SWISSPROT;Acc:P54819]	ENSG00000152700.1	GTP-BINDING PROTEIN SAR1B. [Source:SWISSPROT;Acc:Q9Y6B6]	yeast	YPL218W	YDR226W	4	HMS-PCI (1). confidence: low. previously annotated: no.
ENSG00000004455.3	ADENYLATE KINASE ISOENZYME 2, MITOCHONDRIAL (EC 2.7.4.3) (ATP-AMP TRANSPHOSPHORYLASE). [Source:SWISSPROT;Acc:P54819]	ENSG00000153250.3	SINGLE-STRANDED DNA-BINDING PROTEIN MSSP-1 (RNA BINDING MOTIF, SINGLE- STRANDED INTERACTING PROTEIN 1). [Source:SWISSPROT;Acc:P29558]	yeast	YDR226W	YGR250C	4	HMS-PCI (1). confidence: low. previously annotated: no.
ENSG00000004455.3	ADENYLATE KINASE ISOENZYME 2, MITOCHONDRIAL (EC 2.7.4.3) (ATP-AMP TRANSPHOSPHORYLASE). [Source:SWISSPROT;Acc:P54819]	ENSG00000153827.1	THYROID RECEPTOR INTERACTING PROTEIN 12 (TRIP12). [Source:SWISSPROT;Acc:Q14669]	yeast	YKL010C	YDR226W	4	HMS-PCI (1). confidence: low. previously annotated: no.
ENSG00000004455.3	ADENYLATE KINASE ISOENZYME 2, MITOCHONDRIAL (EC 2.7.4.3) (ATP-AMP TRANSPHOSPHORYLASE). [Source:SWISSPROT;Acc:P54819]	ENSG00000154650.2	PEPTIDYL-PROLYL CIS-TRANS ISOMERASE A (EC 5.2.1.8) (PPIASE) (ROTAMASE) (CYCLOPHILIN A) (CYCLOSPORIN A-BINDING PROTEIN). [Source:SWISSPROT;Acc:P05092]	yeast	YDR155C	YDR226W	3.176	HMS-PCI (1). confidence: low. previously annotated: no.
ENSG00000004455.3	ADENYLATE KINASE ISOENZYME 2, MITOCHONDRIAL (EC 2.7.4.3) (ATP-AMP TRANSPHOSPHORYLASE). [Source:SWISSPROT;Acc:P54819]	ENSG00000155097.1	VACUOLAR ATP SYNTHASE SUBUNIT C (EC 3.6.3.14) (V-ATPASE C SUBUNIT) (VACUOLAR PROTON PUMP C SUBUNIT). [Source:SWISSPROT;Acc:P21283]	yeast	YKL080W	YDR226W	4	HMS-PCI (1). confidence: low. previously annotated: no.
ENSG00000004455.3	ADENYLATE KINASE ISOENZYME 2, MITOCHONDRIAL (EC 2.7.4.3) (ATP-AMP TRANSPHOSPHORYLASE). [Source:SWISSPROT;Acc:P54819]	ENSG00000156976.2	EUKARYOTIC INITIATION FACTOR 4A-II (EIF-4A-II) (EIF4A-II). [Source:SWISSPROT;Acc:Q14240]	yeast	YJL138C	YDR226W	3.772	HMS-PCI (1). confidence: low. previously annotated: no.
ENSG00000004455.3	ADENYLATE KINASE ISOENZYME 2, MITOCHONDRIAL (EC 2.7.4.3) (ATP-AMP TRANSPHOSPHORYLASE). [Source:SWISSPROT;Acc:P54819]	ENSG00000158042.2	MITOCHONDRIAL RIBOSOMAL PROTEIN L17; LYST-INTERACTING PROTEIN LIP2. [Source:RefSeq;Acc:NM_022061]	yeast	YDR226W	YJL063C	4	gene neighborhood (9). confidence: medium. previously annotated: no.
ENSG00000004455.3	ADENYLATE KINASE ISOENZYME 2, MITOCHONDRIAL (EC 2.7.4.3) (ATP-AMP TRANSPHOSPHORYLASE). [Source:SWISSPROT;Acc:P54819]	ENSG00000159186.1	ATP SYNTHASE OLIGOMYCIN SENSITIVITY CONFERRAL PROTEIN, MITOCHONDRIAL PRECURSOR (EC 3.6.3.14) (OSCP). [Source:SWISSPROT;Acc:P48047]	yeast	YDR298C	YDR226W	4	HMS-PCI (1). confidence: low. previously annotated: no.
ENSG00000004455.3	ADENYLATE KINASE ISOENZYME 2, MITOCHONDRIAL (EC 2.7.4.3) (ATP-AMP TRANSPHOSPHORYLASE). [Source:SWISSPROT;Acc:P54819]	ENSG00000160200.4	CYSTATHIONINE BETA-SYNTHASE (EC 4.2.1.22) (SERINE SULFHYDRASE) (BETA-THIONASE). [Source:SWISSPROT;Acc:P35520]	yeast	YGR155W	YDR226W	4	HMS-PCI (1). confidence: low. previously annotated: no.
ENSG00000004455.3	ADENYLATE KINASE ISOENZYME 2, MITOCHONDRIAL (EC 2.7.4.3) (ATP-AMP TRANSPHOSPHORYLASE). [Source:SWISSPROT;Acc:P54819]	ENSG00000161960.3	EUKARYOTIC INITIATION FACTOR 4A-I (EIF-4A-I) (EIF4A-I). [Source:SWISSPROT;Acc:P04765]	yeast	YJL138C	YDR226W	4	HMS-PCI (1). confidence: low. previously annotated: no.
ENSG00000004455.3	ADENYLATE KINASE ISOENZYME 2, MITOCHONDRIAL (EC 2.7.4.3) (ATP-AMP TRANSPHOSPHORYLASE). [Source:SWISSPROT;Acc:P54819]	ENSG00000161970.1	60S RIBOSOMAL PROTEIN L26. [Source:SWISSPROT;Acc:Q02877]	yeast	YGR034W	YDR226W	4	gene neighborhood (10). confidence: medium. previously annotated: no.
ENSG00000004455.3	ADENYLATE KINASE ISOENZYME 2, MITOCHONDRIAL (EC 2.7.4.3) (ATP-AMP TRANSPHOSPHORYLASE). [Source:SWISSPROT;Acc:P54819]	ENSG00000163806.4	SERINE/THREONINE PROTEIN PHOSPHATASE PP1-BETA CATALYTIC SUBUNIT (EC 3.1.3.16) (PP-1B). [Source:SWISSPROT;Acc:P37140]	yeast	YDR226W	YER133W	3.292	HMS-PCI (1). confidence: low. previously annotated: no.
ENSG00000004455.3	ADENYLATE KINASE ISOENZYME 2, MITOCHONDRIAL (EC 2.7.4.3) (ATP-AMP TRANSPHOSPHORYLASE). [Source:SWISSPROT;Acc:P54819]	ENSG00000165410.4	COFILIN, MUSCLE ISOFORM (COFILIN 2). [Source:SWISSPROT;Acc:Q9Y281]	yeast	YDR226W	YLL050C	3.75	HMS-PCI (1). confidence: low. previously annotated: no.
ENSG00000004455.3	ADENYLATE KINASE ISOENZYME 2, MITOCHONDRIAL (EC 2.7.4.3) (ATP-AMP TRANSPHOSPHORYLASE). [Source:SWISSPROT;Acc:P54819]	ENSG00000165496.1	RIBOSOMAL PROTEIN L10-LIKE PROTEIN. [Source:RefSeq;Acc:NM_080746]	yeast	YDR226W	YLR075W	3.892	gene neighborhood (10). confidence: medium. previously annotated: no.
ENSG00000004455.3	ADENYLATE KINASE ISOENZYME 2, MITOCHONDRIAL (EC 2.7.4.3) (ATP-AMP TRANSPHOSPHORYLASE). [Source:SWISSPROT;Acc:P54819]	ENSG00000165629.4	ATP SYNTHASE GAMMA CHAIN, MITOCHONDRIAL PRECURSOR (EC 3.6.3.14). [Source:SWISSPROT;Acc:P36542]	yeast	YBR039W	YDR226W	4	HMS-PCI (1). confidence: low. previously annotated: no.
ENSG00000004455.3	ADENYLATE KINASE ISOENZYME 2, MITOCHONDRIAL (EC 2.7.4.3) (ATP-AMP TRANSPHOSPHORYLASE). [Source:SWISSPROT;Acc:P54819]	ENSG00000166855.1	ATP-DEPENDENT CLP PROTEASE ATP-BINDING SUBUNIT CLPX-LIKE, MITOCHONDRIAL PRECURSOR. [Source:SWISSPROT;Acc:O76031]	yeast	YBR227C	YDR226W	4	HMS-PCI (1). confidence: low. previously annotated: no.
ENSG00000004455.3	ADENYLATE KINASE ISOENZYME 2, MITOCHONDRIAL (EC 2.7.4.3) (ATP-AMP TRANSPHOSPHORYLASE). [Source:SWISSPROT;Acc:P54819]	ENSG00000167325.3	RIBONUCLEOSIDE-DIPHOSPHATE REDUCTASE M1 CHAIN (EC 1.17.4.1) (RIBONUCLEOTIDE REDUCTASE LARGE CHAIN). [Source:SWISSPROT;Acc:P23921]	yeast	YDR226W	YER070W	3.581	HMS-PCI (1). confidence: low. previously annotated: no.
ENSG00000004455.3	ADENYLATE KINASE ISOENZYME 2, MITOCHONDRIAL (EC 2.7.4.3) (ATP-AMP TRANSPHOSPHORYLASE). [Source:SWISSPROT;Acc:P54819]	ENSG00000167815.2	PEROXIREDOXIN 2 (EC 1.11.1.-) (THIOREDOXIN PEROXIDASE 1) (THIOREDOXIN- DEPENDENT PEROXIDE REDUCTASE 1) (THIOL-SPECIFIC ANTIOXIDANT PROTEIN) (TSA) (PRP) (NATURAL KILLER CELL ENHANCING FACTOR B) (NKEF-B). [Source:SWISSPROT;Acc:P32119]	yeast	YDR453C	YDR226W	3.705	HMS-PCI (1). confidence: low. previously annotated: no.
ENSG00000004455.3	ADENYLATE KINASE ISOENZYME 2, MITOCHONDRIAL (EC 2.7.4.3) (ATP-AMP TRANSPHOSPHORYLASE). [Source:SWISSPROT;Acc:P54819]	ENSG00000167863.2	ATP SYNTHASE D CHAIN, MITOCHONDRIAL (EC 3.6.3.14) (MY032 PROTEIN). [Source:SWISSPROT;Acc:O75947]	yeast	YKL016C	YDR226W	4	HMS-PCI (1). confidence: low. previously annotated: no.
ENSG00000004455.3	ADENYLATE KINASE ISOENZYME 2, MITOCHONDRIAL (EC 2.7.4.3) (ATP-AMP TRANSPHOSPHORYLASE). [Source:SWISSPROT;Acc:P54819]	ENSG00000169251.1		yeast	YHR170W	YDR226W	4	HMS-PCI (1). confidence: low. previously annotated: no.
ENSG00000004455.3	ADENYLATE KINASE ISOENZYME 2, MITOCHONDRIAL (EC 2.7.4.3) (ATP-AMP TRANSPHOSPHORYLASE). [Source:SWISSPROT;Acc:P54819]	ENSG00000171242.2	60S RIBOSOMAL PROTEIN L10 (QM PROTEIN) (TUMOR SUPPRESSOR QM) (LAMININ RECEPTOR HOMOLOG). [Source:SWISSPROT;Acc:P27635]	yeast	YDR226W	YLR075W	4	gene neighborhood (10). confidence: medium. previously annotated: no.
ENSG00000004455.3	ADENYLATE KINASE ISOENZYME 2, MITOCHONDRIAL (EC 2.7.4.3) (ATP-AMP TRANSPHOSPHORYLASE). [Source:SWISSPROT;Acc:P54819]	ENSG00000171421.1	60S RIBOSOMAL PROTEIN L36, MITOCHONDRIAL PRECURSOR (L36MT) (BRCA1- INTERACTING PROTEIN 1). [Source:SWISSPROT;Acc:Q9P0J6]	yeast	YPL183W-A	YDR226W	4	gene neighborhood (7). confidence: medium. previously annotated: no.
ENSG00000004455.3	ADENYLATE KINASE ISOENZYME 2, MITOCHONDRIAL (EC 2.7.4.3) (ATP-AMP TRANSPHOSPHORYLASE). [Source:SWISSPROT;Acc:P54819]	ENSG00000171444.2	COLORECTAL MUTANT CANCER PROTEIN (MCC PROTEIN). [Source:SWISSPROT;Acc:P23508]	fly	CG3140	CG6156	4	0.091916493
ENSG00000004455.3	ADENYLATE KINASE ISOENZYME 2, MITOCHONDRIAL (EC 2.7.4.3) (ATP-AMP TRANSPHOSPHORYLASE). [Source:SWISSPROT;Acc:P54819]	ENSG00000171453.1	DNA-DIRECTED RNA POLYMERASE I 40 KDA POLYPEPTIDE (EC 2.7.7.6) (RPA40) (RPA39). [Source:SWISSPROT;Acc:O15160]	yeast	YDR226W	YPR110C	4	gene neighborhood (10). confidence: medium. previously annotated: no.
ENSG00000004455.3	ADENYLATE KINASE ISOENZYME 2, MITOCHONDRIAL (EC 2.7.4.3) (ATP-AMP TRANSPHOSPHORYLASE). [Source:SWISSPROT;Acc:P54819]	ENSG00000171848.1	RIBONUCLEOSIDE-DIPHOSPHATE REDUCTASE M2 CHAIN (EC 1.17.4.1) (RIBONUCLEOTIDE REDUCTASE SMALL CHAIN). [Source:SWISSPROT;Acc:P31350]	yeast	YJL026W	YDR226W	4	HMS-PCI (1). confidence: low. previously annotated: no.
ENSG00000004455.3	ADENYLATE KINASE ISOENZYME 2, MITOCHONDRIAL (EC 2.7.4.3) (ATP-AMP TRANSPHOSPHORYLASE). [Source:SWISSPROT;Acc:P54819]	ENSG00000172482.1	SERINE--PYRUVATE AMINOTRANSFERASE (EC 2.6.1.51) (SPT) (ALANINE-- GLYOXYLATE AMINOTRANSFERASE) (EC 2.6.1.44) (AGT). [Source:SWISSPROT;Acc:P21549]	yeast	YFL030W	YDR226W	4	HMS-PCI (1). confidence: low. previously annotated: no.
ENSG00000004455.3	ADENYLATE KINASE ISOENZYME 2, MITOCHONDRIAL (EC 2.7.4.3) (ATP-AMP TRANSPHOSPHORYLASE). [Source:SWISSPROT;Acc:P54819]	ENSG00000172531.2	SERINE/THREONINE PROTEIN PHOSPHATASE PP1-ALPHA 1 CATALYTIC SUBUNIT (EC 3.1.3.16) (PP-1A). [Source:SWISSPROT;Acc:P08129]	yeast	YDR226W	YER133W	3.531	HMS-PCI (1). confidence: low. previously annotated: no.
ENSG00000004455.3	ADENYLATE KINASE ISOENZYME 2, MITOCHONDRIAL (EC 2.7.4.3) (ATP-AMP TRANSPHOSPHORYLASE). [Source:SWISSPROT;Acc:P54819]	ENSG00000172757.1	COFILIN, NON-MUSCLE ISOFORM (18 KDA PHOSPHOPROTEIN) (P18). [Source:SWISSPROT;Acc:P23528]	yeast	YDR226W	YLL050C	4	HMS-PCI (1). confidence: low. previously annotated: no.
ENSG00000004455.3	ADENYLATE KINASE ISOENZYME 2, MITOCHONDRIAL (EC 2.7.4.3) (ATP-AMP TRANSPHOSPHORYLASE). [Source:SWISSPROT;Acc:P54819]	ENSG00000173070.2	60S RIBOSOMAL PROTEIN L23A. [Source:SWISSPROT;Acc:P29316]	yeast	YOL127W	YDR226W	4	gene neighborhood (10). confidence: medium. previously annotated: no.
ENSG00000004455.3	ADENYLATE KINASE ISOENZYME 2, MITOCHONDRIAL (EC 2.7.4.3) (ATP-AMP TRANSPHOSPHORYLASE). [Source:SWISSPROT;Acc:P54819]	ENSG00000175792.2	RUVB-LIKE 1 (EC 3.6.1.-) (49-KDA TATA BOX-BINDING PROTEIN-INTERACTING PROTEIN) (49 KDA TBP-INTERACTING PROTEIN) (TIP49A) (PONTIN 52) (NUCLEAR MATRIX PROTEIN 238) (NMP 238) (54 KDA ERYTHROCYTE CYTOSOLIC PROTEIN) (ECP-54) (TIP60-ASSOCIATED PROTEIN 54-ALPHA) (TAP54-ALPHA). [Source:SWISSPROT;Acc:Q9Y265]	yeast	YDR190C	YDR226W	4	HMS-PCI (1). confidence: low. previously annotated: no.
ENSG00000004455.3	ADENYLATE KINASE ISOENZYME 2, MITOCHONDRIAL (EC 2.7.4.3) (ATP-AMP TRANSPHOSPHORYLASE). [Source:SWISSPROT;Acc:P54819]	ENSG00000176974.2	SERINE HYDROXYMETHYLTRANSFERASE, CYTOSOLIC (EC 2.1.2.1) (SERINE METHYLASE) (GLYCINE HYDROXYMETHYLTRANSFERASE) (SHMT). [Source:SWISSPROT;Acc:P34896]	yeast	YLR058C	YDR226W	4	HMS-PCI (1). confidence: low. previously annotated: no.
ENSG00000004455.3	ADENYLATE KINASE ISOENZYME 2, MITOCHONDRIAL (EC 2.7.4.3) (ATP-AMP TRANSPHOSPHORYLASE). [Source:SWISSPROT;Acc:P54819]	ENSG00000178834.1		yeast	YDR226W	YFR028C	3.308	HMS-PCI (1). confidence: low. previously annotated: no.
ENSG00000004455.3	ADENYLATE KINASE ISOENZYME 2, MITOCHONDRIAL (EC 2.7.4.3) (ATP-AMP TRANSPHOSPHORYLASE). [Source:SWISSPROT;Acc:P54819]	ENSG00000181929.1	5'-AMP-ACTIVATED PROTEIN KINASE, GAMMA-1 SUBUNIT (AMPK GAMMA-1 CHAIN) (AMPKG). [Source:SWISSPROT;Acc:P54619]	yeast	YGL115W	YDR226W	3.299	HMS-PCI (1). confidence: low. previously annotated: no.
ENSG00000004455.3	ADENYLATE KINASE ISOENZYME 2, MITOCHONDRIAL (EC 2.7.4.3) (ATP-AMP TRANSPHOSPHORYLASE). [Source:SWISSPROT;Acc:P54819]	ENSG00000182199.1	SERINE HYDROXYMETHYLTRANSFERASE, MITOCHONDRIAL PRECURSOR (EC 2.1.2.1) (SERINE METHYLASE) (GLYCINE HYDROXYMETHYLTRANSFERASE) (SHMT). [Source:SWISSPROT;Acc:P34897]	yeast	YLR058C	YDR226W	3.178	HMS-PCI (1). confidence: low. previously annotated: no.
ENSG00000004455.3	ADENYLATE KINASE ISOENZYME 2, MITOCHONDRIAL (EC 2.7.4.3) (ATP-AMP TRANSPHOSPHORYLASE). [Source:SWISSPROT;Acc:P54819]	ENSG00000183751.2	TRANSDUCIN BETA-LIKE 3; WD-REPEAT PROTEIN SAZD. [Source:RefSeq;Acc:NM_006453]	yeast	YLR222C	YDR226W	4	HMS-PCI (1). confidence: low. previously annotated: no.
ENSG00000004455.3	ADENYLATE KINASE ISOENZYME 2, MITOCHONDRIAL (EC 2.7.4.3) (ATP-AMP TRANSPHOSPHORYLASE). [Source:SWISSPROT;Acc:P54819]	ENSG00000184432.1	COATOMER BETA' SUBUNIT (BETA'-COAT PROTEIN) (BETA'-COP) (P102). [Source:SWISSPROT;Acc:P35606]	yeast	YGL137W	YDR226W	4	HMS-PCI (1). confidence: low. previously annotated: no.
ENSG00000004455.3	ADENYLATE KINASE ISOENZYME 2, MITOCHONDRIAL (EC 2.7.4.3) (ATP-AMP TRANSPHOSPHORYLASE). [Source:SWISSPROT;Acc:P54819]	ENSG00000186298.1	SERINE/THREONINE PROTEIN PHOSPHATASE PP1-GAMMA CATALYTIC SUBUNIT (EC 3.1.3.16) (PP-1G). [Source:SWISSPROT;Acc:P36873]	yeast	YDR226W	YER133W	4	HMS-PCI (1). confidence: low. previously annotated: no.
ENSG00000004455.3	ADENYLATE KINASE ISOENZYME 2, MITOCHONDRIAL (EC 2.7.4.3) (ATP-AMP TRANSPHOSPHORYLASE). [Source:SWISSPROT;Acc:P54819]	ENSG00000186676.1	ELONGATION FACTOR 1-GAMMA (EF-1-GAMMA) (EEF-1B GAMMA) (PRO1608). [Source:SWISSPROT;Acc:P26641]	yeast	YKL081W	YDR226W	4	HMS-PCI (1). confidence: low. previously annotated: no.
ENSG00000004455.3	ADENYLATE KINASE ISOENZYME 2, MITOCHONDRIAL (EC 2.7.4.3) (ATP-AMP TRANSPHOSPHORYLASE). [Source:SWISSPROT;Acc:P54819]	ENSG00000186894.1	PUTATIVE EUKARYOTIC TRANSLATION INITIATION FACTOR 1A (EIF-1A) (EIF- 4C). [Source:SWISSPROT;Acc:O75642]	yeast	YMR260C	YDR226W	4	gene neighborhood (5). confidence: medium. previously annotated: no.
ENSG00000004487.2		ENSG00000067082.3	CORE PROMOTER ELEMENT-BINDING PROTEIN (KRUPPEL-LIKE FACTOR 6) (B-CELL DERIVED PROTEIN 1) (PROTO-ONCOGENE BCD1) (TRANSCRIPTION FACTOR ZF9) (GC-RICH SITES BINDING FACTOR GBF). [Source:SWISSPROT;Acc:Q99612]	yeast	YBR066C	YMR020W	3.066	synexpression. confidence: low. previously annotated: no.
ENSG00000004487.2		ENSG00000089902.2	REST COREPRESSOR. [Source:RefSeq;Acc:NM_015156]	worm	Y40B1B.6	D1014.8	3.738	LITERATURE
ENSG00000004487.2		ENSG00000112146.4	F-BOX ONLY PROTEIN 9. [Source:SWISSPROT;Acc:Q9UK97]	yeast	YLR097C	YMR020W	3.066	synexpression. confidence: low. previously annotated: no.
ENSG00000004487.2		ENSG00000112290.2	WISKOTT-ALDRICH SYNDROME PROTEIN FAMILY MEMBER 1 (WASP-FAMILY PROTEIN MEMBER 1) (VERPROLIN HOMOLOGY DOMAIN-CONTAINING PROTEIN 1). [Source:SWISSPROT;Acc:Q92558]	worm	Y40B1B.6	R06C1.3	3.019	CORE_2
ENSG00000004487.2		ENSG00000113430.1	IROQUOIS-CLASS HOMEODOMAIN PROTEIN IRX-4 (IROQUOIS HOMEOBOX PROTEIN 4). [Source:SWISSPROT;Acc:P78413]	yeast	YGL096W	YMR020W	2.698	synexpression. confidence: low. previously annotated: no.
ENSG00000004487.2		ENSG00000117625.2		worm	Y40B1B.6	D1014.8	3.18	LITERATURE
ENSG00000004487.2		ENSG00000118263.3	KRUEPPEL-LIKE FACTOR 7 (UBIQUITOUS KRUEPPEL-LIKE FACTOR). [Source:SWISSPROT;Acc:O75840]	yeast	YBR066C	YMR020W	2.471	synexpression. confidence: low. previously annotated: no.
ENSG00000004487.2		ENSG00000121073.1	SOLUTE CARRIER FAMILY 35, MEMBER B1; UDP-GALACTOSE TRANSPORTER RELATED. [Source:RefSeq;Acc:NM_005827]	yeast	YPL244C	YMR020W	3.06	two-hybrid (1). confidence: low. previously annotated: no.
ENSG00000004487.2		ENSG00000130299.2	MITOCHONDRIAL GTP BINDING PROTEIN ISOFORM V. [Source:RefSeq;Acc:NM_032620]	yeast	YMR020W	YMR023C	3.066	synexpression. confidence: low. previously annotated: no.
ENSG00000004487.2		ENSG00000132970.2	WISKOTT-ALDRICH SYNDROME PROTEIN FAMILY MEMBER 3 (WASP-FAMILY PROTEIN MEMBER 3) (VERPROLIN HOMOLOGY DOMAIN-CONTAINING PROTEIN 3). [Source:SWISSPROT;Acc:Q9UPY6]	worm	Y40B1B.6	R06C1.3	3.738	CORE_2
ENSG00000004487.2		ENSG00000133450.4		yeast	YLL003W	YMR020W	3.066	synexpression. confidence: low. previously annotated: no.
ENSG00000004487.2		ENSG00000138079.1	NEUTRAL AND BASIC AMINO ACID TRANSPORT PROTEIN RBAT (B(0,+)-TYPE AMINO ACID TRANSPORT PROTEIN) (NBAT) (D2H). [Source:SWISSPROT;Acc:Q07837]	yeast	YJL221C	YMR020W	3.066	synexpression. confidence: low. previously annotated: no.
ENSG00000004487.2		ENSG00000151093.1		yeast	YMR020W	YER061C	3.066	synexpression. confidence: low. previously annotated: no.
ENSG00000004487.2		ENSG00000157593.3	SOLUTE CARRIER FAMILY 35, MEMBER B2; 3'-PHOSPHOADENOSINE 5'-PHOSPHOSULFATE TRANSPORTER. [Source:RefSeq;Acc:NM_178148]	yeast	YPL244C	YMR020W	2.116	two-hybrid (1). confidence: low. previously annotated: no.
ENSG00000004487.2		ENSG00000158195.1	WISKOTT-ALDRICH SYNDROME PROTEIN FAMILY MEMBER 2 (WASP-FAMILY PROTEIN MEMBER 2) (VERPROLIN HOMOLOGY DOMAIN-CONTAINING PROTEIN 2). [Source:SWISSPROT;Acc:Q9Y6W5]	worm	Y40B1B.6	R06C1.3	2.971	CORE_2
ENSG00000004487.2		ENSG00000167771.2		worm	Y40B1B.6	D1014.8	2.826	LITERATURE
ENSG00000004487.2		ENSG00000170549.1	IROQUOIS-CLASS HOMEODOMAIN PROTEIN IRX-1 (IROQUOIS HOMEOBOX PROTEIN 1) (FRAGMENT). [Source:SWISSPROT;Acc:P78414]	yeast	YGL096W	YMR020W	2.425	synexpression. confidence: low. previously annotated: no.
ENSG00000004487.2		ENSG00000170561.1	IROQUOIS-CLASS HOMEODOMAIN PROTEIN IRX-2 (IROQUOIS HOMEOBOX PROTEIN 2) (FRAGMENT). [Source:SWISSPROT;Acc:Q9BZI1]	yeast	YGL096W	YMR020W	3.066	synexpression. confidence: low. previously annotated: no.
ENSG00000004487.2		ENSG00000176273.1		yeast	YMR253C	YMR020W	2.64	synexpression. confidence: low. previously annotated: no.
ENSG00000004487.2		ENSG00000176842.1	IROQUOIS-CLASS HOMEODOMAIN PROTEIN IRX-5 (IROQUOIS HOMEOBOX PROTEIN 5) (IRX-2A). [Source:SWISSPROT;Acc:P78411]	yeast	YGL096W	YMR020W	2.878	synexpression. confidence: low. previously annotated: no.
ENSG00000004487.2		ENSG00000177508.3	IROQUOIS-CLASS HOMEODOMAIN PROTEIN IRX-3 (IROQUOIS HOMEOBOX PROTEIN 3) (FRAGMENT). [Source:SWISSPROT;Acc:P78415]	yeast	YGL096W	YMR020W	2.468	synexpression. confidence: low. previously annotated: no.
ENSG00000004487.2		ENSG00000181170.3	TRANSCRIPTION FACTOR SP1. [Source:SWISSPROT;Acc:P08047]	yeast	YBR066C	YMR020W	2.169	synexpression. confidence: low. previously annotated: no.
ENSG00000004660.2	CALCIUM/CALMODULIN-DEPENDENT PROTEIN KINASE 1 ALPHA ISOFORM A; CAMKK ALPHA PROTEIN. [Source:RefSeq;Acc:NM_032294]	ENSG00000040199.4		yeast	YJL005W	YGL179C	3.231	HMS-PCI (1). confidence: low. previously annotated: no.
ENSG00000004660.2	CALCIUM/CALMODULIN-DEPENDENT PROTEIN KINASE 1 ALPHA ISOFORM A; CAMKK ALPHA PROTEIN. [Source:RefSeq;Acc:NM_032294]	ENSG00000070770.1	CASEIN KINASE II, ALPHA' CHAIN (CK II) (EC 2.7.1.37). [Source:SWISSPROT;Acc:P19784]	yeast	YER129W	YIL035C	4	TAP (1). confidence: low. previously annotated: no.
ENSG00000004660.2	CALCIUM/CALMODULIN-DEPENDENT PROTEIN KINASE 1 ALPHA ISOFORM A; CAMKK ALPHA PROTEIN. [Source:RefSeq;Acc:NM_032294]	ENSG00000071127.3	WD-REPEAT PROTEIN 1 (ACTIN INTERACTING PROTEIN 1) (AIP1) (NORI-1). [Source:SWISSPROT;Acc:O75083]	yeast	YMR092C	YGL179C	4	HMS-PCI (1). confidence: low. previously annotated: no.
ENSG00000004660.2	CALCIUM/CALMODULIN-DEPENDENT PROTEIN KINASE 1 ALPHA ISOFORM A; CAMKK ALPHA PROTEIN. [Source:RefSeq;Acc:NM_032294]	ENSG00000076043.1	OLIGORIBONUCLEASE, MITOCHONDRIAL PRECURSOR (EC 3.1.-.-) (SMALL FRAGMENT NUCLEASE) (CGI-114). [Source:SWISSPROT;Acc:Q9Y3B8]	yeast	YLR059C	YGL179C	4	HMS-PCI (1). confidence: low. previously annotated: no.
ENSG00000004660.2	CALCIUM/CALMODULIN-DEPENDENT PROTEIN KINASE 1 ALPHA ISOFORM A; CAMKK ALPHA PROTEIN. [Source:RefSeq;Acc:NM_032294]	ENSG00000080986.1	HIGHLY EXPRESSED IN CANCER, RICH IN LEUCINE HEPTAD REPEATS. [Source:RefSeq;Acc:NM_006101]	yeast	YIL144W	YER129W	4	two-hybrid (2). confidence: low. previously annotated: no.
ENSG00000004660.2	CALCIUM/CALMODULIN-DEPENDENT PROTEIN KINASE 1 ALPHA ISOFORM A; CAMKK ALPHA PROTEIN. [Source:RefSeq;Acc:NM_032294]	ENSG00000081913.1		yeast	YJL005W	YGL179C	4	HMS-PCI (1). confidence: low. previously annotated: no.
ENSG00000004660.2	CALCIUM/CALMODULIN-DEPENDENT PROTEIN KINASE 1 ALPHA ISOFORM A; CAMKK ALPHA PROTEIN. [Source:RefSeq;Acc:NM_032294]	ENSG00000089154.1	HSGCN1 (FRAGMENT). [Source:SPTREMBL;Acc:Q99736]	yeast	YGL195W	YGL179C	4	HMS-PCI (1). confidence: low. previously annotated: no.
ENSG00000004660.2	CALCIUM/CALMODULIN-DEPENDENT PROTEIN KINASE 1 ALPHA ISOFORM A; CAMKK ALPHA PROTEIN. [Source:RefSeq;Acc:NM_032294]	ENSG00000101266.1	CASEIN KINASE II, ALPHA CHAIN (CK II) (EC 2.7.1.37). [Source:SWISSPROT;Acc:P19138]	yeast	YER129W	YIL035C	4	TAP (1). confidence: low. previously annotated: no.
ENSG00000004660.2	CALCIUM/CALMODULIN-DEPENDENT PROTEIN KINASE 1 ALPHA ISOFORM A; CAMKK ALPHA PROTEIN. [Source:RefSeq;Acc:NM_032294]	ENSG00000102879.2	CORONIN-LIKE PROTEIN P57 (CORONIN 1A). [Source:SWISSPROT;Acc:P31146]	yeast	YLR429W	YGL179C	3.503	HMS-PCI (1). confidence: low. previously annotated: no.
ENSG00000004660.2	CALCIUM/CALMODULIN-DEPENDENT PROTEIN KINASE 1 ALPHA ISOFORM A; CAMKK ALPHA PROTEIN. [Source:RefSeq;Acc:NM_032294]	ENSG00000103647.1	CORONIN 2B (CORONIN-LIKE PROTEIN C) (CLIPINC) (PROTEIN FC96). [Source:SWISSPROT;Acc:Q9UQ03]	yeast	YLR429W	YGL179C	3.151	HMS-PCI (1). confidence: low. previously annotated: no.
ENSG00000004660.2	CALCIUM/CALMODULIN-DEPENDENT PROTEIN KINASE 1 ALPHA ISOFORM A; CAMKK ALPHA PROTEIN. [Source:RefSeq;Acc:NM_032294]	ENSG00000106617.1	5'-AMP-ACTIVATED PROTEIN KINASE, GAMMA-2 SUBUNIT (AMPK GAMMA-2 CHAIN) (AMPK GAMMA2) (H91620P). [Source:SWISSPROT;Acc:Q9UGJ0]	yeast	YGL115W	YER129W	4	TAP (2). confidence: low. previously annotated: no.
ENSG00000004660.2	CALCIUM/CALMODULIN-DEPENDENT PROTEIN KINASE 1 ALPHA ISOFORM A; CAMKK ALPHA PROTEIN. [Source:RefSeq;Acc:NM_032294]	ENSG00000106789.2	CORONIN 2A (WD-REPEAT PROTEIN 2) (IR10). [Source:SWISSPROT;Acc:Q92828]	yeast	YLR429W	YGL179C	3.144	HMS-PCI (1). confidence: low. previously annotated: no.
ENSG00000004660.2	CALCIUM/CALMODULIN-DEPENDENT PROTEIN KINASE 1 ALPHA ISOFORM A; CAMKK ALPHA PROTEIN. [Source:RefSeq;Acc:NM_032294]	ENSG00000108953.2	14-3-3 PROTEIN EPSILON (MITOCHONDRIAL IMPORT STIMULATION FACTOR L SUBUNIT) (PROTEIN KINASE C INHIBITOR PROTEIN-1) (KCIP-1) (14-3-3E). [Source:SWISSPROT;Acc:P42655]	yeast	YER177W	YER129W	3.687	TAP (1). confidence: low. previously annotated: no.
ENSG00000004660.2	CALCIUM/CALMODULIN-DEPENDENT PROTEIN KINASE 1 ALPHA ISOFORM A; CAMKK ALPHA PROTEIN. [Source:RefSeq;Acc:NM_032294]	ENSG00000110880.2	CORONIN 1C (CORONIN 3) (HCRNN4). [Source:SWISSPROT;Acc:Q9ULV4]	yeast	YLR429W	YGL179C	4	HMS-PCI (1). confidence: low. previously annotated: no.
ENSG00000004660.2	CALCIUM/CALMODULIN-DEPENDENT PROTEIN KINASE 1 ALPHA ISOFORM A; CAMKK ALPHA PROTEIN. [Source:RefSeq;Acc:NM_032294]	ENSG00000111581.2	NUCLEAR PORE COMPLEX PROTEIN NUP107 (NUCLEOPORIN NUP107) (107 KDA NUCLEOPORIN). [Source:SWISSPROT;Acc:P57740]	yeast	YDL116W	YGL179C	4	two-hybrid (1). confidence: low. previously annotated: no.
ENSG00000004660.2	CALCIUM/CALMODULIN-DEPENDENT PROTEIN KINASE 1 ALPHA ISOFORM A; CAMKK ALPHA PROTEIN. [Source:RefSeq;Acc:NM_032294]	ENSG00000111725.2	5'-AMP-ACTIVATED PROTEIN KINASE, BETA-1 SUBUNIT (AMPK BETA-1 CHAIN) (AMPKB). [Source:SWISSPROT;Acc:Q9Y478]	yeast	YGL208W	YER129W	3.627	TAP (1). confidence: low. previously annotated: no.
ENSG00000004660.2	CALCIUM/CALMODULIN-DEPENDENT PROTEIN KINASE 1 ALPHA ISOFORM A; CAMKK ALPHA PROTEIN. [Source:RefSeq;Acc:NM_032294]	ENSG00000112186.2	ADENYLYL CYCLASE-ASSOCIATED PROTEIN 2 (CAP 2). [Source:SWISSPROT;Acc:P40123]	yeast	YNL138W	YGL179C	4	HMS-PCI (1). confidence: low. previously annotated: no.
ENSG00000004660.2	CALCIUM/CALMODULIN-DEPENDENT PROTEIN KINASE 1 ALPHA ISOFORM A; CAMKK ALPHA PROTEIN. [Source:RefSeq;Acc:NM_032294]	ENSG00000115592.1	5'-AMP-ACTIVATED PROTEIN KINASE, GAMMA-3 SUBUNIT (AMPK GAMMA-3 CHAIN) (AMPK GAMMA3). [Source:SWISSPROT;Acc:Q9UGI9]	yeast	YGL115W	YER129W	3.242	TAP (2). confidence: low. previously annotated: no.
ENSG00000004660.2	CALCIUM/CALMODULIN-DEPENDENT PROTEIN KINASE 1 ALPHA ISOFORM A; CAMKK ALPHA PROTEIN. [Source:RefSeq;Acc:NM_032294]	ENSG00000125868.1	DESTRIN (ACTIN-DEPOLYMERIZING FACTOR) (ADF). [Source:SWISSPROT;Acc:P18282]	yeast	YLL050C	YGL179C	3.592	HMS-PCI (1). confidence: low. previously annotated: no.
ENSG00000004660.2	CALCIUM/CALMODULIN-DEPENDENT PROTEIN KINASE 1 ALPHA ISOFORM A; CAMKK ALPHA PROTEIN. [Source:RefSeq;Acc:NM_032294]	ENSG00000131236.1	ADENYLYL CYCLASE-ASSOCIATED PROTEIN 1 (CAP 1). [Source:SWISSPROT;Acc:Q01518]	yeast	YNL138W	YGL179C	3.469	HMS-PCI (1). confidence: low. previously annotated: no.
ENSG00000004660.2	CALCIUM/CALMODULIN-DEPENDENT PROTEIN KINASE 1 ALPHA ISOFORM A; CAMKK ALPHA PROTEIN. [Source:RefSeq;Acc:NM_032294]	ENSG00000131791.1	5'-AMP-ACTIVATED PROTEIN KINASE, BETA-2 SUBUNIT (AMPK BETA-2 CHAIN). [Source:SWISSPROT;Acc:O43741]	yeast	YGL208W	YER129W	4	TAP (1). confidence: low. previously annotated: no.
ENSG00000004660.2	CALCIUM/CALMODULIN-DEPENDENT PROTEIN KINASE 1 ALPHA ISOFORM A; CAMKK ALPHA PROTEIN. [Source:RefSeq;Acc:NM_032294]	ENSG00000132356.2	5'-AMP-ACTIVATED PROTEIN KINASE, CATALYTIC ALPHA-1 CHAIN (EC 2.7.1.-) (AMPK ALPHA-1 CHAIN). [Source:SWISSPROT;Acc:Q13131]	yeast	YDR477W	YER129W	3.624	TAP (2). confidence: low. previously annotated: no.
ENSG00000004660.2	CALCIUM/CALMODULIN-DEPENDENT PROTEIN KINASE 1 ALPHA ISOFORM A; CAMKK ALPHA PROTEIN. [Source:RefSeq;Acc:NM_032294]	ENSG00000162409.1	5'-AMP-ACTIVATED PROTEIN KINASE, CATALYTIC ALPHA-2 CHAIN (EC 2.7.1.-) (AMPK ALPHA-2 CHAIN). [Source:SWISSPROT;Acc:P54646]	yeast	YDR477W	YER129W	4	TAP (2). confidence: low. previously annotated: no.
ENSG00000004660.2	CALCIUM/CALMODULIN-DEPENDENT PROTEIN KINASE 1 ALPHA ISOFORM A; CAMKK ALPHA PROTEIN. [Source:RefSeq;Acc:NM_032294]	ENSG00000163420.2	IMPORTIN 9. [Source:RefSeq;Acc:NM_018085]	yeast	YGL241W	YGL179C	4	HMS-PCI (1). confidence: low. previously annotated: no.
ENSG00000004660.2	CALCIUM/CALMODULIN-DEPENDENT PROTEIN KINASE 1 ALPHA ISOFORM A; CAMKK ALPHA PROTEIN. [Source:RefSeq;Acc:NM_032294]	ENSG00000165410.4	COFILIN, MUSCLE ISOFORM (COFILIN 2). [Source:SWISSPROT;Acc:Q9Y281]	yeast	YLL050C	YGL179C	3.75	HMS-PCI (1). confidence: low. previously annotated: no.
ENSG00000004660.2	CALCIUM/CALMODULIN-DEPENDENT PROTEIN KINASE 1 ALPHA ISOFORM A; CAMKK ALPHA PROTEIN. [Source:RefSeq;Acc:NM_032294]	ENSG00000172725.1	CORONIN 1B (CORONIN 2). [Source:SWISSPROT;Acc:Q9BR76]	yeast	YLR429W	YGL179C	3.674	HMS-PCI (1). confidence: low. previously annotated: no.
ENSG00000004660.2	CALCIUM/CALMODULIN-DEPENDENT PROTEIN KINASE 1 ALPHA ISOFORM A; CAMKK ALPHA PROTEIN. [Source:RefSeq;Acc:NM_032294]	ENSG00000172757.1	COFILIN, NON-MUSCLE ISOFORM (18 KDA PHOSPHOPROTEIN) (P18). [Source:SWISSPROT;Acc:P23528]	yeast	YLL050C	YGL179C	4	HMS-PCI (1). confidence: low. previously annotated: no.
ENSG00000004660.2	CALCIUM/CALMODULIN-DEPENDENT PROTEIN KINASE 1 ALPHA ISOFORM A; CAMKK ALPHA PROTEIN. [Source:RefSeq;Acc:NM_032294]	ENSG00000181929.1	5'-AMP-ACTIVATED PROTEIN KINASE, GAMMA-1 SUBUNIT (AMPK GAMMA-1 CHAIN) (AMPKG). [Source:SWISSPROT;Acc:P54619]	yeast	YGL115W	YER129W	3.299	TAP (2). confidence: low. previously annotated: no.
ENSG00000004700.4	ATP-DEPENDENT DNA HELICASE Q1 (DNA-DEPENDENT ATPASE Q1). [Source:SWISSPROT;Acc:P46063]	ENSG00000027001.1	MITOCHONDRIAL INTERMEDIATE PEPTIDASE, MITOCHONDRIAL PRECURSOR (EC 3.4.24.59) (MIP). [Source:SWISSPROT;Acc:Q99797]	yeast	YMR190C	YKL134C	3.99	gene cooccurence. confidence: low. previously annotated: no.
ENSG00000004700.4	ATP-DEPENDENT DNA HELICASE Q1 (DNA-DEPENDENT ATPASE Q1). [Source:SWISSPROT;Acc:P46063]	ENSG00000092470.1		yeast	YMR190C	YDL156W	4	TAP (1). confidence: low. previously annotated: no.
ENSG00000004700.4	ATP-DEPENDENT DNA HELICASE Q1 (DNA-DEPENDENT ATPASE Q1). [Source:SWISSPROT;Acc:P46063]	ENSG00000095002.1	DNA MISMATCH REPAIR PROTEIN MSH2. [Source:SWISSPROT;Acc:P43246]	yeast	YOL090W	YMR190C	4	TAP (1). confidence: low. previously annotated: no.
ENSG00000004700.4	ATP-DEPENDENT DNA HELICASE Q1 (DNA-DEPENDENT ATPASE Q1). [Source:SWISSPROT;Acc:P46063]	ENSG00000099381.3		yeast	YMR190C	YHR119W	3.989	HMS-PCI (1). confidence: low. previously annotated: no.
ENSG00000004700.4	ATP-DEPENDENT DNA HELICASE Q1 (DNA-DEPENDENT ATPASE Q1). [Source:SWISSPROT;Acc:P46063]	ENSG00000105011.1	ASF1 ANTI-SILENCING FUNCTION 1 HOMOLOG B; ANTI-SILENCING FUNCTION 1B. [Source:RefSeq;Acc:NM_018154]	yeast	YMR190C	YJL115W	3.436	synthetic lethality. confidence: medium. previously annotated: no.
ENSG00000004700.4	ATP-DEPENDENT DNA HELICASE Q1 (DNA-DEPENDENT ATPASE Q1). [Source:SWISSPROT;Acc:P46063]	ENSG00000111875.1	ASF1 ANTI-SILENCING FUNCTION 1 HOMOLOG A; ANTI-SILENCING FUNCTION 1A; CCG1-INTERACTING FACTOR A. [Source:RefSeq;Acc:NM_014034]	yeast	YMR190C	YJL115W	4	synthetic lethality. confidence: medium. previously annotated: no.
ENSG00000004700.4	ATP-DEPENDENT DNA HELICASE Q1 (DNA-DEPENDENT ATPASE Q1). [Source:SWISSPROT;Acc:P46063]	ENSG00000113318.2	DNA MISMATCH REPAIR PROTEIN MSH3 (DIVERGENT UPSTREAM PROTEIN) (DUP) (MISMATCH REPAIR PROTEIN 1) (MRP1). [Source:SWISSPROT;Acc:P20585]	yeast	YCR092C	YMR190C	4	TAP (1). confidence: low. previously annotated: no.
ENSG00000004700.4	ATP-DEPENDENT DNA HELICASE Q1 (DNA-DEPENDENT ATPASE Q1). [Source:SWISSPROT;Acc:P46063]	ENSG00000113522.1	RAD50 HOMOLOG ISOFORM 1. [Source:RefSeq;Acc:NM_005732]	yeast	YNL250W	YMR190C	4	synthetic lethality. confidence: medium. previously annotated: no.
ENSG00000004700.4	ATP-DEPENDENT DNA HELICASE Q1 (DNA-DEPENDENT ATPASE Q1). [Source:SWISSPROT;Acc:P46063]	ENSG00000114391.2	60S RIBOSOMAL PROTEIN L24 (L30). [Source:SWISSPROT;Acc:P38663]	yeast	YMR190C	YGL031C	4	synthetic lethality. confidence: medium. previously annotated: no.
ENSG00000004700.4	ATP-DEPENDENT DNA HELICASE Q1 (DNA-DEPENDENT ATPASE Q1). [Source:SWISSPROT;Acc:P46063]	ENSG00000114999.1	TUBULIN-TYROSINE LIGASE. [Source:RefSeq;Acc:NM_153712]	yeast	YMR190C	YBR094W	4	synthetic lethality. confidence: medium. previously annotated: no.
ENSG00000004700.4	ATP-DEPENDENT DNA HELICASE Q1 (DNA-DEPENDENT ATPASE Q1). [Source:SWISSPROT;Acc:P46063]	ENSG00000115687.2	PAS DOMAIN CONTAINING SERINE/THREONINE KINASE; PAS-SERINE/THREONINE KINASE. [Source:RefSeq;Acc:NM_015148]	yeast	YMR190C	YOL045W	3.36	HMS-PCI (1). confidence: low. previously annotated: no.
ENSG00000004700.4	ATP-DEPENDENT DNA HELICASE Q1 (DNA-DEPENDENT ATPASE Q1). [Source:SWISSPROT;Acc:P46063]	ENSG00000116001.3	NUCLEOLYSIN TIA-1 (RNA-BINDING PROTEIN TIA-1) (P40-TIA-1) [CONTAINS: P15-TIA-1]. [Source:SWISSPROT;Acc:P31483]	yeast	YMR190C	YNL016W	4	synthetic lethality. confidence: medium. previously annotated: no.
ENSG00000004700.4	ATP-DEPENDENT DNA HELICASE Q1 (DNA-DEPENDENT ATPASE Q1). [Source:SWISSPROT;Acc:P46063]	ENSG00000116062.1	DNA MISMATCH REPAIR PROTEIN MSH6 (MUTS-ALPHA 160 KDA SUBUNIT) (G/T MISMATCH BINDING PROTEIN) (GTBP) (GTMBP) (P160). [Source:SWISSPROT;Acc:P52701]	yeast	YMR190C	YDR097C	4	TAP (1). confidence: low. previously annotated: no.
ENSG00000004700.4	ATP-DEPENDENT DNA HELICASE Q1 (DNA-DEPENDENT ATPASE Q1). [Source:SWISSPROT;Acc:P46063]	ENSG00000117748.1	REPLICATION PROTEIN A 32 KDA SUBUNIT (RP-A) (RF-A) (REPLICATION FACTOR-A PROTEIN 2). [Source:SWISSPROT;Acc:P15927]	yeast	YNL312W	YMR190C	4	TAP (1). confidence: low. previously annotated: no.
ENSG00000004700.4	ATP-DEPENDENT DNA HELICASE Q1 (DNA-DEPENDENT ATPASE Q1). [Source:SWISSPROT;Acc:P46063]	ENSG00000123213.4	NEUROLYSIN, MITOCHONDRIAL PRECURSOR (EC 3.4.24.16) (NEUROTENSIN ENDOPEPTIDASE) (MITOCHONDRIAL OLIGOPEPTIDASE M) (MICROSOMAL ENDOPEPTIDASE) (MEP). [Source:SWISSPROT;Acc:Q9BYT8]	yeast	YMR190C	YCL057W	3.483	gene cooccurence. confidence: low. previously annotated: no.
ENSG00000004700.4	ATP-DEPENDENT DNA HELICASE Q1 (DNA-DEPENDENT ATPASE Q1). [Source:SWISSPROT;Acc:P46063]	ENSG00000124183.3	DNA TOPOISOMERASE I (EC 5.99.1.2). [Source:SWISSPROT;Acc:P11387]	yeast	YMR190C	YOL006C	4	synthetic lethality. confidence: medium. previously annotated: no.
ENSG00000004700.4	ATP-DEPENDENT DNA HELICASE Q1 (DNA-DEPENDENT ATPASE Q1). [Source:SWISSPROT;Acc:P46063]	ENSG00000124535.2	WERNER HELICASE INTERACTING PROTEIN ISOFORM 1; PUTATIVE HELICASE RUVBL; WERNER HELICASE INTERACTING PROTEIN. [Source:RefSeq;Acc:NM_020135]	yeast	YMR190C	YNL218W	4	synthetic lethality. confidence: medium. previously annotated: no.
ENSG00000004700.4	ATP-DEPENDENT DNA HELICASE Q1 (DNA-DEPENDENT ATPASE Q1). [Source:SWISSPROT;Acc:P46063]	ENSG00000132383.2	REPLICATION PROTEIN A 70 KDA DNA-BINDING SUBUNIT (RP-A) (RF-A) (REPLICATION FACTOR-A PROTEIN 1) (SINGLE-STRANDED DNA-BINDING PROTEIN). [Source:SWISSPROT;Acc:P27694]	yeast	YMR190C	YAR007C	4	TAP (1). confidence: low. previously annotated: no.
ENSG00000004700.4	ATP-DEPENDENT DNA HELICASE Q1 (DNA-DEPENDENT ATPASE Q1). [Source:SWISSPROT;Acc:P46063]	ENSG00000138621.1		yeast	YMR190C	YKR072C	3.274	synthetic lethality. confidence: medium. previously annotated: no.
ENSG00000004700.4	ATP-DEPENDENT DNA HELICASE Q1 (DNA-DEPENDENT ATPASE Q1). [Source:SWISSPROT;Acc:P46063]	ENSG00000139613.1	SWI/SNF-RELATED MATRIX-ASSOCIATED ACTIN-DEPENDENT REGULATOR OF CHROMATIN C2 ISOFORM A; MAMMALIAN CHROMATIN REMODELING COMPLEX BRG1-ASSOCIATED FACTOR 170; CHROMATIN REMODELING COMPLEX BAF170 SUBUNIT; SWI3-LIKE PROTEIN; SWI/SNF COMPLEX 170 KDA SUBUNIT. [Source:RefSeq;Acc:NM_003075]	yeast	YFR037C	YMR190C	4	TAP (1). confidence: low. previously annotated: no.
ENSG00000004700.4	ATP-DEPENDENT DNA HELICASE Q1 (DNA-DEPENDENT ATPASE Q1). [Source:SWISSPROT;Acc:P46063]	ENSG00000139718.1		yeast	YMR190C	YHR119W	3.31	HMS-PCI (1). confidence: low. previously annotated: no.
ENSG00000004700.4	ATP-DEPENDENT DNA HELICASE Q1 (DNA-DEPENDENT ATPASE Q1). [Source:SWISSPROT;Acc:P46063]	ENSG00000140451.1	DNA HELICASE HOMOLOG (FRAGMENT). [Source:SPTREMBL;Acc:Q9Y645]	yeast	YHR031C	YMR190C	3.061	synthetic lethality. confidence: medium. previously annotated: no.
ENSG00000004700.4	ATP-DEPENDENT DNA HELICASE Q1 (DNA-DEPENDENT ATPASE Q1). [Source:SWISSPROT;Acc:P46063]	ENSG00000142168.2	SUPEROXIDE DISMUTASE [CU-ZN] (EC 1.15.1.1). [Source:SWISSPROT;Acc:P00441]	yeast	YMR190C	YJR104C	4	synthetic lethality. confidence: medium. previously annotated: no.
ENSG00000004700.4	ATP-DEPENDENT DNA HELICASE Q1 (DNA-DEPENDENT ATPASE Q1). [Source:SWISSPROT;Acc:P46063]	ENSG00000151923.2	NUCLEOLYSIN TIAR (TIA-1 RELATED PROTEIN). [Source:SWISSPROT;Acc:Q01085]	yeast	YMR190C	YNL016W	3.69	synthetic lethality. confidence: medium. previously annotated: no.
ENSG00000004700.4	ATP-DEPENDENT DNA HELICASE Q1 (DNA-DEPENDENT ATPASE Q1). [Source:SWISSPROT;Acc:P46063]	ENSG00000156502.1	SUPPRESSOR OF VAR1, 3-LIKE 1. [Source:RefSeq;Acc:NM_003171]	yeast	YMR190C	YPL029W	4	HMS-PCI (1). confidence: low. previously annotated: no.
ENSG00000004700.4	ATP-DEPENDENT DNA HELICASE Q1 (DNA-DEPENDENT ATPASE Q1). [Source:SWISSPROT;Acc:P46063]	ENSG00000167325.3	RIBONUCLEOSIDE-DIPHOSPHATE REDUCTASE M1 CHAIN (EC 1.17.4.1) (RIBONUCLEOTIDE REDUCTASE LARGE CHAIN). [Source:SWISSPROT;Acc:P23921]	yeast	YMR190C	YER070W	3.581	synthetic lethality. confidence: medium. previously annotated: no.
ENSG00000004700.4	ATP-DEPENDENT DNA HELICASE Q1 (DNA-DEPENDENT ATPASE Q1). [Source:SWISSPROT;Acc:P46063]	ENSG00000168496.1	FLAP ENDONUCLEASE-1 (EC 3.-.-.-) (MATURATION FACTOR 1) (MF1). [Source:SWISSPROT;Acc:P39748]	yeast	YMR190C	YKL113C	4	synthetic lethality. confidence: medium. previously annotated: no.
ENSG00000004700.4	ATP-DEPENDENT DNA HELICASE Q1 (DNA-DEPENDENT ATPASE Q1). [Source:SWISSPROT;Acc:P46063]	ENSG00000172009.4	THIMET OLIGOPEPTIDASE (EC 3.4.24.15) (ENDOPEPTIDASE 24.15) (MP78). [Source:SWISSPROT;Acc:P52888]	yeast	YMR190C	YCL057W	3.997	gene cooccurence. confidence: low. previously annotated: no.
ENSG00000004700.4	ATP-DEPENDENT DNA HELICASE Q1 (DNA-DEPENDENT ATPASE Q1). [Source:SWISSPROT;Acc:P46063]	ENSG00000172732.2	MUS81 ENDONUCLEASE. [Source:RefSeq;Acc:NM_025128]	yeast	YDR386W	YMR190C	4	synthetic lethality. confidence: medium. previously annotated: no.
ENSG00000004700.4	ATP-DEPENDENT DNA HELICASE Q1 (DNA-DEPENDENT ATPASE Q1). [Source:SWISSPROT;Acc:P46063]	ENSG00000173473.1	SWI/SNF-RELATED MATRIX-ASSOCIATED ACTIN-DEPENDENT REGULATOR OF CHROMATIN C1; MAMMALIAN CHROMATIN REMODELING COMPLEX BRG1-ASSOCIATED FACTOR 155; SWI/SNF COMPLEX 155 KDA SUBUNIT; CHROMATIN REMODELING COMPLEX BAF155 SUBUNIT. [Source:RefSeq;Acc:NM_003074]	yeast	YFR037C	YMR190C	3.517	TAP (1). confidence: low. previously annotated: no.
ENSG00000004700.4	ATP-DEPENDENT DNA HELICASE Q1 (DNA-DEPENDENT ATPASE Q1). [Source:SWISSPROT;Acc:P46063]	ENSG00000175054.2	ATAXIA TELANGIECTASIA AND RAD3 RELATED PROTEIN; RAD3 RELATED PROTEIN; FRAP-RELATED PROTEIN-1; PROTEIN KINASE ATR; SECKEL SYNDROME. [Source:RefSeq;Acc:NM_001184]	yeast	YMR190C	YBR136W	4	TAP (1). confidence: low. previously annotated: no.
ENSG00000004700.4	ATP-DEPENDENT DNA HELICASE Q1 (DNA-DEPENDENT ATPASE Q1). [Source:SWISSPROT;Acc:P46063]	ENSG00000175166.3	26S PROTEASOME NON-ATPASE REGULATORY SUBUNIT 2 (26S PROTEASOME REGULATORY SUBUNIT S2) (26S PROTEASOME SUBUNIT P97) (TUMOR NECROSIS FACTOR TYPE 1 RECEPTOR ASSOCIATED PROTEIN 2) (55.11 PROTEIN). [Source:SWISSPROT;Acc:Q13200]	yeast	YHR027C	YMR190C	4	HMS-PCI (1). confidence: low. previously annotated: no.
ENSG00000004700.4	ATP-DEPENDENT DNA HELICASE Q1 (DNA-DEPENDENT ATPASE Q1). [Source:SWISSPROT;Acc:P46063]	ENSG00000177302.1	DNA TOPOISOMERASE III ALPHA (EC 5.99.1.2). [Source:SWISSPROT;Acc:Q13472]	yeast	YMR190C	YLR234W	4	TAP (1). confidence: low. previously annotated: no.
ENSG00000004700.4	ATP-DEPENDENT DNA HELICASE Q1 (DNA-DEPENDENT ATPASE Q1). [Source:SWISSPROT;Acc:P46063]	ENSG00000180501.1	WD-REPEAT PROTEIN 5 (WD-REPEAT PROTEIN BIG-3). [Source:SWISSPROT;Acc:Q9UGP9]	yeast	YMR190C	YBR175W	4	HMS-PCI (1). confidence: low. previously annotated: no.
ENSG00000004700.4	ATP-DEPENDENT DNA HELICASE Q1 (DNA-DEPENDENT ATPASE Q1). [Source:SWISSPROT;Acc:P46063]	ENSG00000183207.1	RUVB-LIKE 2 (EC 3.6.1.-) (48-KDA TATA BOX-BINDING PROTEIN-INTERACTING PROTEIN) (48-KDA TBP-INTERACTING PROTEIN) (TIP49B) (REPRESSING PONTIN 52) (REPTIN 52) (51 KDA ERYTHROCYTE CYTOSOLIC PROTEIN) (ECP-51) (TIP60-ASSOCIATED PROTEIN 54-BETA) (TAP54-BETA) (CGI-46). [Source:SWISSPROT;Acc:Q9Y230]	yeast	YMR190C	YPL235W	4	TAP (1). confidence: low. previously annotated: no.
ENSG00000004700.4	ATP-DEPENDENT DNA HELICASE Q1 (DNA-DEPENDENT ATPASE Q1). [Source:SWISSPROT;Acc:P46063]	ENSG00000184428.2	DNA TOPOISOMERASE I, MITOCHONDRIAL PRECURSOR (EC 5.99.1.2) (TOP1MT). [Source:SWISSPROT;Acc:Q969P6]	yeast	YMR190C	YOL006C	3.306	synthetic lethality. confidence: medium. previously annotated: no.
ENSG00000004776.1	HEAT-SHOCK 20 KDA LIKE-PROTEIN P20. [Source:SWISSPROT;Acc:O14558]	ENSG00000004776.1	HEAT-SHOCK 20 KDA LIKE-PROTEIN P20. [Source:SWISSPROT;Acc:O14558]	fly	CG4533	CG4533	2.16	0.949614161
ENSG00000004776.1	HEAT-SHOCK 20 KDA LIKE-PROTEIN P20. [Source:SWISSPROT;Acc:O14558]	ENSG00000004776.1	HEAT-SHOCK 20 KDA LIKE-PROTEIN P20. [Source:SWISSPROT;Acc:O14558]	worm	F38E11.2	C14B9.1	1.598	CORE_1
ENSG00000004776.1	HEAT-SHOCK 20 KDA LIKE-PROTEIN P20. [Source:SWISSPROT;Acc:O14558]	ENSG00000051180.3	DNA REPAIR PROTEIN RAD51 HOMOLOG 1 (HRAD51) (HSRAD51). [Source:SWISSPROT;Acc:Q06609]	worm	Y43C5A.6	C14B9.1	3.209	NON_CORE
ENSG00000004776.1	HEAT-SHOCK 20 KDA LIKE-PROTEIN P20. [Source:SWISSPROT;Acc:O14558]	ENSG00000055813.1		fly	CG17265	CG4533	3.064	0.074266533
ENSG00000004776.1	HEAT-SHOCK 20 KDA LIKE-PROTEIN P20. [Source:SWISSPROT;Acc:O14558]	ENSG00000090061.3	CYCLIN K. [Source:SWISSPROT;Acc:O75909]	fly	CG15218	CG4533	3.08	0.059118566
ENSG00000004776.1	HEAT-SHOCK 20 KDA LIKE-PROTEIN P20. [Source:SWISSPROT;Acc:O14558]	ENSG00000091536.3	MYOSIN XV (UNCONVENTIONAL MYOSIN-15). [Source:SWISSPROT;Acc:Q9UKN7]	fly	CG2174	CG4533	3.08	0.058020292
ENSG00000004776.1	HEAT-SHOCK 20 KDA LIKE-PROTEIN P20. [Source:SWISSPROT;Acc:O14558]	ENSG00000100242.3	SAD1/UNC-84-LIKE PROTEIN 2. [Source:SWISSPROT;Acc:Q9UH99]	fly	CG18584	CG4533	3.08	0.074266533
ENSG00000004776.1	HEAT-SHOCK 20 KDA LIKE-PROTEIN P20. [Source:SWISSPROT;Acc:O14558]	ENSG00000108262.2	ARF GTPASE-ACTIVATING PROTEIN GIT1 (G PROTEIN-COUPLED RECEPTOR KINASE- INTERACTOR 1). [Source:SWISSPROT;Acc:Q9Y2X7]	fly	CG16728	CG4533	2.574	0.059118566
ENSG00000004776.1	HEAT-SHOCK 20 KDA LIKE-PROTEIN P20. [Source:SWISSPROT;Acc:O14558]	ENSG00000109846.1	ALPHA CRYSTALLIN B CHAIN (ALPHA(B)-CRYSTALLIN) (ROSENTHAL FIBER COMPONENT). [Source:SWISSPROT;Acc:P02511]	fly	CG4533	CG4533	3.08	0.949614161
ENSG00000004776.1	HEAT-SHOCK 20 KDA LIKE-PROTEIN P20. [Source:SWISSPROT;Acc:O14558]	ENSG00000109846.1	ALPHA CRYSTALLIN B CHAIN (ALPHA(B)-CRYSTALLIN) (ROSENTHAL FIBER COMPONENT). [Source:SWISSPROT;Acc:P02511]	worm	F38E11.2	C14B9.1	2.389	CORE_1
ENSG00000004776.1	HEAT-SHOCK 20 KDA LIKE-PROTEIN P20. [Source:SWISSPROT;Acc:O14558]	ENSG00000113328.2	CYCLIN G1 (CYCLIN G). [Source:SWISSPROT;Acc:P51959]	fly	CG11525	CG4533	2.397	0.112090573
ENSG00000004776.1	HEAT-SHOCK 20 KDA LIKE-PROTEIN P20. [Source:SWISSPROT;Acc:O14558]	ENSG00000121350.3		fly	CG10721	CG4533	3.08	0.275317278
ENSG00000004776.1	HEAT-SHOCK 20 KDA LIKE-PROTEIN P20. [Source:SWISSPROT;Acc:O14558]	ENSG00000138764.1	CYCLIN G2. [Source:SWISSPROT;Acc:Q16589]	fly	CG11525	CG4533	3.08	0.112090573
ENSG00000004776.1	HEAT-SHOCK 20 KDA LIKE-PROTEIN P20. [Source:SWISSPROT;Acc:O14558]	ENSG00000139436.4	ARF GTPASE-ACTIVATING PROTEIN GIT2 (G PROTEIN-COUPLED RECEPTOR KINASE- INTERACTOR 2). [Source:SWISSPROT;Acc:Q14161]	fly	CG16728	CG4533	3.08	0.059118566
ENSG00000004776.1	HEAT-SHOCK 20 KDA LIKE-PROTEIN P20. [Source:SWISSPROT;Acc:O14558]	ENSG00000144231.1	DNA-DIRECTED RNA POLYMERASE II 16 KDA POLYPEPTIDE (EC 2.7.7.6) (RPB4). [Source:SWISSPROT;Acc:O15514]	fly	CG31237	CG4533	3.08	0.455551608
ENSG00000004776.1	HEAT-SHOCK 20 KDA LIKE-PROTEIN P20. [Source:SWISSPROT;Acc:O14558]	ENSG00000160202.1	ALPHA CRYSTALLIN A CHAIN. [Source:SWISSPROT;Acc:P02489]	fly	CG4533	CG4533	2.349	0.949614161
ENSG00000004776.1	HEAT-SHOCK 20 KDA LIKE-PROTEIN P20. [Source:SWISSPROT;Acc:O14558]	ENSG00000160202.1	ALPHA CRYSTALLIN A CHAIN. [Source:SWISSPROT;Acc:P02489]	worm	F38E11.2	C14B9.1	1.761	CORE_1
ENSG00000004776.1	HEAT-SHOCK 20 KDA LIKE-PROTEIN P20. [Source:SWISSPROT;Acc:O14558]	ENSG00000164828.3	SAD1/UNC-84 PROTEIN-LIKE 1. [Source:SWISSPROT;Acc:O94901]	fly	CG18584	CG4533	2.187	0.074266533
ENSG00000004776.1	HEAT-SHOCK 20 KDA LIKE-PROTEIN P20. [Source:SWISSPROT;Acc:O14558]	ENSG00000170276.1	HEAT-SHOCK PROTEIN, BETA-2 (HSPB2) (DMPK-BINDING PROTEIN) (MKBP). [Source:SWISSPROT;Acc:Q16082]	worm	F38E11.2	C14B9.1	1.49	CORE_1
ENSG00000004779.2	ACYL CARRIER PROTEIN, MITOCHONDRIAL PRECURSOR (ACP) (NADH-UBIQUINONE OXIDOREDUCTASE 9.6 KDA SUBUNIT) (CI-SDAP). [Source:SWISSPROT;Acc:O14561]	ENSG00000010282.2		yeast	YPL189W	YKL192C	3.132	gene neighborhood (3). confidence: medium. previously annotated: no.
ENSG00000004779.2	ACYL CARRIER PROTEIN, MITOCHONDRIAL PRECURSOR (ACP) (NADH-UBIQUINONE OXIDOREDUCTASE 9.6 KDA SUBUNIT) (CI-SDAP). [Source:SWISSPROT;Acc:O14561]	ENSG00000023330.3	5-AMINOLEVULINIC ACID SYNTHASE, NONSPECIFIC, MITOCHONDRIAL PRECURSOR (EC 2.3.1.37) (DELTA-AMINOLEVULINATE SYNTHASE) (DELTA-ALA SYNTHETASE) (ALAS-H). [Source:SWISSPROT;Acc:P13196]	yeast	YKL192C	YDR232W	3.412	gene neighborhood (2). confidence: medium. previously annotated: no.
ENSG00000004779.2	ACYL CARRIER PROTEIN, MITOCHONDRIAL PRECURSOR (ACP) (NADH-UBIQUINONE OXIDOREDUCTASE 9.6 KDA SUBUNIT) (CI-SDAP). [Source:SWISSPROT;Acc:O14561]	ENSG00000026652.2	1-ACYL-SN-GLYCEROL-3-PHOSPHATE ACYLTRANSFERASE DELTA (EC 2.3.1.51) (1- AGP ACYLTRANSFERASE 4) (1-AGPAT 4) (LYSOPHOSPHATIDIC ACID ACYLTRANSFERASE-DELTA) (LPAAT-DELTA) (1-ACYLGLYCEROL-3-PHOSPHATE O- ACYLTRANSFERASE 4). [Source:SWISSPROT;Acc:Q9NRZ5]	yeast	YKL192C	YBR042C	4	gene neighborhood (2). confidence: medium. previously annotated: no.
ENSG00000004779.2	ACYL CARRIER PROTEIN, MITOCHONDRIAL PRECURSOR (ACP) (NADH-UBIQUINONE OXIDOREDUCTASE 9.6 KDA SUBUNIT) (CI-SDAP). [Source:SWISSPROT;Acc:O14561]	ENSG00000054392.1	MELANOMA ANTIGEN RECOGNIZED BY T CELLS 2. [Source:RefSeq;Acc:NM_018194]	yeast	YPL189W	YKL192C	4	gene neighborhood (3). confidence: medium. previously annotated: no.
ENSG00000004779.2	ACYL CARRIER PROTEIN, MITOCHONDRIAL PRECURSOR (ACP) (NADH-UBIQUINONE OXIDOREDUCTASE 9.6 KDA SUBUNIT) (CI-SDAP). [Source:SWISSPROT;Acc:O14561]	ENSG00000060982.3	BRANCHED-CHAIN AMINO ACID AMINOTRANSFERASE, CYTOSOLIC (EC 2.6.1.42) (BCAT(C)) (ECA39 PROTEIN). [Source:SWISSPROT;Acc:P54687]	yeast	YKL192C	YJR148W	3.954	gene neighborhood (3). confidence: medium. previously annotated: no.
ENSG00000004779.2	ACYL CARRIER PROTEIN, MITOCHONDRIAL PRECURSOR (ACP) (NADH-UBIQUINONE OXIDOREDUCTASE 9.6 KDA SUBUNIT) (CI-SDAP). [Source:SWISSPROT;Acc:O14561]	ENSG00000066084.1	SIMILAR TO CG7020 GENE PRODUCT (FRAGMENT). [Source:SPTREMBL;Acc:Q96IB4]	yeast	YKL192C	YOR093C	3.452	gene neighborhood (3). confidence: medium. previously annotated: no.
ENSG00000004779.2	ACYL CARRIER PROTEIN, MITOCHONDRIAL PRECURSOR (ACP) (NADH-UBIQUINONE OXIDOREDUCTASE 9.6 KDA SUBUNIT) (CI-SDAP). [Source:SWISSPROT;Acc:O14561]	ENSG00000076555.2	ACETYL-COA CARBOXYLASE 2 (EC 6.4.1.2) (ACC-BETA) [INCLUDES: BIOTIN CARBOXYLASE (EC 6.3.4.14)]. [Source:SWISSPROT;Acc:O00763]	yeast	YNR016C	YKL192C	3.55	gene neighborhood (4). confidence: medium. previously annotated: no.
ENSG00000004779.2	ACYL CARRIER PROTEIN, MITOCHONDRIAL PRECURSOR (ACP) (NADH-UBIQUINONE OXIDOREDUCTASE 9.6 KDA SUBUNIT) (CI-SDAP). [Source:SWISSPROT;Acc:O14561]	ENSG00000083807.1	SOLUTE CARRIER FAMILY 27 (FATTY ACID TRANSPORTER), MEMBER 5; VERY LONG-CHAIN ACYL-COA SYNTHETASE HOMOLOG 2; VERY LONG-CHAIN ACYL-COA SYNTHETASE-RELATED PROTEIN; LIKELY ORTHOLOG OF MOUSE SOLUTE CARRIER FAMILY 27 (FATTY ACID TRANSPORTER), MEMBER 5. [Source:RefSeq;Acc:NM_012254]	yeast	YKL192C	YBR041W	3.182	gene neighborhood (3). confidence: medium. previously annotated: no.
ENSG00000004779.2	ACYL CARRIER PROTEIN, MITOCHONDRIAL PRECURSOR (ACP) (NADH-UBIQUINONE OXIDOREDUCTASE 9.6 KDA SUBUNIT) (CI-SDAP). [Source:SWISSPROT;Acc:O14561]	ENSG00000090054.2	SERINE PALMITOYLTRANSFERASE 1 (EC 2.3.1.50) (LONG CHAIN BASE BIOSYNTHESIS PROTEIN 1) (LCB 1) (SERINE-PALMITOYL-COA TRANSFERASE 1) (SPT 1) (SPT1). [Source:SWISSPROT;Acc:O15269]	yeast	YKL192C	YMR296C	4	gene neighborhood (2). confidence: medium. previously annotated: no.
ENSG00000004779.2	ACYL CARRIER PROTEIN, MITOCHONDRIAL PRECURSOR (ACP) (NADH-UBIQUINONE OXIDOREDUCTASE 9.6 KDA SUBUNIT) (CI-SDAP). [Source:SWISSPROT;Acc:O14561]	ENSG00000100596.1	SERINE PALMITOYLTRANSFERASE 2 (EC 2.3.1.50) (LONG CHAIN BASE BIOSYNTHESIS PROTEIN 2) (LCB 2) (SERINE-PALMITOYL-COA TRANSFERASE 2) (SPT 2). [Source:SWISSPROT;Acc:O15270]	yeast	YDR062W	YKL192C	4	gene neighborhood (2). confidence: medium. previously annotated: no.
ENSG00000004779.2	ACYL CARRIER PROTEIN, MITOCHONDRIAL PRECURSOR (ACP) (NADH-UBIQUINONE OXIDOREDUCTASE 9.6 KDA SUBUNIT) (CI-SDAP). [Source:SWISSPROT;Acc:O14561]	ENSG00000101229.2	DJ718P11.1.2 (NOVEL CLASS II AMINOTRANSFERASE SIMILAR TO SERINE PALMOTYLTRANSFERASE (ISOFORM 2)) (FRAGMENT). [Source:SPTREMBL;Acc:Q9UGB5]	yeast	YDR062W	YKL192C	3.296	gene neighborhood (2). confidence: medium. previously annotated: no.
ENSG00000004779.2	ACYL CARRIER PROTEIN, MITOCHONDRIAL PRECURSOR (ACP) (NADH-UBIQUINONE OXIDOREDUCTASE 9.6 KDA SUBUNIT) (CI-SDAP). [Source:SWISSPROT;Acc:O14561]	ENSG00000104549.1	SQUALENE MONOOXYGENASE (EC 1.14.99.7) (SQUALENE EPOXIDASE) (SE). [Source:SWISSPROT;Acc:Q14534]	yeast	YKL192C	YGR175C	3.98	gene neighborhood (2). confidence: medium. previously annotated: no.
ENSG00000004779.2	ACYL CARRIER PROTEIN, MITOCHONDRIAL PRECURSOR (ACP) (NADH-UBIQUINONE OXIDOREDUCTASE 9.6 KDA SUBUNIT) (CI-SDAP). [Source:SWISSPROT;Acc:O14561]	ENSG00000105552.4	BRANCHED-CHAIN AMINO ACID AMINOTRANSFERASE, MITOCHONDRIAL PRECURSOR (EC 2.6.1.42) (BCAT(M)) (PLACENTAL PROTEIN 18) (PP18). [Source:SWISSPROT;Acc:O15382]	yeast	YKL192C	YJR148W	3.271	gene neighborhood (3). confidence: medium. previously annotated: no.
ENSG00000004779.2	ACYL CARRIER PROTEIN, MITOCHONDRIAL PRECURSOR (ACP) (NADH-UBIQUINONE OXIDOREDUCTASE 9.6 KDA SUBUNIT) (CI-SDAP). [Source:SWISSPROT;Acc:O14561]	ENSG00000112743.3	PEROXISOMAL 3,2-TRANS-ENOYL-COA ISOMERASE (EC 5.3.3.8) (DODECENOYL-COA DELTA-ISOMERASE) (D3,D2-ENOYL-COA ISOMERASE) (DBI-RELATED PROTEIN 1) (DRS-1) (HEPATOCELLULAR CARCINOMA-ASSOCIATED ANTIGEN 88). [Source:SWISSPROT;Acc:O75521]	yeast	YOR180C	YKL192C	4	gene neighborhood (2). confidence: medium. previously annotated: no.
ENSG00000004779.2	ACYL CARRIER PROTEIN, MITOCHONDRIAL PRECURSOR (ACP) (NADH-UBIQUINONE OXIDOREDUCTASE 9.6 KDA SUBUNIT) (CI-SDAP). [Source:SWISSPROT;Acc:O14561]	ENSG00000113396.2	VERY LONG-CHAIN ACYL-COA SYNTHETASE HOMOLOG 1. [Source:RefSeq;Acc:NM_014031]	yeast	YKL192C	YBR041W	3.272	gene neighborhood (3). confidence: medium. previously annotated: no.
ENSG00000004779.2	ACYL CARRIER PROTEIN, MITOCHONDRIAL PRECURSOR (ACP) (NADH-UBIQUINONE OXIDOREDUCTASE 9.6 KDA SUBUNIT) (CI-SDAP). [Source:SWISSPROT;Acc:O14561]	ENSG00000115404.4	3-HYDROXYISOBUTYRYL-COENZYME A HYDROLASE. [Source:RefSeq;Acc:NM_014362]	yeast	YKL192C	YDR036C	4	gene neighborhood (2). confidence: medium. previously annotated: no.
ENSG00000004779.2	ACYL CARRIER PROTEIN, MITOCHONDRIAL PRECURSOR (ACP) (NADH-UBIQUINONE OXIDOREDUCTASE 9.6 KDA SUBUNIT) (CI-SDAP). [Source:SWISSPROT;Acc:O14561]	ENSG00000117009.1	KYNURENINE 3-MONOOXYGENASE (KYNURENINE 3-HYDROXYLASE). [Source:RefSeq;Acc:NM_003679]	yeast	YKL192C	YBL098W	4	gene neighborhood (2). confidence: medium. previously annotated: no.
ENSG00000004779.2	ACYL CARRIER PROTEIN, MITOCHONDRIAL PRECURSOR (ACP) (NADH-UBIQUINONE OXIDOREDUCTASE 9.6 KDA SUBUNIT) (CI-SDAP). [Source:SWISSPROT;Acc:O14561]	ENSG00000119723.3	UBIQUINONE BIOSYNTHESIS MONOOXGENASE COQ6 (EC 1.14.13.-) (CGI-10). [Source:SWISSPROT;Acc:Q9Y2Z9]	yeast	YKL192C	YGR255C	4	gene neighborhood (2). confidence: medium. previously annotated: no.
ENSG00000004779.2	ACYL CARRIER PROTEIN, MITOCHONDRIAL PRECURSOR (ACP) (NADH-UBIQUINONE OXIDOREDUCTASE 9.6 KDA SUBUNIT) (CI-SDAP). [Source:SWISSPROT;Acc:O14561]	ENSG00000129873.2	TESTIS-SPECIFIC CHROMODOMAIN PROTEIN Y PROTEIN 2. [Source:SWISSPROT;Acc:Q9Y6F7]	yeast	YOR180C	YKL192C	3.975	gene neighborhood (2). confidence: medium. previously annotated: no.
ENSG00000004779.2	ACYL CARRIER PROTEIN, MITOCHONDRIAL PRECURSOR (ACP) (NADH-UBIQUINONE OXIDOREDUCTASE 9.6 KDA SUBUNIT) (CI-SDAP). [Source:SWISSPROT;Acc:O14561]	ENSG00000132142.4	ACETYL-COA CARBOXYLASE 1 (EC 6.4.1.2) (ACC-ALPHA) [INCLUDES: BIOTIN CARBOXYLASE (EC 6.3.4.14)]. [Source:SWISSPROT;Acc:Q13085]	yeast	YNR016C	YKL192C	4	gene neighborhood (4). confidence: medium. previously annotated: no.
ENSG00000004779.2	ACYL CARRIER PROTEIN, MITOCHONDRIAL PRECURSOR (ACP) (NADH-UBIQUINONE OXIDOREDUCTASE 9.6 KDA SUBUNIT) (CI-SDAP). [Source:SWISSPROT;Acc:O14561]	ENSG00000139726.1	DENSITY-REGULATED PROTEIN (DRP) (DRP1 PROTEIN) (SMOOTH MUSCLE CELL ASSOCIATED PROTEIN-3) (SMAP-3). [Source:SWISSPROT;Acc:O43583]	fly	CG9099	CG9160	4	0.022769035
ENSG00000004779.2	ACYL CARRIER PROTEIN, MITOCHONDRIAL PRECURSOR (ACP) (NADH-UBIQUINONE OXIDOREDUCTASE 9.6 KDA SUBUNIT) (CI-SDAP). [Source:SWISSPROT;Acc:O14561]	ENSG00000140284.1	VERY-LONG-CHAIN ACYL-COA SYNTHETASE (EC 6.2.1.-) (VERY-LONG-CHAIN- FATTY-ACID-COA LIGASE). [Source:SWISSPROT;Acc:O14975]	yeast	YKL192C	YBR041W	3.905	gene neighborhood (3). confidence: medium. previously annotated: no.
ENSG00000004779.2	ACYL CARRIER PROTEIN, MITOCHONDRIAL PRECURSOR (ACP) (NADH-UBIQUINONE OXIDOREDUCTASE 9.6 KDA SUBUNIT) (CI-SDAP). [Source:SWISSPROT;Acc:O14561]	ENSG00000143554.1	SOLUTE CARRIER FAMILY 27 MEMBER 3; FATTY ACID TRANSPORT PROTEIN 3. [Source:RefSeq;Acc:NM_024330]	yeast	YKL192C	YBR041W	3.128	gene neighborhood (3). confidence: medium. previously annotated: no.
ENSG00000004779.2	ACYL CARRIER PROTEIN, MITOCHONDRIAL PRECURSOR (ACP) (NADH-UBIQUINONE OXIDOREDUCTASE 9.6 KDA SUBUNIT) (CI-SDAP). [Source:SWISSPROT;Acc:O14561]	ENSG00000143774.2	GUANYLATE KINASE (EC 2.7.4.8) (GMP KINASE). [Source:SWISSPROT;Acc:Q16774]	yeast	YDR454C	YKL192C	4	gene neighborhood (2). confidence: medium. previously annotated: no.
ENSG00000004779.2	ACYL CARRIER PROTEIN, MITOCHONDRIAL PRECURSOR (ACP) (NADH-UBIQUINONE OXIDOREDUCTASE 9.6 KDA SUBUNIT) (CI-SDAP). [Source:SWISSPROT;Acc:O14561]	ENSG00000147687.4	CDA11 PROTEIN. [Source:RefSeq;Acc:NM_032026]	yeast	YBL055C	YKL192C	4	gene neighborhood (2). confidence: medium. previously annotated: no.
ENSG00000004779.2	ACYL CARRIER PROTEIN, MITOCHONDRIAL PRECURSOR (ACP) (NADH-UBIQUINONE OXIDOREDUCTASE 9.6 KDA SUBUNIT) (CI-SDAP). [Source:SWISSPROT;Acc:O14561]	ENSG00000151093.1		yeast	YKL192C	YER061C	4	gene neighborhood (15). confidence: medium. previously annotated: no.
ENSG00000004779.2	ACYL CARRIER PROTEIN, MITOCHONDRIAL PRECURSOR (ACP) (NADH-UBIQUINONE OXIDOREDUCTASE 9.6 KDA SUBUNIT) (CI-SDAP). [Source:SWISSPROT;Acc:O14561]	ENSG00000151240.2		yeast	YKL192C	YOR093C	3.68	gene neighborhood (3). confidence: medium. previously annotated: no.
ENSG00000004779.2	ACYL CARRIER PROTEIN, MITOCHONDRIAL PRECURSOR (ACP) (NADH-UBIQUINONE OXIDOREDUCTASE 9.6 KDA SUBUNIT) (CI-SDAP). [Source:SWISSPROT;Acc:O14561]	ENSG00000153046.4	CHROMODOMAIN PROTEIN, Y CHROMOSOME-LIKE ISOFORM A; CDY-LIKE, AUTOSOMAL; TESTIS-SPECIFIC CHROMODOMAIN Y-LIKE PROTEIN. [Source:RefSeq;Acc:NM_004824]	yeast	YOR180C	YKL192C	4	gene neighborhood (2). confidence: medium. previously annotated: no.
ENSG00000004779.2	ACYL CARRIER PROTEIN, MITOCHONDRIAL PRECURSOR (ACP) (NADH-UBIQUINONE OXIDOREDUCTASE 9.6 KDA SUBUNIT) (CI-SDAP). [Source:SWISSPROT;Acc:O14561]	ENSG00000158578.4	5-AMINOLEVULINIC ACID SYNTHASE, ERYTHROID-SPECIFIC, MITOCHONDRIAL PRECURSOR (EC 2.3.1.37) (DELTA-AMINOLEVULINATE SYNTHASE) (DELTA-ALA SYNTHETASE) (ALAS-E). [Source:SWISSPROT;Acc:P22557]	yeast	YKL192C	YDR232W	4	gene neighborhood (2). confidence: medium. previously annotated: no.
ENSG00000004779.2	ACYL CARRIER PROTEIN, MITOCHONDRIAL PRECURSOR (ACP) (NADH-UBIQUINONE OXIDOREDUCTASE 9.6 KDA SUBUNIT) (CI-SDAP). [Source:SWISSPROT;Acc:O14561]	ENSG00000160216.4	1-ACYL-SN-GLYCEROL-3-PHOSPHATE ACYLTRANSFERASE GAMMA (EC 2.3.1.51) (1- AGP ACYLTRANSFERASE 3) (1-AGPAT 3) (LYSOPHOSPHATIDIC ACID ACYLTRANSFERASE-GAMMA) (LPAAT-GAMMA) (1-ACYLGLYCEROL-3-PHOSPHATE O- ACYLTRANSFERASE 3). [Source:SWISSPROT;Acc:Q9NRZ7]	yeast	YKL192C	YBR042C	3.583	gene neighborhood (2). confidence: medium. previously annotated: no.
ENSG00000004779.2	ACYL CARRIER PROTEIN, MITOCHONDRIAL PRECURSOR (ACP) (NADH-UBIQUINONE OXIDOREDUCTASE 9.6 KDA SUBUNIT) (CI-SDAP). [Source:SWISSPROT;Acc:O14561]	ENSG00000161973.1		fly	CG10750	CG9160	4	0.454293867
ENSG00000004779.2	ACYL CARRIER PROTEIN, MITOCHONDRIAL PRECURSOR (ACP) (NADH-UBIQUINONE OXIDOREDUCTASE 9.6 KDA SUBUNIT) (CI-SDAP). [Source:SWISSPROT;Acc:O14561]	ENSG00000166446.3	CHROMODOMAIN Y-LIKE PROTEIN 2. [Source:RefSeq;Acc:NM_152342]	yeast	YOR180C	YKL192C	3.36	gene neighborhood (2). confidence: medium. previously annotated: no.
ENSG00000004779.2	ACYL CARRIER PROTEIN, MITOCHONDRIAL PRECURSOR (ACP) (NADH-UBIQUINONE OXIDOREDUCTASE 9.6 KDA SUBUNIT) (CI-SDAP). [Source:SWISSPROT;Acc:O14561]	ENSG00000167114.1	SOLUTE CARRIER FAMILY 27 (FATTY ACID TRANSPORTER), MEMBER 4; FATTY ACID TRANSPORT PROTEIN 4. [Source:RefSeq;Acc:NM_005094]	yeast	YKL192C	YBR041W	2.971	gene neighborhood (3). confidence: medium. previously annotated: no.
ENSG00000004779.2	ACYL CARRIER PROTEIN, MITOCHONDRIAL PRECURSOR (ACP) (NADH-UBIQUINONE OXIDOREDUCTASE 9.6 KDA SUBUNIT) (CI-SDAP). [Source:SWISSPROT;Acc:O14561]	ENSG00000167602.1		yeast	YKL192C	YOR093C	3.066	gene neighborhood (3). confidence: medium. previously annotated: no.
ENSG00000004779.2	ACYL CARRIER PROTEIN, MITOCHONDRIAL PRECURSOR (ACP) (NADH-UBIQUINONE OXIDOREDUCTASE 9.6 KDA SUBUNIT) (CI-SDAP). [Source:SWISSPROT;Acc:O14561]	ENSG00000168393.3	THYMIDYLATE KINASE (EC 2.7.4.9) (DTMP KINASE). [Source:SWISSPROT;Acc:P23919]	yeast	YKL192C	YJR057W	4	gene neighborhood (2). confidence: medium. previously annotated: no.
ENSG00000004779.2	ACYL CARRIER PROTEIN, MITOCHONDRIAL PRECURSOR (ACP) (NADH-UBIQUINONE OXIDOREDUCTASE 9.6 KDA SUBUNIT) (CI-SDAP). [Source:SWISSPROT;Acc:O14561]	ENSG00000168448.3	1-ACYL-SN-GLYCEROL-3-PHOSPHATE ACYLTRANSFERASE ALPHA (EC 2.3.1.51) (1- AGP ACYLTRANSFERASE 1) (1-AGPAT 1) (LYSOPHOSPHATIDIC ACID ACYLTRANSFERASE-ALPHA) (LPAAT-ALPHA) (1-ACYLGLYCEROL-3-PHOSPHATE O- ACYLTRANSFERASE 1) (G15 PROTEIN). [Source:SWISSPROT;Acc:Q99943]	yeast	YKL192C	YDL052C	4	gene neighborhood (2). confidence: medium. previously annotated: no.
ENSG00000004779.2	ACYL CARRIER PROTEIN, MITOCHONDRIAL PRECURSOR (ACP) (NADH-UBIQUINONE OXIDOREDUCTASE 9.6 KDA SUBUNIT) (CI-SDAP). [Source:SWISSPROT;Acc:O14561]	ENSG00000169692.2	1-ACYL-SN-GLYCEROL-3-PHOSPHATE ACYLTRANSFERASE BETA (EC 2.3.1.51) (1- AGP ACYLTRANSFERASE 2) (1-AGPAT 2) (LYSOPHOSPHATIDIC ACID ACYLTRANSFERASE-BETA) (LPAAT-BETA) (1-ACYLGLYCEROL-3-PHOSPHATE O- ACYLTRANSFERASE 2). [Source:SWISSPROT;Acc:O15120]	yeast	YKL192C	YDL052C	3.251	gene neighborhood (2). confidence: medium. previously annotated: no.
ENSG00000004779.2	ACYL CARRIER PROTEIN, MITOCHONDRIAL PRECURSOR (ACP) (NADH-UBIQUINONE OXIDOREDUCTASE 9.6 KDA SUBUNIT) (CI-SDAP). [Source:SWISSPROT;Acc:O14561]	ENSG00000171786.1	HELIX-LOOP-HELIX PROTEIN 1 (HEN1) (NESCIENT HELIX LOOP HELIX 1) (NSCL- 1). [Source:SWISSPROT;Acc:Q02575]	fly	CG3052	CG9160	4	0.242089735
ENSG00000004779.2	ACYL CARRIER PROTEIN, MITOCHONDRIAL PRECURSOR (ACP) (NADH-UBIQUINONE OXIDOREDUCTASE 9.6 KDA SUBUNIT) (CI-SDAP). [Source:SWISSPROT;Acc:O14561]	ENSG00000172352.2	TESTIS-SPECIFIC CHROMODOMAIN Y PROTEIN 1. [Source:SWISSPROT;Acc:Q9Y6F8]	yeast	YOR180C	YKL192C	4	gene neighborhood (2). confidence: medium. previously annotated: no.
ENSG00000004779.2	ACYL CARRIER PROTEIN, MITOCHONDRIAL PRECURSOR (ACP) (NADH-UBIQUINONE OXIDOREDUCTASE 9.6 KDA SUBUNIT) (CI-SDAP). [Source:SWISSPROT;Acc:O14561]	ENSG00000174702.1	DC11 PROTEIN. [Source:RefSeq;Acc:NM_020186]	fly	CG14898	CG9160	4	0.995956808
ENSG00000004779.2	ACYL CARRIER PROTEIN, MITOCHONDRIAL PRECURSOR (ACP) (NADH-UBIQUINONE OXIDOREDUCTASE 9.6 KDA SUBUNIT) (CI-SDAP). [Source:SWISSPROT;Acc:O14561]	ENSG00000176715.2		yeast	YKL192C	YBR222C	4	gene neighborhood (3). confidence: medium. previously annotated: no.
ENSG00000004779.2	ACYL CARRIER PROTEIN, MITOCHONDRIAL PRECURSOR (ACP) (NADH-UBIQUINONE OXIDOREDUCTASE 9.6 KDA SUBUNIT) (CI-SDAP). [Source:SWISSPROT;Acc:O14561]	ENSG00000177551.1	HELIX-LOOP-HELIX PROTEIN 2 (HEN2) (NESCIENT HELIX LOOP HELIX 2) (NSCL- 2). [Source:SWISSPROT;Acc:Q02577]	fly	CG3052	CG9160	3.072	0.242089735
ENSG00000004779.2	ACYL CARRIER PROTEIN, MITOCHONDRIAL PRECURSOR (ACP) (NADH-UBIQUINONE OXIDOREDUCTASE 9.6 KDA SUBUNIT) (CI-SDAP). [Source:SWISSPROT;Acc:O14561]	ENSG00000187103.1	HEPATITIS C VIRUS CORE-BINDING PROTEIN 6; CERVICAL CANCER ONCOGENE 3. [Source:RefSeq;Acc:NM_023934]	fly	CG12511	CG9160	4	0.748561073
ENSG00000004799.2	[PYRUVATE DEHYDROGENASE [LIPOAMIDE]] KINASE ISOZYME 4, MITOCHONDRIAL PRECURSOR (EC 2.7.1.99) (PYRUVATE DEHYDROGENASE KINASE ISOFORM 4). [Source:SWISSPROT;Acc:Q16654]	ENSG00000119938.1	PROTEIN PHOSPHATASE 1, REGULATORY (INHIBITOR) SUBUNIT 5; PHOSPHATASE 1, REGULATORY INHIBITOR SUBUNIT 5. [Source:RefSeq;Acc:NM_005398]	fly	CG8808	CG9238	3.212	0.163921876
ENSG00000004799.2	[PYRUVATE DEHYDROGENASE [LIPOAMIDE]] KINASE ISOZYME 4, MITOCHONDRIAL PRECURSOR (EC 2.7.1.99) (PYRUVATE DEHYDROGENASE KINASE ISOFORM 4). [Source:SWISSPROT;Acc:Q16654]	ENSG00000173281.1	PROTEIN PHOSPHATASE 1, REGULATORY (INHIBITOR) SUBUNIT 3B. [Source:RefSeq;Acc:NM_024607]	fly	CG8808	CG9238	2.361	0.163921876
ENSG00000004864.3	CALCIUM-BINDING MITOCHONDRIAL CARRIER PROTEIN ARALAR2 (SOLUTE CARRIER FAMILY 25, MEMBER 13) (CITRIN). [Source:SWISSPROT;Acc:Q9UJS0]	ENSG00000013573.3	DEAD/H (ASP-GLU-ALA-ASP/HIS) BOX POLYPEPTIDE 11; DEAD/H BOX-11 (CHL1-RELATED HELICASE GENE-1); YEAST CHL1 HOMOLOG. [Source:RefSeq;Acc:NM_030655]	yeast	YPR021C	YPL008W	2.947	synexpression. confidence: low. previously annotated: no.
ENSG00000004864.3	CALCIUM-BINDING MITOCHONDRIAL CARRIER PROTEIN ARALAR2 (SOLUTE CARRIER FAMILY 25, MEMBER 13) (CITRIN). [Source:SWISSPROT;Acc:Q9UJS0]	ENSG00000021852.1	COMPLEMENT COMPONENT C8 BETA CHAIN PRECURSOR. [Source:SWISSPROT;Acc:P07358]	fly	CG10032	CG2139	2.599	0.329088335
ENSG00000004864.3	CALCIUM-BINDING MITOCHONDRIAL CARRIER PROTEIN ARALAR2 (SOLUTE CARRIER FAMILY 25, MEMBER 13) (CITRIN). [Source:SWISSPROT;Acc:Q9UJS0]	ENSG00000039537.2	COMPLEMENT COMPONENT C6 PRECURSOR. [Source:SWISSPROT;Acc:P13671]	fly	CG10032	CG2139	2.719	0.329088335
ENSG00000004864.3	CALCIUM-BINDING MITOCHONDRIAL CARRIER PROTEIN ARALAR2 (SOLUTE CARRIER FAMILY 25, MEMBER 13) (CITRIN). [Source:SWISSPROT;Acc:Q9UJS0]	ENSG00000100003.4	SEC14-LIKE PROTEIN 2 (ALPHA-TOCOPHEROL ASSOCIATED PROTEIN) (TAP) (HTAP) (SUPERNATANT PROTEIN FACTOR) (SPF) (SQUALENE TRANSFER PROTEIN). [Source:SWISSPROT;Acc:O76054]	yeast	YPR021C	YKL091C	2.778	synexpression. confidence: low. previously annotated: no.
ENSG00000004864.3	CALCIUM-BINDING MITOCHONDRIAL CARRIER PROTEIN ARALAR2 (SOLUTE CARRIER FAMILY 25, MEMBER 13) (CITRIN). [Source:SWISSPROT;Acc:Q9UJS0]	ENSG00000103184.1		yeast	YPR021C	YKL091C	3.069	synexpression. confidence: low. previously annotated: no.
ENSG00000004864.3	CALCIUM-BINDING MITOCHONDRIAL CARRIER PROTEIN ARALAR2 (SOLUTE CARRIER FAMILY 25, MEMBER 13) (CITRIN). [Source:SWISSPROT;Acc:Q9UJS0]	ENSG00000111358.3	TFIIH BASAL TRANSCRIPTION FACTOR COMPLEX P34 SUBUNIT (BASIC TRANSCRIPTION FACTOR 2 34 KDA SUBUNIT) (BTF2-P34) (GENERAL TRANSCRIPTION FACTOR IIH POLYPEPTIDE 3). [Source:SWISSPROT;Acc:Q13889]	yeast	YPR021C	YPR056W	3.069	synexpression. confidence: low. previously annotated: no.
ENSG00000004864.3	CALCIUM-BINDING MITOCHONDRIAL CARRIER PROTEIN ARALAR2 (SOLUTE CARRIER FAMILY 25, MEMBER 13) (CITRIN). [Source:SWISSPROT;Acc:Q9UJS0]	ENSG00000111788.2	HELICASE (FRAGMENT). [Source:SPTREMBL;Acc:Q92771]	yeast	YPR021C	YPL008W	2.792	synexpression. confidence: low. previously annotated: no.
ENSG00000004864.3	CALCIUM-BINDING MITOCHONDRIAL CARRIER PROTEIN ARALAR2 (SOLUTE CARRIER FAMILY 25, MEMBER 13) (CITRIN). [Source:SWISSPROT;Acc:Q9UJS0]	ENSG00000112146.4	F-BOX ONLY PROTEIN 9. [Source:SWISSPROT;Acc:Q9UK97]	yeast	YLR097C	YPR021C	3.069	synexpression. confidence: low. previously annotated: no.
ENSG00000004864.3	CALCIUM-BINDING MITOCHONDRIAL CARRIER PROTEIN ARALAR2 (SOLUTE CARRIER FAMILY 25, MEMBER 13) (CITRIN). [Source:SWISSPROT;Acc:Q9UJS0]	ENSG00000112936.4	COMPLEMENT COMPONENT C7 PRECURSOR. [Source:SWISSPROT;Acc:P10643]	fly	CG10032	CG2139	3.493	0.329088335
ENSG00000004864.3	CALCIUM-BINDING MITOCHONDRIAL CARRIER PROTEIN ARALAR2 (SOLUTE CARRIER FAMILY 25, MEMBER 13) (CITRIN). [Source:SWISSPROT;Acc:Q9UJS0]	ENSG00000113600.1	COMPLEMENT COMPONENT C9 PRECURSOR. [Source:SWISSPROT;Acc:P02748]	fly	CG10032	CG2139	2.582	0.329088335
ENSG00000004864.3	CALCIUM-BINDING MITOCHONDRIAL CARRIER PROTEIN ARALAR2 (SOLUTE CARRIER FAMILY 25, MEMBER 13) (CITRIN). [Source:SWISSPROT;Acc:Q9UJS0]	ENSG00000129657.1	SEC14-LIKE PROTEIN 1. [Source:SWISSPROT;Acc:Q92503]	yeast	YPR021C	YKL091C	2.677	synexpression. confidence: low. previously annotated: no.
ENSG00000004864.3	CALCIUM-BINDING MITOCHONDRIAL CARRIER PROTEIN ARALAR2 (SOLUTE CARRIER FAMILY 25, MEMBER 13) (CITRIN). [Source:SWISSPROT;Acc:Q9UJS0]	ENSG00000144744.1	UBIQUITIN-ACTIVATING ENZYME E1C (UBA3 HOMOLOG, YEAST); UBIQUITIN-ACTIVATING ENZYME E1C (HOMOLOGOUS TO YEAST UBA3). [Source:RefSeq;Acc:NM_003968]	fly	CG13343	CG2139	3.493	0.893130548
ENSG00000004864.3	CALCIUM-BINDING MITOCHONDRIAL CARRIER PROTEIN ARALAR2 (SOLUTE CARRIER FAMILY 25, MEMBER 13) (CITRIN). [Source:SWISSPROT;Acc:Q9UJS0]	ENSG00000157131.3	COMPLEMENT COMPONENT C8 ALPHA CHAIN PRECURSOR. [Source:SWISSPROT;Acc:P07357]	fly	CG10032	CG2139	2.616	0.329088335
ENSG00000004864.3	CALCIUM-BINDING MITOCHONDRIAL CARRIER PROTEIN ARALAR2 (SOLUTE CARRIER FAMILY 25, MEMBER 13) (CITRIN). [Source:SWISSPROT;Acc:Q9UJS0]	ENSG00000172732.2	MUS81 ENDONUCLEASE. [Source:RefSeq;Acc:NM_025128]	yeast	YDR386W	YPR021C	3.069	synexpression. confidence: low. previously annotated: no.
ENSG00000004897.1	PROTEIN CDC27HS (CELL DIVISION CYCLE PROTEIN 27 HOMOLOG) (H-NUC). [Source:SWISSPROT;Acc:P30260]	ENSG00000070614.2	HEPARAN SULFATE N-DEACETYLASE/N-SULFOTRANSFERASE (EC 2.8.2.8) (N-HSST) (HSNST) ([HEPARAN SULFATE]-GLUCOSAMINE N-SULFOTRANSFERASE) (N-HEPARAN SULFATE SULFOTRANSFERASE) (GLUCOSAMINYL N-DEACETYLASE/N- SULFOTRANSFERASE). [Source:SWISSPROT;Acc:P52848]	fly	CG8339	CG8610	3.38	0.853556196
ENSG00000004897.1	PROTEIN CDC27HS (CELL DIVISION CYCLE PROTEIN 27 HOMOLOG) (H-NUC). [Source:SWISSPROT;Acc:P30260]	ENSG00000094880.1	CELL DIVISION CYCLE PROTEIN 23; ANAPHASE-PROMOTING COMPLEX SUBUNIT 8. [Source:RefSeq;Acc:NM_004661]	yeast	YHR166C	YBL084C	4	TAP (1). confidence: low. previously annotated: yes.
ENSG00000004897.1	PROTEIN CDC27HS (CELL DIVISION CYCLE PROTEIN 27 HOMOLOG) (H-NUC). [Source:SWISSPROT;Acc:P30260]	ENSG00000130177.3	CDC16 HOMOLOG; CELL DIVISION CYCLE 16; ANAPHASE-PROMOTING COMPLEX, SUBUNIT 6. [Source:RefSeq;Acc:NM_003903]	yeast	YBL084C	YKL022C	3.994	TAP (1). confidence: low. previously annotated: yes.
ENSG00000004897.1	PROTEIN CDC27HS (CELL DIVISION CYCLE PROTEIN 27 HOMOLOG) (H-NUC). [Source:SWISSPROT;Acc:P30260]	ENSG00000138385.1	LUPUS LA PROTEIN (SJOGREN SYNDROME TYPE B ANTIGEN) (SS-B) (LA RIBONUCLEOPROTEIN) (LA AUTOANTIGEN). [Source:SWISSPROT;Acc:P05455]	fly	CG10922	CG8610	4	0.550959101
ENSG00000004897.1	PROTEIN CDC27HS (CELL DIVISION CYCLE PROTEIN 27 HOMOLOG) (H-NUC). [Source:SWISSPROT;Acc:P30260]	ENSG00000138653.1	N-DEACETYLASE/N-SULFOTRANSFERASE 4. [Source:RefSeq;Acc:NM_022569]	fly	CG8339	CG8610	3.305	0.853556196
ENSG00000004897.1	PROTEIN CDC27HS (CELL DIVISION CYCLE PROTEIN 27 HOMOLOG) (H-NUC). [Source:SWISSPROT;Acc:P30260]	ENSG00000153107.2	ANAPHASE-PROMOTING COMPLEX 1 (MEIOTIC CHECKPOINT REGULATOR). [Source:RefSeq;Acc:NM_022662]	yeast	YBL084C	YNL172W	4	TAP (1). confidence: low. previously annotated: yes.
ENSG00000004897.1	PROTEIN CDC27HS (CELL DIVISION CYCLE PROTEIN 27 HOMOLOG) (H-NUC). [Source:SWISSPROT;Acc:P30260]	ENSG00000164100.1	N-DEACETYLASE/N-SULFOTRANSFERASE (HEPARAN GLUCOSAMINYL) 3. [Source:RefSeq;Acc:NM_004784]	fly	CG8339	CG8610	3.279	0.853556196
ENSG00000004897.1	PROTEIN CDC27HS (CELL DIVISION CYCLE PROTEIN 27 HOMOLOG) (H-NUC). [Source:SWISSPROT;Acc:P30260]	ENSG00000164924.3	14-3-3 PROTEIN ZETA/DELTA (PROTEIN KINASE C INHIBITOR PROTEIN-1) (KCIP-1) (FACTOR ACTIVATING EXOENZYME S) (FAS). [Source:SWISSPROT;Acc:P29312]	worm	Y110A7A.17	F52D10.3	4	CORE_2
ENSG00000004897.1	PROTEIN CDC27HS (CELL DIVISION CYCLE PROTEIN 27 HOMOLOG) (H-NUC). [Source:SWISSPROT;Acc:P30260]	ENSG00000166507.1	HEPARIN SULFATE N-DEACETYLASE/N-SULFOTRANSFERASE (EC 2.8.2.-) (N- HSST) (N-HEPARIN SULFATE SULFOTRANSFERASE) (GLUCOSAMINYL N- DEACETYLASE/N-SULFOTRANSFERASE). [Source:SWISSPROT;Acc:P52849]	fly	CG8339	CG8610	4	0.853556196
ENSG00000004897.1	PROTEIN CDC27HS (CELL DIVISION CYCLE PROTEIN 27 HOMOLOG) (H-NUC). [Source:SWISSPROT;Acc:P30260]	ENSG00000166913.3	14-3-3 PROTEIN BETA/ALPHA (PROTEIN KINASE C INHIBITOR PROTEIN-1) (KCIP-1) (PROTEIN 1054). [Source:SWISSPROT;Acc:P31946]	worm	Y110A7A.17	F52D10.3	3.31	CORE_2
ENSG00000004897.1	PROTEIN CDC27HS (CELL DIVISION CYCLE PROTEIN 27 HOMOLOG) (H-NUC). [Source:SWISSPROT;Acc:P30260]	ENSG00000176248.1	ANAPHASE-PROMOTING COMPLEX SUBUNIT 2; ANAPHASE-PROMOTING COMPLEX 2. [Source:RefSeq;Acc:NM_013366]	yeast	YBL084C	YLR127C	4	TAP (1). confidence: low. previously annotated: yes.
ENSG00000004939.3	BAND 3 ANION TRANSPORT PROTEIN (ANION EXCHANGE PROTEIN 1) (AE 1) (CD233 ANTIGEN). [Source:SWISSPROT;Acc:P02730]	ENSG00000015818.2	ERO1-LIKE. [Source:RefSeq;Acc:NM_014584]	yeast	YNL275W	YML130C	2.725	synexpression. confidence: low. previously annotated: no.
ENSG00000004939.3	BAND 3 ANION TRANSPORT PROTEIN (ANION EXCHANGE PROTEIN 1) (AE 1) (CD233 ANTIGEN). [Source:SWISSPROT;Acc:P02730]	ENSG00000077549.1	F-ACTIN CAPPING PROTEIN BETA SUBUNIT (CAPZ BETA). [Source:SWISSPROT;Acc:P47756]	fly	CG17158	CG8177	3.065	0.220716356
ENSG00000004939.3	BAND 3 ANION TRANSPORT PROTEIN (ANION EXCHANGE PROTEIN 1) (AE 1) (CD233 ANTIGEN). [Source:SWISSPROT;Acc:P02730]	ENSG00000101210.1	ELONGATION FACTOR 1-ALPHA 2 (EF-1-ALPHA-2) (ELONGATION FACTOR 1 A-2) (EEF1A-2) (STATIN S1). [Source:SWISSPROT;Acc:Q05639]	yeast	YPR080W	YNL275W	2.839	synexpression. confidence: low. previously annotated: no.
ENSG00000004939.3	BAND 3 ANION TRANSPORT PROTEIN (ANION EXCHANGE PROTEIN 1) (AE 1) (CD233 ANTIGEN). [Source:SWISSPROT;Acc:P02730]	ENSG00000111231.1	PROTEIN X 0004. [Source:RefSeq;Acc:NM_016301]	yeast	YNL275W	YLR243W	3.196	synexpression. confidence: low. previously annotated: no.
ENSG00000004939.3	BAND 3 ANION TRANSPORT PROTEIN (ANION EXCHANGE PROTEIN 1) (AE 1) (CD233 ANTIGEN). [Source:SWISSPROT;Acc:P02730]	ENSG00000130653.2		yeast	YNL275W	YML059C	2.404	synexpression. confidence: low. previously annotated: no.
ENSG00000004939.3	BAND 3 ANION TRANSPORT PROTEIN (ANION EXCHANGE PROTEIN 1) (AE 1) (CD233 ANTIGEN). [Source:SWISSPROT;Acc:P02730]	ENSG00000138442.1	WD-REPEAT PROTEIN 12 (YTM1 HOMOLOG). [Source:SWISSPROT;Acc:Q9GZL7]	yeast	YNL275W	YOR272W	3.196	synexpression. confidence: low. previously annotated: no.
ENSG00000004939.3	BAND 3 ANION TRANSPORT PROTEIN (ANION EXCHANGE PROTEIN 1) (AE 1) (CD233 ANTIGEN). [Source:SWISSPROT;Acc:P02730]	ENSG00000172269.2	UDP-N-ACETYLGLUCOSAMINE--DOLICHYL-PHOSPHATE N- ACETYLGLUCOSAMINEPHOSPHOTRANSFERASE (EC 2.7.8.15) (GPT) (G1PT) (N-ACETYLGLUCOSAMINE-1-PHOSPHATE TRANSFERASE) (GLCNAC-1-P TRANSFERASE). [Source:SWISSPROT;Acc:Q9H3H5]	yeast	YNL275W	YBR243C	3.196	synexpression. confidence: low. previously annotated: no.
ENSG00000004939.3	BAND 3 ANION TRANSPORT PROTEIN (ANION EXCHANGE PROTEIN 1) (AE 1) (CD233 ANTIGEN). [Source:SWISSPROT;Acc:P02730]	ENSG00000185637.1	ELONGATION FACTOR 1-ALPHA 1 (EF-1-ALPHA-1) (ELONGATION FACTOR 1 A-1) (EEF1A-1) (ELONGATION FACTOR TU) (EF-TU). [Source:SWISSPROT;Acc:P04720]	yeast	YPR080W	YNL275W	3.196	synexpression. confidence: low. previously annotated: no.
ENSG00000004961.2	CYTOCHROME C-TYPE HEME LYASE (EC 4.4.1.17) (CCHL) (HOLOCYTOCHROME C- TYPE SYNTHASE). [Source:SWISSPROT;Acc:P53701]	ENSG00000057663.2	AUTOPHAGY PROTEIN 5-LIKE (APG5-LIKE) (APOPTOSIS-SPECIFIC PROTEIN). [Source:SWISSPROT;Acc:Q9H1Y0]	fly	CG1643	CG6022	4	0.282088508
ENSG00000004961.2	CYTOCHROME C-TYPE HEME LYASE (EC 4.4.1.17) (CCHL) (HOLOCYTOCHROME C- TYPE SYNTHASE). [Source:SWISSPROT;Acc:P53701]	ENSG00000110574.2	MITOCHONDRIAL RIBOSOMAL PROTEIN L23; L23 MITOCHONDRIAL-RELATED PROTEIN; RIBOSOMAL PROTEIN RELATED TO L23 (MITOCHONDRIAL); RIBOSOMAL PROTEIN L23-LIKE. [Source:RefSeq;Acc:NM_021134]	yeast	YAL039C	YDR405W	4	synexpression. confidence: low. previously annotated: no.
ENSG00000004961.2	CYTOCHROME C-TYPE HEME LYASE (EC 4.4.1.17) (CCHL) (HOLOCYTOCHROME C- TYPE SYNTHASE). [Source:SWISSPROT;Acc:P53701]	ENSG00000119383.4	PROTEIN PHOSPHATASE 2A, REGULATORY SUBUNIT B' (PP2A, SUBUNIT B', PR53 ISOFORM) (PHOSPHOTYROSYL PHOSPHATASE ACTIVATOR) (PTPA). [Source:SWISSPROT;Acc:Q15257]	yeast	YAL039C	YIL153W	4	synexpression. confidence: low. previously annotated: no.
ENSG00000004961.2	CYTOCHROME C-TYPE HEME LYASE (EC 4.4.1.17) (CCHL) (HOLOCYTOCHROME C- TYPE SYNTHASE). [Source:SWISSPROT;Acc:P53701]	ENSG00000133433.2	GLUTATHIONE S-TRANSFERASE THETA 2 (EC 2.5.1.18) (GST CLASS-THETA). [Source:SWISSPROT;Acc:P30712]	fly	CG1702	CG6022	2.432	0.712664299
ENSG00000004961.2	CYTOCHROME C-TYPE HEME LYASE (EC 4.4.1.17) (CCHL) (HOLOCYTOCHROME C- TYPE SYNTHASE). [Source:SWISSPROT;Acc:P53701]	ENSG00000157184.1	CARNITINE O-PALMITOYLTRANSFERASE II, MITOCHONDRIAL PRECURSOR (EC 2.3.1.21) (CPT II). [Source:SWISSPROT;Acc:P23786]	yeast	YAR035W	YAL039C	4	synexpression. confidence: low. previously annotated: no.
ENSG00000004961.2	CYTOCHROME C-TYPE HEME LYASE (EC 4.4.1.17) (CCHL) (HOLOCYTOCHROME C- TYPE SYNTHASE). [Source:SWISSPROT;Acc:P53701]	ENSG00000165688.1	MITOCHONDRIAL PROCESSING PEPTIDASE ALPHA SUBUNIT, MITOCHONDRIAL PRECURSOR (EC 3.4.24.64) (ALPHA-MPP) (P-55) (HA1523). [Source:SWISSPROT;Acc:Q10713]	yeast	YHR024C	YAL039C	4	synexpression. confidence: low. previously annotated: no.
ENSG00000004961.2	CYTOCHROME C-TYPE HEME LYASE (EC 4.4.1.17) (CCHL) (HOLOCYTOCHROME C- TYPE SYNTHASE). [Source:SWISSPROT;Acc:P53701]	ENSG00000169174.2	PROPROTEIN CONVERTASE SUBTILISIN/KEXIN TYPE 9 PREPROPROTEIN; NEURAL APOPTOSIS REGULATED CONVERTASE 1; HYPERCHOLESTEROLEMIA, AUTOSOMAL DOMINANT 3. [Source:RefSeq;Acc:NM_174936]	yeast	YEL060C	YAL039C	4	synexpression. confidence: low. previously annotated: no.
ENSG00000004961.2	CYTOCHROME C-TYPE HEME LYASE (EC 4.4.1.17) (CCHL) (HOLOCYTOCHROME C- TYPE SYNTHASE). [Source:SWISSPROT;Acc:P53701]	ENSG00000183032.1	MITOCHONDRIAL 2-OXODICARBOXYLATE CARRIER. [Source:SWISSPROT;Acc:Q9BQT8]	yeast	YPL134C	YAL039C	3.48	synexpression. confidence: low. previously annotated: no.
ENSG00000004961.2	CYTOCHROME C-TYPE HEME LYASE (EC 4.4.1.17) (CCHL) (HOLOCYTOCHROME C- TYPE SYNTHASE). [Source:SWISSPROT;Acc:P53701]	ENSG00000184674.1	GLUTATHIONE S-TRANSFERASE THETA 1 (EC 2.5.1.18) (GST CLASS-THETA) (GLUTATHIONE TRANSFERASE T1-1). [Source:SWISSPROT;Acc:P30711]	fly	CG1702	CG6022	3.125	0.712664299
ENSG00000004975.2	SEGMENT POLARITY PROTEIN DISHEVELLED HOMOLOG DVL-2 (DISHEVELLED-2) (DSH HOMOLOG 2). [Source:SWISSPROT;Acc:O14641]	ENSG00000100603.3	NUCLEAR PROTEIN SKIP (SKI-INTERACTING PROTEIN) (SNW1 PROTEIN) (NUCLEAR RECEPTOR COACTIVATOR NCOA-62). [Source:SWISSPROT;Acc:Q13573]	worm	T27F2.1	C27A2.6	2.625	SCAFFOLD
ENSG00000004975.2	SEGMENT POLARITY PROTEIN DISHEVELLED HOMOLOG DVL-2 (DISHEVELLED-2) (DSH HOMOLOG 2). [Source:SWISSPROT;Acc:O14641]	ENSG00000110367.1	PROBABLE ATP-DEPENDENT RNA HELICASE P54 (ONCOGENE RCK) (DEAD-BOX PROTEIN 6). [Source:SWISSPROT;Acc:P26196]	worm	C07H6.5	C27A2.6	2.625	SCAFFOLD
ENSG00000004975.2	SEGMENT POLARITY PROTEIN DISHEVELLED HOMOLOG DVL-2 (DISHEVELLED-2) (DSH HOMOLOG 2). [Source:SWISSPROT;Acc:O14641]	ENSG00000122367.4	ZASP PROTEIN (FRAGMENT). [Source:SPTREMBL;Acc:Q9Y4Z3]	worm	T11B7.4	C34F11.9	3.537	CORE_2
ENSG00000004975.2	SEGMENT POLARITY PROTEIN DISHEVELLED HOMOLOG DVL-2 (DISHEVELLED-2) (DSH HOMOLOG 2). [Source:SWISSPROT;Acc:O14641]	ENSG00000133884.1	ZINC-FINGER PROTEIN UBI-D4 (REQUIEM) (APOPTOSIS RESPONSE ZINC FINGER PROTEIN). [Source:SWISSPROT;Acc:Q92785]	worm	C28H8.9	C34F11.9	3.537	CORE_2
ENSG00000004975.2	SEGMENT POLARITY PROTEIN DISHEVELLED HOMOLOG DVL-2 (DISHEVELLED-2) (DSH HOMOLOG 2). [Source:SWISSPROT;Acc:O14641]	ENSG00000163110.2	LIM PROTEIN (SIMILAR TO RAT PROTEIN KINASE C-BINDING ENIGMA); ENIGMA HOMOLOG. [Source:RefSeq;Acc:NM_006457]	worm	T11B7.4	C34F11.9	2.597	CORE_2
ENSG00000004975.2	SEGMENT POLARITY PROTEIN DISHEVELLED HOMOLOG DVL-2 (DISHEVELLED-2) (DSH HOMOLOG 2). [Source:SWISSPROT;Acc:O14641]	ENSG00000172432.3	GTP BINDING PROTEIN 2. [Source:RefSeq;Acc:NM_019096]	worm	T04H1.2	C34F11.9	3.537	CORE_1
ENSG00000005007.1	REGULATOR OF NONSENSE TRANSCRIPTS 1 (NONSENSE MRNA REDUCING FACTOR 1) (NORF1) (UP-FRAMESHIFT SUPPRESSOR 1 HOMOLOG). [Source:SWISSPROT;Acc:Q92900]	ENSG00000065427.1	LYSYL-TRNA SYNTHETASE (EC 6.1.1.6) (LYSINE--TRNA LIGASE) (LYSRS). [Source:SWISSPROT;Acc:Q15046]	yeast	YMR080C	YDR037W	4	TAP (1). confidence: low. previously annotated: no.
ENSG00000005007.1	REGULATOR OF NONSENSE TRANSCRIPTS 1 (NONSENSE MRNA REDUCING FACTOR 1) (NORF1) (UP-FRAMESHIFT SUPPRESSOR 1 HOMOLOG). [Source:SWISSPROT;Acc:Q92900]	ENSG00000075151.4	EUKARYOTIC TRANSLATION INITIATION FACTOR 4 GAMMA, 3. [Source:RefSeq;Acc:NM_003760]	yeast	YGL049C	YMR080C	4	TAP (1). confidence: low. previously annotated: no.
ENSG00000005007.1	REGULATOR OF NONSENSE TRANSCRIPTS 1 (NONSENSE MRNA REDUCING FACTOR 1) (NORF1) (UP-FRAMESHIFT SUPPRESSOR 1 HOMOLOG). [Source:SWISSPROT;Acc:Q92900]	ENSG00000100028.1	SMALL NUCLEAR RIBONUCLEOPROTEIN SM D3 (SNRNP CORE PROTEIN D3) (SM-D3). [Source:SWISSPROT;Acc:P43331]	yeast	YLR147C	YMR080C	4	TAP (1). confidence: low. previously annotated: no.
ENSG00000005007.1	REGULATOR OF NONSENSE TRANSCRIPTS 1 (NONSENSE MRNA REDUCING FACTOR 1) (NORF1) (UP-FRAMESHIFT SUPPRESSOR 1 HOMOLOG). [Source:SWISSPROT;Acc:Q92900]	ENSG00000100150.3		yeast	YMR080C	YJR138W	4	TAP (1). confidence: low. previously annotated: no.
ENSG00000005007.1	REGULATOR OF NONSENSE TRANSCRIPTS 1 (NONSENSE MRNA REDUCING FACTOR 1) (NORF1) (UP-FRAMESHIFT SUPPRESSOR 1 HOMOLOG). [Source:SWISSPROT;Acc:Q92900]	ENSG00000106355.1	U6 SNRNA-ASSOCIATED SM-LIKE PROTEIN LSM5. [Source:SWISSPROT;Acc:Q9Y4Y9]	yeast	YER146W	YMR080C	4	TAP (1). confidence: low. previously annotated: no.
ENSG00000005007.1	REGULATOR OF NONSENSE TRANSCRIPTS 1 (NONSENSE MRNA REDUCING FACTOR 1) (NORF1) (UP-FRAMESHIFT SUPPRESSOR 1 HOMOLOG). [Source:SWISSPROT;Acc:Q92900]	ENSG00000110367.1	PROBABLE ATP-DEPENDENT RNA HELICASE P54 (ONCOGENE RCK) (DEAD-BOX PROTEIN 6). [Source:SWISSPROT;Acc:P26196]	yeast	YDL160C	YMR080C	4	TAP (1). confidence: low. previously annotated: no.
ENSG00000005007.1	REGULATOR OF NONSENSE TRANSCRIPTS 1 (NONSENSE MRNA REDUCING FACTOR 1) (NORF1) (UP-FRAMESHIFT SUPPRESSOR 1 HOMOLOG). [Source:SWISSPROT;Acc:Q92900]	ENSG00000111987.1	U6 SNRNA-ASSOCIATED SM-LIKE PROTEIN LSM2 (SMALL NUCLEAR RIBONUCLEAR PROTEIN D HOMOLOG) (G7B) (SNRNP CORE SM-LIKE PROTEIN SM-X5). [Source:SWISSPROT;Acc:Q9Y333]	yeast	YMR080C	YBL026W	4	TAP (1). confidence: low. previously annotated: no.
ENSG00000005007.1	REGULATOR OF NONSENSE TRANSCRIPTS 1 (NONSENSE MRNA REDUCING FACTOR 1) (NORF1) (UP-FRAMESHIFT SUPPRESSOR 1 HOMOLOG). [Source:SWISSPROT;Acc:Q92900]	ENSG00000114867.4	EUKARYOTIC TRANSLATION INITIATION FACTOR 4 GAMMA (EIF-4-GAMMA) (EIF- 4G) (EIF4G) (P220). [Source:SWISSPROT;Acc:Q04637]	yeast	YGL049C	YMR080C	4	TAP (1). confidence: low. previously annotated: no.
ENSG00000005007.1	REGULATOR OF NONSENSE TRANSCRIPTS 1 (NONSENSE MRNA REDUCING FACTOR 1) (NORF1) (UP-FRAMESHIFT SUPPRESSOR 1 HOMOLOG). [Source:SWISSPROT;Acc:Q92900]	ENSG00000116001.3	NUCLEOLYSIN TIA-1 (RNA-BINDING PROTEIN TIA-1) (P40-TIA-1) [CONTAINS: P15-TIA-1]. [Source:SWISSPROT;Acc:P31483]	yeast	YNL016W	YMR080C	4	TAP (1). confidence: low. previously annotated: no.
ENSG00000005007.1	REGULATOR OF NONSENSE TRANSCRIPTS 1 (NONSENSE MRNA REDUCING FACTOR 1) (NORF1) (UP-FRAMESHIFT SUPPRESSOR 1 HOMOLOG). [Source:SWISSPROT;Acc:Q92900]	ENSG00000125944.3	HETEROGENEOUS NUCLEAR RIBONUCLEOPROTEIN R (HNRNP R). [Source:SWISSPROT;Acc:O43390]	yeast	YMR080C	YDR432W	4	TAP (1). confidence: low. previously annotated: no.
ENSG00000005007.1	REGULATOR OF NONSENSE TRANSCRIPTS 1 (NONSENSE MRNA REDUCING FACTOR 1) (NORF1) (UP-FRAMESHIFT SUPPRESSOR 1 HOMOLOG). [Source:SWISSPROT;Acc:Q92900]	ENSG00000130520.1	U6 SNRNA-ASSOCIATED SM-LIKE PROTEIN LSM4 (GLYCINE-RICH PROTEIN) (GRP). [Source:SWISSPROT;Acc:Q9Y4Z0]	yeast	YMR080C	YER112W	4	TAP (1). confidence: low. previously annotated: no.
ENSG00000005007.1	REGULATOR OF NONSENSE TRANSCRIPTS 1 (NONSENSE MRNA REDUCING FACTOR 1) (NORF1) (UP-FRAMESHIFT SUPPRESSOR 1 HOMOLOG). [Source:SWISSPROT;Acc:Q92900]	ENSG00000135316.3	NS1-ASSOCIATED PROTEIN 1. [Source:RefSeq;Acc:NM_006372]	yeast	YMR080C	YDR432W	3.787	TAP (1). confidence: low. previously annotated: no.
ENSG00000005007.1	REGULATOR OF NONSENSE TRANSCRIPTS 1 (NONSENSE MRNA REDUCING FACTOR 1) (NORF1) (UP-FRAMESHIFT SUPPRESSOR 1 HOMOLOG). [Source:SWISSPROT;Acc:Q92900]	ENSG00000138385.1	LUPUS LA PROTEIN (SJOGREN SYNDROME TYPE B ANTIGEN) (SS-B) (LA RIBONUCLEOPROTEIN) (LA AUTOANTIGEN). [Source:SWISSPROT;Acc:P05455]	yeast	YDL051W	YMR080C	4	TAP (1). confidence: low. previously annotated: no.
ENSG00000005007.1	REGULATOR OF NONSENSE TRANSCRIPTS 1 (NONSENSE MRNA REDUCING FACTOR 1) (NORF1) (UP-FRAMESHIFT SUPPRESSOR 1 HOMOLOG). [Source:SWISSPROT;Acc:Q92900]	ENSG00000141328.2	26S PROTEASOME NON-ATPASE REGULATORY SUBUNIT 12 (26S PROTEASOME REGULATORY SUBUNIT P55). [Source:SWISSPROT;Acc:O00232]	yeast	YMR080C	YDL147W	4	two-hybrid (1). confidence: low. previously annotated: no.
ENSG00000005007.1	REGULATOR OF NONSENSE TRANSCRIPTS 1 (NONSENSE MRNA REDUCING FACTOR 1) (NORF1) (UP-FRAMESHIFT SUPPRESSOR 1 HOMOLOG). [Source:SWISSPROT;Acc:Q92900]	ENSG00000148584.2	APOBEC-1 COMPLEMENTATION FACTOR ISOFORM 1; APOBEC-1 STIMULATING PROTEIN; APO-B RNA EDITING PROTEIN. [Source:RefSeq;Acc:NM_014576]	yeast	YMR080C	YDR432W	3.196	TAP (1). confidence: low. previously annotated: no.
ENSG00000005007.1	REGULATOR OF NONSENSE TRANSCRIPTS 1 (NONSENSE MRNA REDUCING FACTOR 1) (NORF1) (UP-FRAMESHIFT SUPPRESSOR 1 HOMOLOG). [Source:SWISSPROT;Acc:Q92900]	ENSG00000151923.2	NUCLEOLYSIN TIAR (TIA-1 RELATED PROTEIN). [Source:SWISSPROT;Acc:Q01085]	yeast	YNL016W	YMR080C	3.69	TAP (1). confidence: low. previously annotated: no.
ENSG00000005007.1	REGULATOR OF NONSENSE TRANSCRIPTS 1 (NONSENSE MRNA REDUCING FACTOR 1) (NORF1) (UP-FRAMESHIFT SUPPRESSOR 1 HOMOLOG). [Source:SWISSPROT;Acc:Q92900]	ENSG00000151962.1		yeast	YMR080C	YDR432W	3.204	TAP (1). confidence: low. previously annotated: no.
ENSG00000005007.1	REGULATOR OF NONSENSE TRANSCRIPTS 1 (NONSENSE MRNA REDUCING FACTOR 1) (NORF1) (UP-FRAMESHIFT SUPPRESSOR 1 HOMOLOG). [Source:SWISSPROT;Acc:Q92900]	ENSG00000163694.2	RNA-BINDING PROTEIN. [Source:RefSeq;Acc:NM_019027]	yeast	YMR080C	YDR432W	3.226	TAP (1). confidence: low. previously annotated: no.
ENSG00000005007.1	REGULATOR OF NONSENSE TRANSCRIPTS 1 (NONSENSE MRNA REDUCING FACTOR 1) (NORF1) (UP-FRAMESHIFT SUPPRESSOR 1 HOMOLOG). [Source:SWISSPROT;Acc:Q92900]	ENSG00000164167.1	U6 SNRNA-ASSOCIATED SM-LIKE PROTEIN LSM6 (SM PROTEIN F). [Source:SWISSPROT;Acc:Q9Y4Y8]	yeast	YDR378C	YMR080C	4	TAP (1). confidence: low. previously annotated: no.
ENSG00000005007.1	REGULATOR OF NONSENSE TRANSCRIPTS 1 (NONSENSE MRNA REDUCING FACTOR 1) (NORF1) (UP-FRAMESHIFT SUPPRESSOR 1 HOMOLOG). [Source:SWISSPROT;Acc:Q92900]	ENSG00000166889.3		yeast	YMR080C	YCR077C	3.993	TAP (1). confidence: low. previously annotated: no.
ENSG00000005007.1	REGULATOR OF NONSENSE TRANSCRIPTS 1 (NONSENSE MRNA REDUCING FACTOR 1) (NORF1) (UP-FRAMESHIFT SUPPRESSOR 1 HOMOLOG). [Source:SWISSPROT;Acc:Q92900]	ENSG00000170860.1	U6 SNRNA-ASSOCIATED SM-LIKE PROTEIN LSM3 (MDS017). [Source:SWISSPROT;Acc:Q9Y4Z1]	yeast	YMR080C	YLR438C-A	4	TAP (1). confidence: low. previously annotated: no.
ENSG00000005007.1	REGULATOR OF NONSENSE TRANSCRIPTS 1 (NONSENSE MRNA REDUCING FACTOR 1) (NORF1) (UP-FRAMESHIFT SUPPRESSOR 1 HOMOLOG). [Source:SWISSPROT;Acc:Q92900]	ENSG00000175324.2	U6 SNRNA-ASSOCIATED SM-LIKE PROTEIN LSM1 (SMALL NUCLEAR RIBONUCLEAR CASM) (CANCER-ASSOCIATED SM-LIKE). [Source:SWISSPROT;Acc:O15116]	yeast	YMR080C	YJL124C	4	TAP (1). confidence: low. previously annotated: no.
ENSG00000005007.1	REGULATOR OF NONSENSE TRANSCRIPTS 1 (NONSENSE MRNA REDUCING FACTOR 1) (NORF1) (UP-FRAMESHIFT SUPPRESSOR 1 HOMOLOG). [Source:SWISSPROT;Acc:Q92900]	ENSG00000177084.3	DNA POLYMERASE EPSILON, CATALYTIC SUBUNIT A (EC 2.7.7.7) (DNA POLYMERASE II SUBUNIT A). [Source:SWISSPROT;Acc:Q07864]	yeast	YNL262W	YMR080C	4	TAP (1). confidence: low. previously annotated: no.
ENSG00000005007.1	REGULATOR OF NONSENSE TRANSCRIPTS 1 (NONSENSE MRNA REDUCING FACTOR 1) (NORF1) (UP-FRAMESHIFT SUPPRESSOR 1 HOMOLOG). [Source:SWISSPROT;Acc:Q92900]	ENSG00000178105.1	PROBABLE ATP-DEPENDENT RNA HELICASE DDX10 (DEAD-BOX PROTEIN 10). [Source:SWISSPROT;Acc:Q13206]	yeast	YJL033W	YMR080C	4	TAP (1). confidence: low. previously annotated: no.
ENSG00000005022.1	ADP,ATP CARRIER PROTEIN, FIBROBLAST ISOFORM (ADP/ATP TRANSLOCASE 2) (ADENINE NUCLEOTIDE TRANSLOCATOR 2) (ANT 2). [Source:SWISSPROT;Acc:P05141]	ENSG00000005022.1	ADP,ATP CARRIER PROTEIN, FIBROBLAST ISOFORM (ADP/ATP TRANSLOCASE 2) (ADENINE NUCLEOTIDE TRANSLOCATOR 2) (ANT 2). [Source:SWISSPROT;Acc:P05141]	yeast	YMR056C	YBR085W	3.383	HMS-PCI (2). confidence: low. previously annotated: no.
ENSG00000005022.1	ADP,ATP CARRIER PROTEIN, FIBROBLAST ISOFORM (ADP/ATP TRANSLOCASE 2) (ADENINE NUCLEOTIDE TRANSLOCATOR 2) (ANT 2). [Source:SWISSPROT;Acc:P05141]	ENSG00000005249.1	CAMP-DEPENDENT PROTEIN KINASE TYPE II-BETA REGULATORY CHAIN. [Source:SWISSPROT;Acc:P31323]	yeast	YBR085W	YIL033C	3.427	HMS-PCI (1). confidence: low. previously annotated: no.
ENSG00000005022.1	ADP,ATP CARRIER PROTEIN, FIBROBLAST ISOFORM (ADP/ATP TRANSLOCASE 2) (ADENINE NUCLEOTIDE TRANSLOCATOR 2) (ANT 2). [Source:SWISSPROT;Acc:P05141]	ENSG00000007816.1	WD-REPEAT PROTEIN BING4. [Source:SWISSPROT;Acc:O15213]	yeast	YER082C	YBR085W	3.899	HMS-PCI (1). confidence: low. previously annotated: no.
ENSG00000005022.1	ADP,ATP CARRIER PROTEIN, FIBROBLAST ISOFORM (ADP/ATP TRANSLOCASE 2) (ADENINE NUCLEOTIDE TRANSLOCATOR 2) (ANT 2). [Source:SWISSPROT;Acc:P05141]	ENSG00000010810.4	PROTO-ONCOGENE TYROSINE-PROTEIN KINASE FYN (EC 2.7.1.112) (P59-FYN) (SYN) (SLK). [Source:SWISSPROT;Acc:P06241]	yeast	YBR085W	YBL007C	2.965	HMS-PCI (1). confidence: low. previously annotated: no.
ENSG00000005022.1	ADP,ATP CARRIER PROTEIN, FIBROBLAST ISOFORM (ADP/ATP TRANSLOCASE 2) (ADENINE NUCLEOTIDE TRANSLOCATOR 2) (ANT 2). [Source:SWISSPROT;Acc:P05141]	ENSG00000011347.2	SYNAPTOTAGMIN VII (SYTVII). [Source:SWISSPROT;Acc:O43581]	yeast	YBR085W	YOR086C	2.207	HMS-PCI (1). confidence: low. previously annotated: no.
ENSG00000005022.1	ADP,ATP CARRIER PROTEIN, FIBROBLAST ISOFORM (ADP/ATP TRANSLOCASE 2) (ADENINE NUCLEOTIDE TRANSLOCATOR 2) (ANT 2). [Source:SWISSPROT;Acc:P05141]	ENSG00000013275.1	26S PROTEASE REGULATORY SUBUNIT 6B (MIP224) (MB67 INTERACTING PROTEIN) (TAT-BINDING PROTEIN-7) (TBP-7). [Source:SWISSPROT;Acc:P43686]	yeast	YDR394W	YBR085W	3.899	HMS-PCI (4). confidence: low. previously annotated: no.
ENSG00000005022.1	ADP,ATP CARRIER PROTEIN, FIBROBLAST ISOFORM (ADP/ATP TRANSLOCASE 2) (ADENINE NUCLEOTIDE TRANSLOCATOR 2) (ANT 2). [Source:SWISSPROT;Acc:P05141]	ENSG00000015285.2	WISKOTT-ALDRICH SYNDROME PROTEIN (WASP). [Source:SWISSPROT;Acc:P42768]	yeast	YOR181W	YBR085W	3.899	HMS-PCI (1). confidence: low. previously annotated: no.
ENSG00000005022.1	ADP,ATP CARRIER PROTEIN, FIBROBLAST ISOFORM (ADP/ATP TRANSLOCASE 2) (ADENINE NUCLEOTIDE TRANSLOCATOR 2) (ANT 2). [Source:SWISSPROT;Acc:P05141]	ENSG00000020426.2	CDK-ACTIVATING KINASE ASSEMBLY FACTOR MAT1 (RING FINGER PROTEIN MAT1) (MENAGE A TROIS) (CDK7/CYCLIN H ASSEMBLY FACTOR) (P36) (P35) (CYCLIN G1 INTERACTING PROTEIN). [Source:SWISSPROT;Acc:P51948]	yeast	YMR056C	YDR460W	3.484	HMS-PCI (1). confidence: low. previously annotated: no.
ENSG00000005022.1	ADP,ATP CARRIER PROTEIN, FIBROBLAST ISOFORM (ADP/ATP TRANSLOCASE 2) (ADENINE NUCLEOTIDE TRANSLOCATOR 2) (ANT 2). [Source:SWISSPROT;Acc:P05141]	ENSG00000025800.1	IMPORTIN ALPHA-6 SUBUNIT (KARYOPHERIN ALPHA-5 SUBUNIT). [Source:SWISSPROT;Acc:O15131]	yeast	YBR085W	YNL189W	3.899	HMS-PCI (1). confidence: low. previously annotated: no.
ENSG00000005022.1	ADP,ATP CARRIER PROTEIN, FIBROBLAST ISOFORM (ADP/ATP TRANSLOCASE 2) (ADENINE NUCLEOTIDE TRANSLOCATOR 2) (ANT 2). [Source:SWISSPROT;Acc:P05141]	ENSG00000047343.3	MYOSIN VA (MYOSIN 5A) (DILUTE MYOSIN HEAVY CHAIN, NON-MUSCLE) (MYOSIN HEAVY CHAIN 12) (MYOXIN). [Source:SWISSPROT;Acc:Q9Y4I1]	yeast	YAL029C	YBR085W	3.146	HMS-PCI (1). confidence: low. previously annotated: no.
ENSG00000005022.1	ADP,ATP CARRIER PROTEIN, FIBROBLAST ISOFORM (ADP/ATP TRANSLOCASE 2) (ADENINE NUCLEOTIDE TRANSLOCATOR 2) (ANT 2). [Source:SWISSPROT;Acc:P05141]	ENSG00000047932.2	PDZ/COILED-COIL DOMAIN BINDING PARTNER FOR THE RHO-FAMILY GTPASE TC10; FUSED IN GLIOBLASTOMA; GOLGI ASSOCIATED PDZ AND COILED-COIL MOTIF CONTAINING PROTEIN; CFTR-ASSOCIATED LIGAND. [Source:RefSeq;Acc:NM_020399]	worm	ZK849.2	T27E9.1	3.985	NON_CORE
ENSG00000005022.1	ADP,ATP CARRIER PROTEIN, FIBROBLAST ISOFORM (ADP/ATP TRANSLOCASE 2) (ADENINE NUCLEOTIDE TRANSLOCATOR 2) (ANT 2). [Source:SWISSPROT;Acc:P05141]	ENSG00000048392.1	RIBONUCLEOTIDE REDUCTASE M2 B (TP53 INDUCIBLE); P53-INDUCIBLE RIBONUCLEOTIDE REDUCTASE SMALL SUBUNIT 2 HOMOLOG. [Source:RefSeq;Acc:NM_015713]	yeast	YBL030C	YJL026W	3.061	HMS-PCI (1). confidence: low. previously annotated: no.
ENSG00000005022.1	ADP,ATP CARRIER PROTEIN, FIBROBLAST ISOFORM (ADP/ATP TRANSLOCASE 2) (ADENINE NUCLEOTIDE TRANSLOCATOR 2) (ANT 2). [Source:SWISSPROT;Acc:P05141]	ENSG00000053372.1	RIBOSOMAL PROTEIN P0-LIKE PROTEIN; 60S ACIDIC RIBOSOMAL PROTEIN PO; RIBOSOMAL PROTEIN, LARGE, P0-LIKE. [Source:RefSeq;Acc:NM_016183]	yeast	YBL030C	YKL009W	3.729	HMS-PCI (1). confidence: low. previously annotated: no.
ENSG00000005022.1	ADP,ATP CARRIER PROTEIN, FIBROBLAST ISOFORM (ADP/ATP TRANSLOCASE 2) (ADENINE NUCLEOTIDE TRANSLOCATOR 2) (ANT 2). [Source:SWISSPROT;Acc:P05141]	ENSG00000054267.4		yeast	YOL041C	YBR085W	3.899	HMS-PCI (1). confidence: low. previously annotated: no.
ENSG00000005022.1	ADP,ATP CARRIER PROTEIN, FIBROBLAST ISOFORM (ADP/ATP TRANSLOCASE 2) (ADENINE NUCLEOTIDE TRANSLOCATOR 2) (ANT 2). [Source:SWISSPROT;Acc:P05141]	ENSG00000055917.3	PUMILIO HOMOLOG 2. [Source:RefSeq;Acc:NM_015317]	yeast	YMR056C	YLL013C	3.47	two-hybrid (1). confidence: low. previously annotated: no.
ENSG00000005022.1	ADP,ATP CARRIER PROTEIN, FIBROBLAST ISOFORM (ADP/ATP TRANSLOCASE 2) (ADENINE NUCLEOTIDE TRANSLOCATOR 2) (ANT 2). [Source:SWISSPROT;Acc:P05141]	ENSG00000064995.4	TRANSCRIPTION INITIATION FACTOR TFIID 28 KDA SUBUNIT (TAFII-28) (TAFII28) (TFIID SUBUNIT P30-BETA). [Source:SWISSPROT;Acc:Q15544]	yeast	YMR056C	YML015C	3.484	synexpression. confidence: low. previously annotated: no.
ENSG00000005022.1	ADP,ATP CARRIER PROTEIN, FIBROBLAST ISOFORM (ADP/ATP TRANSLOCASE 2) (ADENINE NUCLEOTIDE TRANSLOCATOR 2) (ANT 2). [Source:SWISSPROT;Acc:P05141]	ENSG00000065150.2	IMPORTIN BETA-3 SUBUNIT (KARYOPHERIN BETA-3 SUBUNIT) (RAN-BINDING PROTEIN 5). [Source:SWISSPROT;Acc:O00410]	yeast	YMR308C	YBR085W	3.899	HMS-PCI (1). confidence: low. previously annotated: no.
ENSG00000005022.1	ADP,ATP CARRIER PROTEIN, FIBROBLAST ISOFORM (ADP/ATP TRANSLOCASE 2) (ADENINE NUCLEOTIDE TRANSLOCATOR 2) (ANT 2). [Source:SWISSPROT;Acc:P05141]	ENSG00000065154.1	ORNITHINE AMINOTRANSFERASE, MITOCHONDRIAL PRECURSOR (EC 2.6.1.13) (ORNITHINE--OXO-ACID AMINOTRANSFERASE). [Source:SWISSPROT;Acc:P04181]	yeast	YBR085W	YLR438W	3.899	HMS-PCI (3). confidence: low. previously annotated: no.
ENSG00000005022.1	ADP,ATP CARRIER PROTEIN, FIBROBLAST ISOFORM (ADP/ATP TRANSLOCASE 2) (ADENINE NUCLEOTIDE TRANSLOCATOR 2) (ANT 2). [Source:SWISSPROT;Acc:P05141]	ENSG00000065833.1	NADP-DEPENDENT MALIC ENZYME (EC 1.1.1.40) (NADP-ME) (MALIC ENZYME 1). [Source:SWISSPROT;Acc:P48163]	yeast	YBL030C	YKL029C	3.739	HMS-PCI (1). confidence: low. previously annotated: no.
ENSG00000005022.1	ADP,ATP CARRIER PROTEIN, FIBROBLAST ISOFORM (ADP/ATP TRANSLOCASE 2) (ADENINE NUCLEOTIDE TRANSLOCATOR 2) (ANT 2). [Source:SWISSPROT;Acc:P05141]	ENSG00000066926.1	FERROCHELATASE, MITOCHONDRIAL PRECURSOR (EC 4.99.1.1) (PROTOHEME FERRO-LYASE) (HEME SYNTHETASE). [Source:SWISSPROT;Acc:P22830]	yeast	YBL030C	YOR176W	3.739	HMS-PCI (1). confidence: low. previously annotated: no.
ENSG00000005022.1	ADP,ATP CARRIER PROTEIN, FIBROBLAST ISOFORM (ADP/ATP TRANSLOCASE 2) (ADENINE NUCLEOTIDE TRANSLOCATOR 2) (ANT 2). [Source:SWISSPROT;Acc:P05141]	ENSG00000067057.2	6-PHOSPHOFRUCTOKINASE, TYPE C (EC 2.7.1.11) (PHOSPHOFRUCTOKINASE 1) (PHOSPHOHEXOKINASE) (PHOSPHOFRUCTO-1-KINASE ISOZYME C) (PFK-C) (6-PHOSPHOFRUCTOKINASE, PLATELET TYPE). [Source:SWISSPROT;Acc:Q01813]	yeast	YBR085W	YGR240C	3.088	HMS-PCI (2). confidence: low. previously annotated: no.
ENSG00000005022.1	ADP,ATP CARRIER PROTEIN, FIBROBLAST ISOFORM (ADP/ATP TRANSLOCASE 2) (ADENINE NUCLEOTIDE TRANSLOCATOR 2) (ANT 2). [Source:SWISSPROT;Acc:P05141]	ENSG00000067715.3	SYNAPTOTAGMIN I (SYTI) (P65). [Source:SWISSPROT;Acc:P21579]	yeast	YBR085W	YOR086C	2.213	HMS-PCI (1). confidence: low. previously annotated: no.
ENSG00000005022.1	ADP,ATP CARRIER PROTEIN, FIBROBLAST ISOFORM (ADP/ATP TRANSLOCASE 2) (ADENINE NUCLEOTIDE TRANSLOCATOR 2) (ANT 2). [Source:SWISSPROT;Acc:P05141]	ENSG00000067829.4	ISOCITRATE DEHYDROGENASE [NAD] SUBUNIT GAMMA, MITOCHONDRIAL PRECURSOR (EC 1.1.1.41) (ISOCITRIC DEHYDROGENASE) (NAD+-SPECIFIC ICDH). [Source:SWISSPROT;Acc:P51553]	yeast	YBL030C	YNL037C	3.739	HMS-PCI (1). confidence: low. previously annotated: no.
ENSG00000005022.1	ADP,ATP CARRIER PROTEIN, FIBROBLAST ISOFORM (ADP/ATP TRANSLOCASE 2) (ADENINE NUCLEOTIDE TRANSLOCATOR 2) (ANT 2). [Source:SWISSPROT;Acc:P05141]	ENSG00000068366.4	LONG-CHAIN-FATTY-ACID--COA LIGASE 4 (EC 6.2.1.3) (LONG-CHAIN ACYL-COA SYNTHETASE 4) (LACS 4). [Source:SWISSPROT;Acc:O60488]	yeast	YBL030C	YOR317W	3.271	HMS-PCI (2). confidence: low. previously annotated: no.
ENSG00000005022.1	ADP,ATP CARRIER PROTEIN, FIBROBLAST ISOFORM (ADP/ATP TRANSLOCASE 2) (ADENINE NUCLEOTIDE TRANSLOCATOR 2) (ANT 2). [Source:SWISSPROT;Acc:P05141]	ENSG00000068976.2	GLYCOGEN PHOSPHORYLASE, MUSCLE FORM (EC 2.4.1.1) (MYOPHOSPHORYLASE). [Source:SWISSPROT;Acc:P11217]	yeast	YBR085W	YPR160W	3.592	HMS-PCI (1). confidence: low. previously annotated: no.
ENSG00000005022.1	ADP,ATP CARRIER PROTEIN, FIBROBLAST ISOFORM (ADP/ATP TRANSLOCASE 2) (ADENINE NUCLEOTIDE TRANSLOCATOR 2) (ANT 2). [Source:SWISSPROT;Acc:P05141]	ENSG00000070770.1	CASEIN KINASE II, ALPHA' CHAIN (CK II) (EC 2.7.1.37). [Source:SWISSPROT;Acc:P19784]	yeast	YBR085W	YIL035C	3.899	HMS-PCI (1). confidence: low. previously annotated: no.
ENSG00000005022.1	ADP,ATP CARRIER PROTEIN, FIBROBLAST ISOFORM (ADP/ATP TRANSLOCASE 2) (ADENINE NUCLEOTIDE TRANSLOCATOR 2) (ANT 2). [Source:SWISSPROT;Acc:P05141]	ENSG00000070785.2	TRANSLATION INITIATION FACTOR EIF-2B GAMMA SUBUNIT (EIF-2B GDP-GTP EXCHANGE FACTOR). [Source:SWISSPROT;Acc:Q9NR50]	yeast	YBL030C	YOR260W	3.739	HMS-PCI (1). confidence: low. previously annotated: no.
ENSG00000005022.1	ADP,ATP CARRIER PROTEIN, FIBROBLAST ISOFORM (ADP/ATP TRANSLOCASE 2) (ADENINE NUCLEOTIDE TRANSLOCATOR 2) (ANT 2). [Source:SWISSPROT;Acc:P05141]	ENSG00000071051.2	CYTOPLASMIC PROTEIN NCK2 (NCK ADAPTOR PROTEIN 2) (SH2/SH3 ADAPTOR PROTEIN NCK-BETA) (NCK-2). [Source:SWISSPROT;Acc:O43639]	yeast	YBR085W	YBL007C	2.957	HMS-PCI (1). confidence: low. previously annotated: no.
ENSG00000005022.1	ADP,ATP CARRIER PROTEIN, FIBROBLAST ISOFORM (ADP/ATP TRANSLOCASE 2) (ADENINE NUCLEOTIDE TRANSLOCATOR 2) (ANT 2). [Source:SWISSPROT;Acc:P05141]	ENSG00000072062.3	CAMP-DEPENDENT PROTEIN KINASE, ALPHA-CATALYTIC SUBUNIT (EC 2.7.1.37) (PKA C-ALPHA). [Source:SWISSPROT;Acc:P17612]	yeast	YKL166C	YBR085W	3.315	HMS-PCI (1). confidence: low. previously annotated: no.
ENSG00000005022.1	ADP,ATP CARRIER PROTEIN, FIBROBLAST ISOFORM (ADP/ATP TRANSLOCASE 2) (ADENINE NUCLEOTIDE TRANSLOCATOR 2) (ANT 2). [Source:SWISSPROT;Acc:P05141]	ENSG00000072163.2	LIM AND SENESCENT CELL ANTIGEN-LIKE DOMAINS 2; ILK-BINDING PROTEIN. [Source:RefSeq;Acc:NM_017980]	worm	F14D12.2	T27E9.1	4	NON_CORE
ENSG00000005022.1	ADP,ATP CARRIER PROTEIN, FIBROBLAST ISOFORM (ADP/ATP TRANSLOCASE 2) (ADENINE NUCLEOTIDE TRANSLOCATOR 2) (ANT 2). [Source:SWISSPROT;Acc:P05141]	ENSG00000073067.3		worm	F08F3.7	T27E9.1	2.818	NON_CORE
ENSG00000005022.1	ADP,ATP CARRIER PROTEIN, FIBROBLAST ISOFORM (ADP/ATP TRANSLOCASE 2) (ADENINE NUCLEOTIDE TRANSLOCATOR 2) (ANT 2). [Source:SWISSPROT;Acc:P05141]	ENSG00000073905.1	VOLTAGE-DEPENDENT ANION-SELECTIVE CHANNEL PROTEIN 1 (VDAC-1) (HVDAC1) (OUTER MITOCHONDRIAL MEMBRANE PROTEIN PORIN 1) (PLASMALEMMAL PORIN) (PORIN 31HL) (PORIN 31HM). [Source:SWISSPROT;Acc:P21796]	yeast	YNL055C	YBR085W	3.522	HMS-PCI (2). confidence: low. previously annotated: no.
ENSG00000005022.1	ADP,ATP CARRIER PROTEIN, FIBROBLAST ISOFORM (ADP/ATP TRANSLOCASE 2) (ADENINE NUCLEOTIDE TRANSLOCATOR 2) (ANT 2). [Source:SWISSPROT;Acc:P05141]	ENSG00000073969.4	VESICLE-FUSING ATPASE (EC 3.6.4.6) (VESICULAR-FUSION PROTEIN NSF) (N- ETHYLMALEIMIDE SENSITIVE FUSION PROTEIN) (NEM-SENSITIVE FUSION PROTEIN). [Source:SWISSPROT;Acc:P46459]	yeast	YBR080C	YBR085W	3.882	HMS-PCI (2). confidence: low. previously annotated: no.
ENSG00000005022.1	ADP,ATP CARRIER PROTEIN, FIBROBLAST ISOFORM (ADP/ATP TRANSLOCASE 2) (ADENINE NUCLEOTIDE TRANSLOCATOR 2) (ANT 2). [Source:SWISSPROT;Acc:P05141]	ENSG00000075151.4	EUKARYOTIC TRANSLATION INITIATION FACTOR 4 GAMMA, 3. [Source:RefSeq;Acc:NM_003760]	yeast	YBR085W	YGR162W	3.899	HMS-PCI (1). confidence: low. previously annotated: no.
ENSG00000005022.1	ADP,ATP CARRIER PROTEIN, FIBROBLAST ISOFORM (ADP/ATP TRANSLOCASE 2) (ADENINE NUCLEOTIDE TRANSLOCATOR 2) (ANT 2). [Source:SWISSPROT;Acc:P05141]	ENSG00000076043.1	OLIGORIBONUCLEASE, MITOCHONDRIAL PRECURSOR (EC 3.1.-.-) (SMALL FRAGMENT NUCLEASE) (CGI-114). [Source:SWISSPROT;Acc:Q9Y3B8]	yeast	YBR085W	YLR059C	3.899	HMS-PCI (1). confidence: low. previously annotated: no.
ENSG00000005022.1	ADP,ATP CARRIER PROTEIN, FIBROBLAST ISOFORM (ADP/ATP TRANSLOCASE 2) (ADENINE NUCLEOTIDE TRANSLOCATOR 2) (ANT 2). [Source:SWISSPROT;Acc:P05141]	ENSG00000078668.2	VOLTAGE-DEPENDENT ANION-SELECTIVE CHANNEL PROTEIN 3 (VDAC-3) (HVDAC3) (OUTER MITOCHONDRIAL MEMBRANE PROTEIN PORIN 3). [Source:SWISSPROT;Acc:Q9Y277]	yeast	YNL055C	YBR085W	3.899	HMS-PCI (2). confidence: low. previously annotated: no.
ENSG00000005022.1	ADP,ATP CARRIER PROTEIN, FIBROBLAST ISOFORM (ADP/ATP TRANSLOCASE 2) (ADENINE NUCLEOTIDE TRANSLOCATOR 2) (ANT 2). [Source:SWISSPROT;Acc:P05141]	ENSG00000079739.2	PHOSPHOGLUCOMUTASE (EC 5.4.2.2) (GLUCOSE PHOSPHOMUTASE) (PGM). [Source:SWISSPROT;Acc:P36871]	yeast	YMR105C	YBR085W	3.899	HMS-PCI (2). confidence: low. previously annotated: no.
ENSG00000005022.1	ADP,ATP CARRIER PROTEIN, FIBROBLAST ISOFORM (ADP/ATP TRANSLOCASE 2) (ADENINE NUCLEOTIDE TRANSLOCATOR 2) (ANT 2). [Source:SWISSPROT;Acc:P05141]	ENSG00000080511.1	RETINOL DEHYDROGENASE 8 (ALL-TRANS); PHOTORECEPTOR OUTER SEGMENT ALL-TRANS RETINOL DEHYDROGENASE. [Source:RefSeq;Acc:NM_015725]	yeast	YBR085W	YMR226C	3.899	HMS-PCI (2). confidence: low. previously annotated: no.
ENSG00000005022.1	ADP,ATP CARRIER PROTEIN, FIBROBLAST ISOFORM (ADP/ATP TRANSLOCASE 2) (ADENINE NUCLEOTIDE TRANSLOCATOR 2) (ANT 2). [Source:SWISSPROT;Acc:P05141]	ENSG00000080608.3		yeast	YBR085W	YDR496C	3.899	HMS-PCI (1). confidence: low. previously annotated: no.
ENSG00000005022.1	ADP,ATP CARRIER PROTEIN, FIBROBLAST ISOFORM (ADP/ATP TRANSLOCASE 2) (ADENINE NUCLEOTIDE TRANSLOCATOR 2) (ANT 2). [Source:SWISSPROT;Acc:P05141]	ENSG00000082212.2	NAD-DEPENDENT MALIC ENZYME, MITOCHONDRIAL PRECURSOR (EC 1.1.1.38) (NAD-ME) (MALIC ENZYME 2). [Source:SWISSPROT;Acc:P23368]	yeast	YBL030C	YKL029C	3.118	HMS-PCI (1). confidence: low. previously annotated: no.
ENSG00000005022.1	ADP,ATP CARRIER PROTEIN, FIBROBLAST ISOFORM (ADP/ATP TRANSLOCASE 2) (ADENINE NUCLEOTIDE TRANSLOCATOR 2) (ANT 2). [Source:SWISSPROT;Acc:P05141]	ENSG00000082898.2	EXPORTIN 1; EXPORTIN-1 (REQUIRED FOR CHROMOSOME REGION MAINTENANCE); EXPORTIN 1 (CRM1, YEAST, HOMOLOG); CRM1, YEAST, HOMOLOG. [Source:RefSeq;Acc:NM_003400]	yeast	YMR056C	YGR218W	3.484	HMS-PCI (1). confidence: low. previously annotated: no.
ENSG00000005022.1	ADP,ATP CARRIER PROTEIN, FIBROBLAST ISOFORM (ADP/ATP TRANSLOCASE 2) (ADENINE NUCLEOTIDE TRANSLOCATOR 2) (ANT 2). [Source:SWISSPROT;Acc:P05141]	ENSG00000083312.3	IMPORTIN BETA-2 SUBUNIT (KARYOPHERIN BETA-2 SUBUNIT) (TRANSPORTIN) (M9 REGION INTERACTION PROTEIN) (MIP). [Source:SWISSPROT;Acc:Q92973]	yeast	YBL030C	YBR017C	3.739	HMS-PCI (1). confidence: low. previously annotated: no.
ENSG00000005022.1	ADP,ATP CARRIER PROTEIN, FIBROBLAST ISOFORM (ADP/ATP TRANSLOCASE 2) (ADENINE NUCLEOTIDE TRANSLOCATOR 2) (ANT 2). [Source:SWISSPROT;Acc:P05141]	ENSG00000084623.2	EUKARYOTIC TRANSLATION INITIATION FACTOR 3 SUBUNIT 2 (EIF-3 BETA) (EIF3 P36) (EIF3I) (TGF-BETA RECEPTOR INTERACTING PROTEIN 1) (TRIP-1). [Source:SWISSPROT;Acc:Q13347]	yeast	YBL030C	YMR146C	3.739	HMS-PCI (1). confidence: low. previously annotated: no.
ENSG00000005022.1	ADP,ATP CARRIER PROTEIN, FIBROBLAST ISOFORM (ADP/ATP TRANSLOCASE 2) (ADENINE NUCLEOTIDE TRANSLOCATOR 2) (ANT 2). [Source:SWISSPROT;Acc:P05141]	ENSG00000085511.4	MITOGEN-ACTIVATED PROTEIN KINASE KINASE KINASE 4 (EC 2.7.1.-) (MAPK/ERK KINASE KINASE 4) (MEK KINASE 4) (MEKK 4) (MAP THREE KINASE 1). [Source:SWISSPROT;Acc:Q9Y6R4]	yeast	YBR085W	YNR031C	3.866	HMS-PCI (1). confidence: low. previously annotated: no.
ENSG00000005022.1	ADP,ATP CARRIER PROTEIN, FIBROBLAST ISOFORM (ADP/ATP TRANSLOCASE 2) (ADENINE NUCLEOTIDE TRANSLOCATOR 2) (ANT 2). [Source:SWISSPROT;Acc:P05141]	ENSG00000086189.1	PROBABLE DIMETHYLADENOSINE TRANSFERASE (EC 2.1.1.-) (S- ADENOSYLMETHIONINE-6-N',N'-ADENOSYL(RRNA) DIMETHYLTRANSFERASE) (18S RRNA DIMETHYLASE). [Source:SWISSPROT;Acc:Q9UNQ2]	yeast	YBL030C	YPL266W	3.739	HMS-PCI (1). confidence: low. previously annotated: no.
ENSG00000005022.1	ADP,ATP CARRIER PROTEIN, FIBROBLAST ISOFORM (ADP/ATP TRANSLOCASE 2) (ADENINE NUCLEOTIDE TRANSLOCATOR 2) (ANT 2). [Source:SWISSPROT;Acc:P05141]	ENSG00000087263.3		yeast	YBL030C	YER049W	3.736	HMS-PCI (1). confidence: low. previously annotated: no.
ENSG00000005022.1	ADP,ATP CARRIER PROTEIN, FIBROBLAST ISOFORM (ADP/ATP TRANSLOCASE 2) (ADENINE NUCLEOTIDE TRANSLOCATOR 2) (ANT 2). [Source:SWISSPROT;Acc:P05141]	ENSG00000089169.2	RABPHILIN-3A (EXOPHILIN 1). [Source:SWISSPROT;Acc:Q9Y2J0]	yeast	YBR085W	YOR086C	2.097	HMS-PCI (1). confidence: low. previously annotated: no.
ENSG00000005022.1	ADP,ATP CARRIER PROTEIN, FIBROBLAST ISOFORM (ADP/ATP TRANSLOCASE 2) (ADENINE NUCLEOTIDE TRANSLOCATOR 2) (ANT 2). [Source:SWISSPROT;Acc:P05141]	ENSG00000092094.2	O-SIALOGLYCOPROTEIN ENDOPEPTIDASE. [Source:RefSeq;Acc:NM_017807]	yeast	YBR085W	YKR038C	3.899	HMS-PCI (1). confidence: low. previously annotated: no.
ENSG00000005022.1	ADP,ATP CARRIER PROTEIN, FIBROBLAST ISOFORM (ADP/ATP TRANSLOCASE 2) (ADENINE NUCLEOTIDE TRANSLOCATOR 2) (ANT 2). [Source:SWISSPROT;Acc:P05141]	ENSG00000094880.1	CELL DIVISION CYCLE PROTEIN 23; ANAPHASE-PROMOTING COMPLEX SUBUNIT 8. [Source:RefSeq;Acc:NM_004661]	worm	F10C5.1	T27E9.1	4	NON_CORE
ENSG00000005022.1	ADP,ATP CARRIER PROTEIN, FIBROBLAST ISOFORM (ADP/ATP TRANSLOCASE 2) (ADENINE NUCLEOTIDE TRANSLOCATOR 2) (ANT 2). [Source:SWISSPROT;Acc:P05141]	ENSG00000095139.1	COATOMER DELTA SUBUNIT (DELTA-COAT PROTEIN) (DELTA-COP) (ARCHAIN). [Source:SWISSPROT;Acc:P48444]	yeast	YBL030C	YFR051C	3.739	HMS-PCI (1). confidence: low. previously annotated: no.
ENSG00000005022.1	ADP,ATP CARRIER PROTEIN, FIBROBLAST ISOFORM (ADP/ATP TRANSLOCASE 2) (ADENINE NUCLEOTIDE TRANSLOCATOR 2) (ANT 2). [Source:SWISSPROT;Acc:P05141]	ENSG00000097007.1	PROTO-ONCOGENE TYROSINE-PROTEIN KINASE ABL1 (EC 2.7.1.112) (P150) (C-ABL). [Source:SWISSPROT;Acc:P00519]	yeast	YBR085W	YBL007C	2.986	HMS-PCI (1). confidence: low. previously annotated: no.
ENSG00000005022.1	ADP,ATP CARRIER PROTEIN, FIBROBLAST ISOFORM (ADP/ATP TRANSLOCASE 2) (ADENINE NUCLEOTIDE TRANSLOCATOR 2) (ANT 2). [Source:SWISSPROT;Acc:P05141]	ENSG00000099251.2	17-BETA-HYDROXYSTEROID DEHYDROGENASE TYPE VII-LIKE. [Source:RefSeq;Acc:NM_182829]	yeast	YBL030C	YLR100W	3.294	HMS-PCI (1). confidence: low. previously annotated: no.
ENSG00000005022.1	ADP,ATP CARRIER PROTEIN, FIBROBLAST ISOFORM (ADP/ATP TRANSLOCASE 2) (ADENINE NUCLEOTIDE TRANSLOCATOR 2) (ANT 2). [Source:SWISSPROT;Acc:P05141]	ENSG00000099341.1	26S PROTEASOME NON-ATPASE REGULATORY SUBUNIT 8 (26S PROTEASOME REGULATORY SUBUNIT S14) (P31). [Source:SWISSPROT;Acc:P48556]	yeast	YFR052W	YBR085W	3.899	HMS-PCI (1). confidence: low. previously annotated: no.
ENSG00000005022.1	ADP,ATP CARRIER PROTEIN, FIBROBLAST ISOFORM (ADP/ATP TRANSLOCASE 2) (ADENINE NUCLEOTIDE TRANSLOCATOR 2) (ANT 2). [Source:SWISSPROT;Acc:P05141]	ENSG00000099901.4	RAN-SPECIFIC GTPASE-ACTIVATING PROTEIN (RAN BINDING PROTEIN 1) (RANBP1). [Source:SWISSPROT;Acc:P43487]	yeast	YBL030C	YDR002W	3.739	HMS-PCI (1). confidence: low. previously annotated: no.
ENSG00000005022.1	ADP,ATP CARRIER PROTEIN, FIBROBLAST ISOFORM (ADP/ATP TRANSLOCASE 2) (ADENINE NUCLEOTIDE TRANSLOCATOR 2) (ANT 2). [Source:SWISSPROT;Acc:P05141]	ENSG00000099942.3	CRK-LIKE PROTEIN. [Source:SWISSPROT;Acc:P46109]	yeast	YBR085W	YBL007C	2.952	HMS-PCI (1). confidence: low. previously annotated: no.
ENSG00000005022.1	ADP,ATP CARRIER PROTEIN, FIBROBLAST ISOFORM (ADP/ATP TRANSLOCASE 2) (ADENINE NUCLEOTIDE TRANSLOCATOR 2) (ANT 2). [Source:SWISSPROT;Acc:P05141]	ENSG00000100197.4	CYTOCHROME P450 2D6 (EC 1.14.14.1) (CYPIID6) (P450-DB1) (DEBRISOQUINE 4-HYDROXYLASE). [Source:SWISSPROT;Acc:P10635]	worm	F08F3.7	T27E9.1	3.753	NON_CORE
ENSG00000005022.1	ADP,ATP CARRIER PROTEIN, FIBROBLAST ISOFORM (ADP/ATP TRANSLOCASE 2) (ADENINE NUCLEOTIDE TRANSLOCATOR 2) (ANT 2). [Source:SWISSPROT;Acc:P05141]	ENSG00000100239.2		yeast	YBR085W	YKR028W	2.608	HMS-PCI (1). confidence: low. previously annotated: no.
ENSG00000005022.1	ADP,ATP CARRIER PROTEIN, FIBROBLAST ISOFORM (ADP/ATP TRANSLOCASE 2) (ADENINE NUCLEOTIDE TRANSLOCATOR 2) (ANT 2). [Source:SWISSPROT;Acc:P05141]	ENSG00000100351.4	GRB2-RELATED ADAPTOR PROTEIN 2 (GADS PROTEIN) (GROWTH FACTOR RECEPTOR BINDING PROTEIN) (GRBLG) (GRF40 ADAPTOR PROTEIN) (GRF-40) (GRB-2-LIKE PROTEIN) (GRB2L) (GRBX) (P38) (HEMATOPOIETIC CELL-ASSOCIATED ADAPTOR PROTEIN GRPL) (ADAPTER PROTEIN GRID) (SH3-SH2-SH3 ADAPTOR MONA). [Source:SWISSPROT;Acc:O75791]	yeast	YBR085W	YBL007C	3.303	HMS-PCI (1). confidence: low. previously annotated: no.
ENSG00000005022.1	ADP,ATP CARRIER PROTEIN, FIBROBLAST ISOFORM (ADP/ATP TRANSLOCASE 2) (ADENINE NUCLEOTIDE TRANSLOCATOR 2) (ANT 2). [Source:SWISSPROT;Acc:P05141]	ENSG00000100412.3	ACONITATE HYDRATASE, MITOCHONDRIAL PRECURSOR (EC 4.2.1.3) (CITRATE HYDRO-LYASE) (ACONITASE). [Source:SWISSPROT;Acc:Q99798]	yeast	YBR085W	YLR304C	3.899	HMS-PCI (1). confidence: low. previously annotated: no.
ENSG00000005022.1	ADP,ATP CARRIER PROTEIN, FIBROBLAST ISOFORM (ADP/ATP TRANSLOCASE 2) (ADENINE NUCLEOTIDE TRANSLOCATOR 2) (ANT 2). [Source:SWISSPROT;Acc:P05141]	ENSG00000100417.3	PHOSPHOMANNOMUTASE 1 (EC 5.4.2.8) (PMM 1) (PMMH-22). [Source:SWISSPROT;Acc:Q92871]	yeast	YFL045C	YBR085W	3.168	HMS-PCI (1). confidence: low. previously annotated: no.
ENSG00000005022.1	ADP,ATP CARRIER PROTEIN, FIBROBLAST ISOFORM (ADP/ATP TRANSLOCASE 2) (ADENINE NUCLEOTIDE TRANSLOCATOR 2) (ANT 2). [Source:SWISSPROT;Acc:P05141]	ENSG00000100504.2	GLYCOGEN PHOSPHORYLASE, LIVER FORM (EC 2.4.1.1). [Source:SWISSPROT;Acc:P06737]	yeast	YBR085W	YPR160W	3.899	HMS-PCI (1). confidence: low. previously annotated: no.
ENSG00000005022.1	ADP,ATP CARRIER PROTEIN, FIBROBLAST ISOFORM (ADP/ATP TRANSLOCASE 2) (ADENINE NUCLEOTIDE TRANSLOCATOR 2) (ANT 2). [Source:SWISSPROT;Acc:P05141]	ENSG00000100519.1	26S PROTEASE REGULATORY SUBUNIT S10B (PROTEASOME SUBUNIT P42) (P44) (CONSERVED ATPASE DOMAIN PROTEIN 44) (CADP44). [Source:SWISSPROT;Acc:Q92524]	yeast	YBL030C	YOR259C	3.739	HMS-PCI (1). confidence: low. previously annotated: no.
ENSG00000005022.1	ADP,ATP CARRIER PROTEIN, FIBROBLAST ISOFORM (ADP/ATP TRANSLOCASE 2) (ADENINE NUCLEOTIDE TRANSLOCATOR 2) (ANT 2). [Source:SWISSPROT;Acc:P05141]	ENSG00000100554.1	VACUOLAR ATP SYNTHASE SUBUNIT D (EC 3.6.3.14) (V-ATPASE D SUBUNIT) (VACUOLAR PROTON PUMP D SUBUNIT) (V-ATPASE 28 KDA ACCESSORY PROTEIN). [Source:SWISSPROT;Acc:Q9Y5K8]	yeast	YBR085W	YEL051W	3.899	HMS-PCI (1). confidence: low. previously annotated: no.
ENSG00000005022.1	ADP,ATP CARRIER PROTEIN, FIBROBLAST ISOFORM (ADP/ATP TRANSLOCASE 2) (ADENINE NUCLEOTIDE TRANSLOCATOR 2) (ANT 2). [Source:SWISSPROT;Acc:P05141]	ENSG00000100567.1	PROTEASOME SUBUNIT ALPHA TYPE 3 (EC 3.4.25.1) (PROTEASOME COMPONENT C8) (MACROPAIN SUBUNIT C8) (MULTICATALYTIC ENDOPEPTIDASE COMPLEX SUBUNIT C8). [Source:SWISSPROT;Acc:P25788]	yeast	YBL030C	YOR362C	3.739	HMS-PCI (1). confidence: low. previously annotated: no.
ENSG00000005022.1	ADP,ATP CARRIER PROTEIN, FIBROBLAST ISOFORM (ADP/ATP TRANSLOCASE 2) (ADENINE NUCLEOTIDE TRANSLOCATOR 2) (ANT 2). [Source:SWISSPROT;Acc:P05141]	ENSG00000100722.3	NUCLEAR PROTEIN UKP68. [Source:RefSeq;Acc:NM_024824]	yeast	YBL030C	YGL122C	3.739	HMS-PCI (1). confidence: low. previously annotated: no.
ENSG00000005022.1	ADP,ATP CARRIER PROTEIN, FIBROBLAST ISOFORM (ADP/ATP TRANSLOCASE 2) (ADENINE NUCLEOTIDE TRANSLOCATOR 2) (ANT 2). [Source:SWISSPROT;Acc:P05141]	ENSG00000100934.1	PROTEIN TRANSPORT PROTEIN SEC23A (SEC23-RELATED PROTEIN A). [Source:SWISSPROT;Acc:Q15436]	yeast	YBR085W	YPR181C	3.899	HMS-PCI (1). confidence: low. previously annotated: no.
ENSG00000005022.1	ADP,ATP CARRIER PROTEIN, FIBROBLAST ISOFORM (ADP/ATP TRANSLOCASE 2) (ADENINE NUCLEOTIDE TRANSLOCATOR 2) (ANT 2). [Source:SWISSPROT;Acc:P05141]	ENSG00000100994.1	GLYCOGEN PHOSPHORYLASE, BRAIN FORM (EC 2.4.1.1). [Source:SWISSPROT;Acc:P11216]	yeast	YBR085W	YPR160W	3.615	HMS-PCI (1). confidence: low. previously annotated: no.
ENSG00000005022.1	ADP,ATP CARRIER PROTEIN, FIBROBLAST ISOFORM (ADP/ATP TRANSLOCASE 2) (ADENINE NUCLEOTIDE TRANSLOCATOR 2) (ANT 2). [Source:SWISSPROT;Acc:P05141]	ENSG00000101266.1	CASEIN KINASE II, ALPHA CHAIN (CK II) (EC 2.7.1.37). [Source:SWISSPROT;Acc:P19138]	yeast	YBR085W	YIL035C	3.899	HMS-PCI (1). confidence: low. previously annotated: no.
ENSG00000005022.1	ADP,ATP CARRIER PROTEIN, FIBROBLAST ISOFORM (ADP/ATP TRANSLOCASE 2) (ADENINE NUCLEOTIDE TRANSLOCATOR 2) (ANT 2). [Source:SWISSPROT;Acc:P05141]	ENSG00000101310.3	PROTEIN TRANSPORT PROTEIN SEC23B (SEC23-RELATED PROTEIN B). [Source:SWISSPROT;Acc:Q15437]	yeast	YBR085W	YPR181C	3.648	HMS-PCI (1). confidence: low. previously annotated: no.
ENSG00000005022.1	ADP,ATP CARRIER PROTEIN, FIBROBLAST ISOFORM (ADP/ATP TRANSLOCASE 2) (ADENINE NUCLEOTIDE TRANSLOCATOR 2) (ANT 2). [Source:SWISSPROT;Acc:P05141]	ENSG00000101336.1	TYROSINE-PROTEIN KINASE HCK (EC 2.7.1.112) (P59-HCK/P60-HCK) (HEMOPOIETIC CELL KINASE). [Source:SWISSPROT;Acc:P08631]	yeast	YBR085W	YBL007C	2.949	HMS-PCI (1). confidence: low. previously annotated: no.
ENSG00000005022.1	ADP,ATP CARRIER PROTEIN, FIBROBLAST ISOFORM (ADP/ATP TRANSLOCASE 2) (ADENINE NUCLEOTIDE TRANSLOCATOR 2) (ANT 2). [Source:SWISSPROT;Acc:P05141]	ENSG00000101365.4	ISOCITRATE DEHYDROGENASE [NAD] SUBUNIT BETA, MITOCHONDRIAL PRECURSOR (EC 1.1.1.41) (ISOCITRIC DEHYDROGENASE) (NAD+-SPECIFIC ICDH). [Source:SWISSPROT;Acc:O43837]	yeast	YBL030C	YNL037C	2.79	HMS-PCI (1). confidence: low. previously annotated: no.
ENSG00000005022.1	ADP,ATP CARRIER PROTEIN, FIBROBLAST ISOFORM (ADP/ATP TRANSLOCASE 2) (ADENINE NUCLEOTIDE TRANSLOCATOR 2) (ANT 2). [Source:SWISSPROT;Acc:P05141]	ENSG00000101371.2	PROTO-ONCOGENE TYROSINE-PROTEIN KINASE SRC (EC 2.7.1.112) (P60-SRC) (C-SRC). [Source:SWISSPROT;Acc:P12931]	yeast	YBR085W	YBL007C	2.949	HMS-PCI (1). confidence: low. previously annotated: no.
ENSG00000005022.1	ADP,ATP CARRIER PROTEIN, FIBROBLAST ISOFORM (ADP/ATP TRANSLOCASE 2) (ADENINE NUCLEOTIDE TRANSLOCATOR 2) (ANT 2). [Source:SWISSPROT;Acc:P05141]	ENSG00000101444.2	ADENOSYLHOMOCYSTEINASE (EC 3.3.1.1) (S-ADENOSYL-L-HOMOCYSTEINE HYDROLASE) (ADOHCYASE). [Source:SWISSPROT;Acc:P23526]	yeast	YBR085W	YER043C	3.899	HMS-PCI (3). confidence: low. previously annotated: no.
ENSG00000005022.1	ADP,ATP CARRIER PROTEIN, FIBROBLAST ISOFORM (ADP/ATP TRANSLOCASE 2) (ADENINE NUCLEOTIDE TRANSLOCATOR 2) (ANT 2). [Source:SWISSPROT;Acc:P05141]	ENSG00000102024.4	T-PLASTIN. [Source:SWISSPROT;Acc:P13797]	yeast	YDR129C	YBR085W	3.899	synthetic lethality. confidence: medium. previously annotated: no.
ENSG00000005022.1	ADP,ATP CARRIER PROTEIN, FIBROBLAST ISOFORM (ADP/ATP TRANSLOCASE 2) (ADENINE NUCLEOTIDE TRANSLOCATOR 2) (ANT 2). [Source:SWISSPROT;Acc:P05141]	ENSG00000102230.2	CHOLINEPHOSPHATE CYTIDYLYLTRANSFERASE B (EC 2.7.7.15) (PHOSPHORYLCHOLINE TRANSFERASE B) (CTP:PHOSPHOCHOLINE CYTIDYLYLTRANSFERASE B) (CT B) (CCT B) (CCT-BETA). [Source:SWISSPROT;Acc:Q9Y5K3]	yeast	YBL030C	YGR202C	3.248	HMS-PCI (1). confidence: low. previously annotated: no.
ENSG00000005022.1	ADP,ATP CARRIER PROTEIN, FIBROBLAST ISOFORM (ADP/ATP TRANSLOCASE 2) (ADENINE NUCLEOTIDE TRANSLOCATOR 2) (ANT 2). [Source:SWISSPROT;Acc:P05141]	ENSG00000102978.3	DNA-DIRECTED RNA POLYMERASE II 33 KDA POLYPEPTIDE (EC 2.7.7.6) (RPB3) (RNA POLYMERASE II SUBUNIT 3) (RPB33) (RPB31). [Source:SWISSPROT;Acc:P19387]	yeast	YBR085W	YIL021W	3.899	HMS-PCI (1). confidence: low. previously annotated: no.
ENSG00000005022.1	ADP,ATP CARRIER PROTEIN, FIBROBLAST ISOFORM (ADP/ATP TRANSLOCASE 2) (ADENINE NUCLEOTIDE TRANSLOCATOR 2) (ANT 2). [Source:SWISSPROT;Acc:P05141]	ENSG00000103035.1	26S PROTEASOME NON-ATPASE REGULATORY SUBUNIT 7 (26S PROTEASOME REGULATORY SUBUNIT S12) (PROTEASOME SUBUNIT P40) (MOV34 PROTEIN HOMOLOG). [Source:SWISSPROT;Acc:P51665]	yeast	YBR085W	YOR261C	3.899	HMS-PCI (1). confidence: low. previously annotated: no.
ENSG00000005022.1	ADP,ATP CARRIER PROTEIN, FIBROBLAST ISOFORM (ADP/ATP TRANSLOCASE 2) (ADENINE NUCLEOTIDE TRANSLOCATOR 2) (ANT 2). [Source:SWISSPROT;Acc:P05141]	ENSG00000103091.2		yeast	YDR128W	YBR085W	3.899	HMS-PCI (1). confidence: low. previously annotated: no.
ENSG00000005022.1	ADP,ATP CARRIER PROTEIN, FIBROBLAST ISOFORM (ADP/ATP TRANSLOCASE 2) (ADENINE NUCLEOTIDE TRANSLOCATOR 2) (ANT 2). [Source:SWISSPROT;Acc:P05141]	ENSG00000103528.2	B/K PROTEIN. [Source:RefSeq;Acc:NM_016524]	yeast	YBR085W	YOR086C	2.142	HMS-PCI (1). confidence: low. previously annotated: no.
ENSG00000005022.1	ADP,ATP CARRIER PROTEIN, FIBROBLAST ISOFORM (ADP/ATP TRANSLOCASE 2) (ADENINE NUCLEOTIDE TRANSLOCATOR 2) (ANT 2). [Source:SWISSPROT;Acc:P05141]	ENSG00000103769.1	RAS-RELATED PROTEIN RAB-11A (RAB-11) (24KG) (YL8). [Source:SWISSPROT;Acc:P24410]	yeast	YER031C	YBR085W	3.619	HMS-PCI (1). confidence: low. previously annotated: no.
ENSG00000005022.1	ADP,ATP CARRIER PROTEIN, FIBROBLAST ISOFORM (ADP/ATP TRANSLOCASE 2) (ADENINE NUCLEOTIDE TRANSLOCATOR 2) (ANT 2). [Source:SWISSPROT;Acc:P05141]	ENSG00000104524.1		yeast	YBL030C	YER023W	3.739	HMS-PCI (1). confidence: low. previously annotated: no.
ENSG00000005022.1	ADP,ATP CARRIER PROTEIN, FIBROBLAST ISOFORM (ADP/ATP TRANSLOCASE 2) (ADENINE NUCLEOTIDE TRANSLOCATOR 2) (ANT 2). [Source:SWISSPROT;Acc:P05141]	ENSG00000104695.1	SERINE/THREONINE PROTEIN PHOSPHATASE 2A, CATALYTIC SUBUNIT, BETA ISOFORM (EC 3.1.3.16) (PP2A-BETA). [Source:SWISSPROT;Acc:P11082]	yeast	YDL188C	YBR085W	3.899	HMS-PCI (1). confidence: low. previously annotated: no.
ENSG00000005022.1	ADP,ATP CARRIER PROTEIN, FIBROBLAST ISOFORM (ADP/ATP TRANSLOCASE 2) (ADENINE NUCLEOTIDE TRANSLOCATOR 2) (ANT 2). [Source:SWISSPROT;Acc:P05141]	ENSG00000104835.2	SERYL-TRNA SYNTHETASE, MITOCHONDRIAL PRECURSOR (EC 6.1.1.11) (SERINE--TRNA LIGASE) (SERRSMT). [Source:SWISSPROT;Acc:Q9NP81]	yeast	YBR085W	YHR011W	3.899	HMS-PCI (1). confidence: low. previously annotated: no.
ENSG00000005022.1	ADP,ATP CARRIER PROTEIN, FIBROBLAST ISOFORM (ADP/ATP TRANSLOCASE 2) (ADENINE NUCLEOTIDE TRANSLOCATOR 2) (ANT 2). [Source:SWISSPROT;Acc:P05141]	ENSG00000104884.2	TFIIH BASAL TRANSCRIPTION FACTOR COMPLEX HELICASE SUBUNIT (EC 3.6.1.-) (DNA-REPAIR PROTEIN COMPLEMENTING XP-D CELLS) (XERODERMA PIGMENTOSUM GROUP D COMPLEMENTING PROTEIN) (CXPD) (DNA EXCISION REPAIR PROTEIN ERCC-2). [Source:SWISSPROT;Acc:P18074]	yeast	YBR085W	YER171W	3.899	HMS-PCI (1). confidence: low. previously annotated: no.
ENSG00000005022.1	ADP,ATP CARRIER PROTEIN, FIBROBLAST ISOFORM (ADP/ATP TRANSLOCASE 2) (ADENINE NUCLEOTIDE TRANSLOCATOR 2) (ANT 2). [Source:SWISSPROT;Acc:P05141]	ENSG00000105063.4		yeast	YBR085W	YKR028W	2.439	HMS-PCI (1). confidence: low. previously annotated: no.
ENSG00000005022.1	ADP,ATP CARRIER PROTEIN, FIBROBLAST ISOFORM (ADP/ATP TRANSLOCASE 2) (ADENINE NUCLEOTIDE TRANSLOCATOR 2) (ANT 2). [Source:SWISSPROT;Acc:P05141]	ENSG00000105090.1	SYNAPTOTAGMIN III (SYTIII). [Source:SWISSPROT;Acc:Q9BQG1]	yeast	YBR085W	YOR086C	2.189	HMS-PCI (1). confidence: low. previously annotated: no.
ENSG00000005022.1	ADP,ATP CARRIER PROTEIN, FIBROBLAST ISOFORM (ADP/ATP TRANSLOCASE 2) (ADENINE NUCLEOTIDE TRANSLOCATOR 2) (ANT 2). [Source:SWISSPROT;Acc:P05141]	ENSG00000105202.1	FIBRILLARIN (34 KDA NUCLEOLAR SCLERODERMA ANTIGEN). [Source:SWISSPROT;Acc:P22087]	yeast	YBR085W	YDL014W	3.899	HMS-PCI (1). confidence: low. previously annotated: no.
ENSG00000005022.1	ADP,ATP CARRIER PROTEIN, FIBROBLAST ISOFORM (ADP/ATP TRANSLOCASE 2) (ADENINE NUCLEOTIDE TRANSLOCATOR 2) (ANT 2). [Source:SWISSPROT;Acc:P05141]	ENSG00000105568.4	SERINE/THREONINE PROTEIN PHOSPHATASE 2A, 65 KDA REGULATORY SUBUNIT A, ALPHA ISOFORM (PP2A, SUBUNIT A, PR65-ALPHA ISOFORM) (PP2A, SUBUNIT A, R1-ALPHA ISOFORM) (MEDIUM TUMOR ANTIGEN-ASSOCIATED 61 KDA PROTEIN). [Source:SWISSPROT;Acc:P30153]	yeast	YAL016W	YBR085W	3.53	HMS-PCI (1). confidence: low. previously annotated: no.
ENSG00000005022.1	ADP,ATP CARRIER PROTEIN, FIBROBLAST ISOFORM (ADP/ATP TRANSLOCASE 2) (ADENINE NUCLEOTIDE TRANSLOCATOR 2) (ANT 2). [Source:SWISSPROT;Acc:P05141]	ENSG00000105576.3	KARYOPHERIN BETA 2B, TRANSPORTIN; IMPORTIN 3. [Source:RefSeq;Acc:NM_013433]	yeast	YBL030C	YBR017C	3.546	HMS-PCI (1). confidence: low. previously annotated: no.
ENSG00000005022.1	ADP,ATP CARRIER PROTEIN, FIBROBLAST ISOFORM (ADP/ATP TRANSLOCASE 2) (ADENINE NUCLEOTIDE TRANSLOCATOR 2) (ANT 2). [Source:SWISSPROT;Acc:P05141]	ENSG00000105953.3	2-OXOGLUTARATE DEHYDROGENASE E1 COMPONENT, MITOCHONDRIAL PRECURSOR (EC 1.2.4.2) (ALPHA-KETOGLUTARATE DEHYDROGENASE). [Source:SWISSPROT;Acc:Q02218]	yeast	YMR056C	YIL125W	3.484	HMS-PCI (1). confidence: low. previously annotated: no.
ENSG00000005022.1	ADP,ATP CARRIER PROTEIN, FIBROBLAST ISOFORM (ADP/ATP TRANSLOCASE 2) (ADENINE NUCLEOTIDE TRANSLOCATOR 2) (ANT 2). [Source:SWISSPROT;Acc:P05141]	ENSG00000106299.1	NEURAL WISKOTT-ALDRICH SYNDROME PROTEIN (N-WASP). [Source:SWISSPROT;Acc:O00401]	yeast	YOR181W	YBR085W	3.241	HMS-PCI (1). confidence: low. previously annotated: no.
ENSG00000005022.1	ADP,ATP CARRIER PROTEIN, FIBROBLAST ISOFORM (ADP/ATP TRANSLOCASE 2) (ADENINE NUCLEOTIDE TRANSLOCATOR 2) (ANT 2). [Source:SWISSPROT;Acc:P05141]	ENSG00000106348.2	INOSINE-5'-MONOPHOSPHATE DEHYDROGENASE 1 (EC 1.1.1.205) (IMP DEHYDROGENASE 1) (IMPDH-I) (IMPD 1). [Source:SWISSPROT;Acc:P20839]	yeast	YBR085W	YML056C	3.899	HMS-PCI (1). confidence: low. previously annotated: no.
ENSG00000005022.1	ADP,ATP CARRIER PROTEIN, FIBROBLAST ISOFORM (ADP/ATP TRANSLOCASE 2) (ADENINE NUCLEOTIDE TRANSLOCATOR 2) (ANT 2). [Source:SWISSPROT;Acc:P05141]	ENSG00000107671.4		yeast	YMR056C	YIL125W	3.099	HMS-PCI (1). confidence: low. previously annotated: no.
ENSG00000005022.1	ADP,ATP CARRIER PROTEIN, FIBROBLAST ISOFORM (ADP/ATP TRANSLOCASE 2) (ADENINE NUCLEOTIDE TRANSLOCATOR 2) (ANT 2). [Source:SWISSPROT;Acc:P05141]	ENSG00000108010.1	THIOREDOXIN-LIKE; PKC-INTERACTING COUSIN OF THIOREDOXIN. [Source:RefSeq;Acc:NM_006541]	yeast	YBR085W	YER174C	3.899	HMS-PCI (1). confidence: low. previously annotated: no.
ENSG00000005022.1	ADP,ATP CARRIER PROTEIN, FIBROBLAST ISOFORM (ADP/ATP TRANSLOCASE 2) (ADENINE NUCLEOTIDE TRANSLOCATOR 2) (ANT 2). [Source:SWISSPROT;Acc:P05141]	ENSG00000108344.2	26S PROTEASOME NON-ATPASE REGULATORY SUBUNIT 3 (26S PROTEASOME REGULATORY SUBUNIT S3) (PROTEASOME SUBUNIT P58). [Source:SWISSPROT;Acc:O43242]	yeast	YMR056C	YER021W	3.469	HMS-PCI (1). confidence: low. previously annotated: no.
ENSG00000005022.1	ADP,ATP CARRIER PROTEIN, FIBROBLAST ISOFORM (ADP/ATP TRANSLOCASE 2) (ADENINE NUCLEOTIDE TRANSLOCATOR 2) (ANT 2). [Source:SWISSPROT;Acc:P05141]	ENSG00000108671.2	26S PROTEASOME NON-ATPASE REGULATORY SUBUNIT 11 (26S PROTEASOME REGULATORY SUBUNIT S9) (26S PROTEASOME REGULATORY SUBUNIT P44.5). [Source:SWISSPROT;Acc:O00231]	yeast	YDL097C	YBR085W	3.899	HMS-PCI (2). confidence: low. previously annotated: no.
ENSG00000005022.1	ADP,ATP CARRIER PROTEIN, FIBROBLAST ISOFORM (ADP/ATP TRANSLOCASE 2) (ADENINE NUCLEOTIDE TRANSLOCATOR 2) (ANT 2). [Source:SWISSPROT;Acc:P05141]	ENSG00000108774.1	RAS-RELATED PROTEIN RAB-5C (RAB5L) (L1880). [Source:SWISSPROT;Acc:P51148]	yeast	YBR085W	YOR089C	3.637	HMS-PCI (1). confidence: low. previously annotated: no.
ENSG00000005022.1	ADP,ATP CARRIER PROTEIN, FIBROBLAST ISOFORM (ADP/ATP TRANSLOCASE 2) (ADENINE NUCLEOTIDE TRANSLOCATOR 2) (ANT 2). [Source:SWISSPROT;Acc:P05141]	ENSG00000108785.1	17 BETA-HYDROXYSTEROID DEHYDROGENASE. [Source:SPTREMBL;Acc:Q13034]	yeast	YBR085W	YMR226C	3.009	HMS-PCI (2). confidence: low. previously annotated: no.
ENSG00000005022.1	ADP,ATP CARRIER PROTEIN, FIBROBLAST ISOFORM (ADP/ATP TRANSLOCASE 2) (ADENINE NUCLEOTIDE TRANSLOCATOR 2) (ANT 2). [Source:SWISSPROT;Acc:P05141]	ENSG00000108786.2	ESTRADIOL 17 BETA-DEHYDROGENASE 1 (EC 1.1.1.62) (17-BETA-HSD 1) (PLACENTAL 17-BETA-HYDROXYSTEROID DEHYDROGENASE) (20 ALPHA- HYDROXYSTEROID DEHYDROGENASE) (20-ALPHA-HSD) (E2DH). [Source:SWISSPROT;Acc:P14061]	yeast	YBR085W	YMR226C	3.131	HMS-PCI (2). confidence: low. previously annotated: no.
ENSG00000005022.1	ADP,ATP CARRIER PROTEIN, FIBROBLAST ISOFORM (ADP/ATP TRANSLOCASE 2) (ADENINE NUCLEOTIDE TRANSLOCATOR 2) (ANT 2). [Source:SWISSPROT;Acc:P05141]	ENSG00000109534.3	NUCLEOLAR PROTEIN FAMILY A, MEMBER 1; GAR1 PROTEIN. [Source:RefSeq;Acc:NM_018983]	yeast	YBL030C	YHR089C	3.739	HMS-PCI (1). confidence: low. previously annotated: no.
ENSG00000005022.1	ADP,ATP CARRIER PROTEIN, FIBROBLAST ISOFORM (ADP/ATP TRANSLOCASE 2) (ADENINE NUCLEOTIDE TRANSLOCATOR 2) (ANT 2). [Source:SWISSPROT;Acc:P05141]	ENSG00000110075.2	SPORULATION-INDUCED TRANSCRIPT 4-ASSOCIATED PROTEIN. [Source:RefSeq;Acc:NM_018312]	yeast	YBR085W	YKR028W	3.223	HMS-PCI (1). confidence: low. previously annotated: no.
ENSG00000005022.1	ADP,ATP CARRIER PROTEIN, FIBROBLAST ISOFORM (ADP/ATP TRANSLOCASE 2) (ADENINE NUCLEOTIDE TRANSLOCATOR 2) (ANT 2). [Source:SWISSPROT;Acc:P05141]	ENSG00000110367.1	PROBABLE ATP-DEPENDENT RNA HELICASE P54 (ONCOGENE RCK) (DEAD-BOX PROTEIN 6). [Source:SWISSPROT;Acc:P26196]	yeast	YBL030C	YDL160C	3.739	HMS-PCI (1). confidence: low. previously annotated: no.
ENSG00000005022.1	ADP,ATP CARRIER PROTEIN, FIBROBLAST ISOFORM (ADP/ATP TRANSLOCASE 2) (ADENINE NUCLEOTIDE TRANSLOCATOR 2) (ANT 2). [Source:SWISSPROT;Acc:P05141]	ENSG00000110624.4	NUCLEOSOME ASSEMBLY PROTEIN 1-LIKE 4 (NUCLEOSOME ASSEMBLY PROTEIN 2) (NAP2). [Source:SWISSPROT;Acc:Q99733]	yeast	YBR085W	YKR048C	3.371	HMS-PCI (1). confidence: low. previously annotated: no.
ENSG00000005022.1	ADP,ATP CARRIER PROTEIN, FIBROBLAST ISOFORM (ADP/ATP TRANSLOCASE 2) (ADENINE NUCLEOTIDE TRANSLOCATOR 2) (ANT 2). [Source:SWISSPROT;Acc:P05141]	ENSG00000111361.1	TRANSLATION INITIATION FACTOR EIF-2B ALPHA SUBUNIT (EIF-2B GDP-GTP EXCHANGE FACTOR). [Source:SWISSPROT;Acc:Q14232]	yeast	YBL030C	YKR026C	3.739	HMS-PCI (1). confidence: low. previously annotated: no.
ENSG00000005022.1	ADP,ATP CARRIER PROTEIN, FIBROBLAST ISOFORM (ADP/ATP TRANSLOCASE 2) (ADENINE NUCLEOTIDE TRANSLOCATOR 2) (ANT 2). [Source:SWISSPROT;Acc:P05141]	ENSG00000111540.3	RAS-RELATED PROTEIN RAB-5B. [Source:SWISSPROT;Acc:P35239]	yeast	YBR085W	YOR089C	3.579	HMS-PCI (1). confidence: low. previously annotated: no.
ENSG00000005022.1	ADP,ATP CARRIER PROTEIN, FIBROBLAST ISOFORM (ADP/ATP TRANSLOCASE 2) (ADENINE NUCLEOTIDE TRANSLOCATOR 2) (ANT 2). [Source:SWISSPROT;Acc:P05141]	ENSG00000111816.1	TYROSINE-PROTEIN KINASE FRK (EC 2.7.1.112) (NUCLEAR TYROSINE PROTEIN KINASE RAK). [Source:SWISSPROT;Acc:P42685]	yeast	YBR085W	YBL007C	2.978	HMS-PCI (1). confidence: low. previously annotated: no.
ENSG00000005022.1	ADP,ATP CARRIER PROTEIN, FIBROBLAST ISOFORM (ADP/ATP TRANSLOCASE 2) (ADENINE NUCLEOTIDE TRANSLOCATOR 2) (ANT 2). [Source:SWISSPROT;Acc:P05141]	ENSG00000112237.2	CYCLIN C. [Source:SWISSPROT;Acc:P24863]	yeast	YBR085W	YNL025C	3.899	HMS-PCI (1). confidence: low. previously annotated: no.
ENSG00000005022.1	ADP,ATP CARRIER PROTEIN, FIBROBLAST ISOFORM (ADP/ATP TRANSLOCASE 2) (ADENINE NUCLEOTIDE TRANSLOCATOR 2) (ANT 2). [Source:SWISSPROT;Acc:P05141]	ENSG00000112578.2	BYSTIN. [Source:SWISSPROT;Acc:Q13895]	yeast	YBL030C	YBR247C	3.739	HMS-PCI (1). confidence: low. previously annotated: no.
ENSG00000005022.1	ADP,ATP CARRIER PROTEIN, FIBROBLAST ISOFORM (ADP/ATP TRANSLOCASE 2) (ADENINE NUCLEOTIDE TRANSLOCATOR 2) (ANT 2). [Source:SWISSPROT;Acc:P05141]	ENSG00000113013.2	STRESS-70 PROTEIN, MITOCHONDRIAL PRECURSOR (75 KDA GLUCOSE REGULATED PROTEIN) (GRP 75) (PEPTIDE-BINDING PROTEIN 74) (PBP74) (MORTALIN) (MOT). [Source:SWISSPROT;Acc:P38646]	yeast	YBR085W	YEL030W	3.35	HMS-PCI (2). confidence: low. previously annotated: no.
ENSG00000005022.1	ADP,ATP CARRIER PROTEIN, FIBROBLAST ISOFORM (ADP/ATP TRANSLOCASE 2) (ADENINE NUCLEOTIDE TRANSLOCATOR 2) (ANT 2). [Source:SWISSPROT;Acc:P05141]	ENSG00000113575.1	SERINE/THREONINE PROTEIN PHOSPHATASE 2A, CATALYTIC SUBUNIT, ALPHA ISOFORM (EC 3.1.3.16) (PP2A-ALPHA) (REPLICATION PROTEIN C) (RP-C). [Source:SWISSPROT;Acc:P05323]	yeast	YDL188C	YBR085W	3.824	HMS-PCI (1). confidence: low. previously annotated: no.
ENSG00000005022.1	ADP,ATP CARRIER PROTEIN, FIBROBLAST ISOFORM (ADP/ATP TRANSLOCASE 2) (ADENINE NUCLEOTIDE TRANSLOCATOR 2) (ANT 2). [Source:SWISSPROT;Acc:P05141]	ENSG00000114030.1	IMPORTIN ALPHA-1 SUBUNIT (KARYOPHERIN ALPHA-1 SUBUNIT) (SRP1-BETA) (RAG COHORT PROTEIN 2) (NUCLEOPROTEIN INTERACTOR 1) (NPI-1). [Source:SWISSPROT;Acc:P52294]	yeast	YBR085W	YNL189W	3.543	HMS-PCI (1). confidence: low. previously annotated: no.
ENSG00000005022.1	ADP,ATP CARRIER PROTEIN, FIBROBLAST ISOFORM (ADP/ATP TRANSLOCASE 2) (ADENINE NUCLEOTIDE TRANSLOCATOR 2) (ANT 2). [Source:SWISSPROT;Acc:P05141]	ENSG00000114302.4	CAMP-DEPENDENT PROTEIN KINASE TYPE II-ALPHA REGULATORY CHAIN. [Source:SWISSPROT;Acc:P13861]	yeast	YBR085W	YIL033C	3.899	HMS-PCI (1). confidence: low. previously annotated: no.
ENSG00000005022.1	ADP,ATP CARRIER PROTEIN, FIBROBLAST ISOFORM (ADP/ATP TRANSLOCASE 2) (ADENINE NUCLEOTIDE TRANSLOCATOR 2) (ANT 2). [Source:SWISSPROT;Acc:P05141]	ENSG00000114573.1	VACUOLAR ATP SYNTHASE CATALYTIC SUBUNIT A, UBIQUITOUS ISOFORM (EC 3.6.3.14) (V-ATPASE A SUBUNIT 1) (VACUOLAR PROTON PUMP ALPHA SUBUNIT 1) (V-ATPASE 69 KDA SUBUNIT 1) (ISOFORM VA68). [Source:SWISSPROT;Acc:P38606]	yeast	YMR056C	YDL185W	3.484	HMS-PCI (1). confidence: low. previously annotated: no.
ENSG00000005022.1	ADP,ATP CARRIER PROTEIN, FIBROBLAST ISOFORM (ADP/ATP TRANSLOCASE 2) (ADENINE NUCLEOTIDE TRANSLOCATOR 2) (ANT 2). [Source:SWISSPROT;Acc:P05141]	ENSG00000114735.1	HEMK PROTEIN HOMOLOG (EC 2.1.1.-) (M.HSAHEMKP). [Source:SWISSPROT;Acc:Q9Y5R4]	yeast	YNL063W	YBR085W	3.899	HMS-PCI (1). confidence: low. previously annotated: no.
ENSG00000005022.1	ADP,ATP CARRIER PROTEIN, FIBROBLAST ISOFORM (ADP/ATP TRANSLOCASE 2) (ADENINE NUCLEOTIDE TRANSLOCATOR 2) (ANT 2). [Source:SWISSPROT;Acc:P05141]	ENSG00000114745.4	GOLGI REASSEMBLY STACKING PROTEIN 1; GOLGI PERIPHERAL MEMBRANE PROTEIN P65; GOLGI REASSEMBLY AND STACKING PROTEIN, 65 KDA; GOLGI PHOSPHOPROTEIN 5. [Source:RefSeq;Acc:NM_031899]	yeast	YDR517W	YBR085W	3.899	HMS-PCI (1). confidence: low. previously annotated: no.
ENSG00000005022.1	ADP,ATP CARRIER PROTEIN, FIBROBLAST ISOFORM (ADP/ATP TRANSLOCASE 2) (ADENINE NUCLEOTIDE TRANSLOCATOR 2) (ANT 2). [Source:SWISSPROT;Acc:P05141]	ENSG00000114867.4	EUKARYOTIC TRANSLATION INITIATION FACTOR 4 GAMMA (EIF-4-GAMMA) (EIF- 4G) (EIF4G) (P220). [Source:SWISSPROT;Acc:Q04637]	yeast	YBR085W	YGR162W	3.899	HMS-PCI (1). confidence: low. previously annotated: no.
ENSG00000005022.1	ADP,ATP CARRIER PROTEIN, FIBROBLAST ISOFORM (ADP/ATP TRANSLOCASE 2) (ADENINE NUCLEOTIDE TRANSLOCATOR 2) (ANT 2). [Source:SWISSPROT;Acc:P05141]	ENSG00000115211.1	TRANSLATION INITIATION FACTOR EIF-2B DELTA SUBUNIT (EIF-2B GDP-GTP EXCHANGE FACTOR). [Source:SWISSPROT;Acc:Q9UI10]	yeast	YBL030C	YGR083C	3.739	HMS-PCI (1). confidence: low. previously annotated: no.
ENSG00000005022.1	ADP,ATP CARRIER PROTEIN, FIBROBLAST ISOFORM (ADP/ATP TRANSLOCASE 2) (ADENINE NUCLEOTIDE TRANSLOCATOR 2) (ANT 2). [Source:SWISSPROT;Acc:P05141]	ENSG00000115233.1	26S PROTEASOME-ASSOCIATED PAD1 HOMOLOG. [Source:RefSeq;Acc:NM_005805]	yeast	YBR085W	YFR004W	3.899	HMS-PCI (1). confidence: low. previously annotated: no.
ENSG00000005022.1	ADP,ATP CARRIER PROTEIN, FIBROBLAST ISOFORM (ADP/ATP TRANSLOCASE 2) (ADENINE NUCLEOTIDE TRANSLOCATOR 2) (ANT 2). [Source:SWISSPROT;Acc:P05141]	ENSG00000115241.1	PROTEIN PHOSPHATASE 2C GAMMA ISOFORM (EC 3.1.3.16) (PP2C-GAMMA) (PROTEIN PHOSPHATASE MAGNESIUM-DEPENDENT 1 GAMMA) (PROTEIN PHOSPHATASE 1C). [Source:SWISSPROT;Acc:O15355]	yeast	YBL056W	YBR085W	3.899	HMS-PCI (1). confidence: low. previously annotated: no.
ENSG00000005022.1	ADP,ATP CARRIER PROTEIN, FIBROBLAST ISOFORM (ADP/ATP TRANSLOCASE 2) (ADENINE NUCLEOTIDE TRANSLOCATOR 2) (ANT 2). [Source:SWISSPROT;Acc:P05141]	ENSG00000115254.1	XPA BINDING PROTEIN 1; MBD2 INTERACTOR PROTEIN; PUTATIVE ATP(GTP)-BINDING PROTEIN. [Source:RefSeq;Acc:NM_007266]	yeast	YBR085W	YJR072C	3.899	HMS-PCI (1). confidence: low. previously annotated: no.
ENSG00000005022.1	ADP,ATP CARRIER PROTEIN, FIBROBLAST ISOFORM (ADP/ATP TRANSLOCASE 2) (ADENINE NUCLEOTIDE TRANSLOCATOR 2) (ANT 2). [Source:SWISSPROT;Acc:P05141]	ENSG00000115310.4	RETICULON 4 (NEURITE OUTGROWTH INHIBITOR) (NOGO PROTEIN) (FOOCEN) (NEUROENDOCRINE-SPECIFIC PROTEIN) (NSP) (NEUROENDOCRINE SPECIFIC PROTEIN C HOMOLOG) (RTN-X) (RETICULON 5) (MY043 PROTEIN). [Source:SWISSPROT;Acc:Q9NQC3]	yeast	YBL030C	YDL204W	3.384	HMS-PCI (2). confidence: low. previously annotated: no.
ENSG00000005022.1	ADP,ATP CARRIER PROTEIN, FIBROBLAST ISOFORM (ADP/ATP TRANSLOCASE 2) (ADENINE NUCLEOTIDE TRANSLOCATOR 2) (ANT 2). [Source:SWISSPROT;Acc:P05141]	ENSG00000115350.4	DNA POLYMERASE EPSILON P12 SUBUNIT (DNA POLYMERASE EPSILON SUBUNIT 4). [Source:SWISSPROT;Acc:Q9NR33]	yeast	YBR085W	YOR358W	3.899	HMS-PCI (1). confidence: low. previously annotated: no.
ENSG00000005022.1	ADP,ATP CARRIER PROTEIN, FIBROBLAST ISOFORM (ADP/ATP TRANSLOCASE 2) (ADENINE NUCLEOTIDE TRANSLOCATOR 2) (ANT 2). [Source:SWISSPROT;Acc:P05141]	ENSG00000115484.1	T-COMPLEX PROTEIN 1, DELTA SUBUNIT (TCP-1-DELTA) (CCT-DELTA) (STIMULATOR OF TAR RNA BINDING). [Source:SWISSPROT;Acc:P50991]	yeast	YBR085W	YDL143W	3.899	synthetic lethality. confidence: medium. previously annotated: no.
ENSG00000005022.1	ADP,ATP CARRIER PROTEIN, FIBROBLAST ISOFORM (ADP/ATP TRANSLOCASE 2) (ADENINE NUCLEOTIDE TRANSLOCATOR 2) (ANT 2). [Source:SWISSPROT;Acc:P05141]	ENSG00000115806.2	GOLGI REASSEMBLY STACKING PROTEIN 2; GOLGI REASSEMBLY STACKING PROTEIN 2, 55 KDA. [Source:RefSeq;Acc:NM_015530]	yeast	YDR517W	YBR085W	3.234	HMS-PCI (1). confidence: low. previously annotated: no.
ENSG00000005022.1	ADP,ATP CARRIER PROTEIN, FIBROBLAST ISOFORM (ADP/ATP TRANSLOCASE 2) (ADENINE NUCLEOTIDE TRANSLOCATOR 2) (ANT 2). [Source:SWISSPROT;Acc:P05141]	ENSG00000115866.2	ASPARTYL-TRNA SYNTHETASE (EC 6.1.1.12) (ASPARTATE--TRNA LIGASE) (ASPRS). [Source:SWISSPROT;Acc:P14868]	yeast	YBL030C	YLL018C	3.739	HMS-PCI (1). confidence: low. previously annotated: no.
ENSG00000005022.1	ADP,ATP CARRIER PROTEIN, FIBROBLAST ISOFORM (ADP/ATP TRANSLOCASE 2) (ADENINE NUCLEOTIDE TRANSLOCATOR 2) (ANT 2). [Source:SWISSPROT;Acc:P05141]	ENSG00000116171.1	NONSPECIFIC LIPID-TRANSFER PROTEIN, MITOCHONDRIAL PRECURSOR (NSL-TP) (STEROL CARRIER PROTEIN 2) (SCP-2) (STEROL CARRIER PROTEIN X) (SCP-X) (SCPX). [Source:SWISSPROT;Acc:P22307]	worm	Y57A10C.6	T27E9.1	4	NON_CORE
ENSG00000005022.1	ADP,ATP CARRIER PROTEIN, FIBROBLAST ISOFORM (ADP/ATP TRANSLOCASE 2) (ADENINE NUCLEOTIDE TRANSLOCATOR 2) (ANT 2). [Source:SWISSPROT;Acc:P05141]	ENSG00000116649.1	SPERMIDINE SYNTHASE (EC 2.5.1.16) (PUTRESCINE AMINOPROPYLTRANSFERASE) (SPDSY). [Source:SWISSPROT;Acc:P19623]	yeast	YPR069C	YBR085W	3.899	HMS-PCI (1). confidence: low. previously annotated: no.
ENSG00000005022.1	ADP,ATP CARRIER PROTEIN, FIBROBLAST ISOFORM (ADP/ATP TRANSLOCASE 2) (ADENINE NUCLEOTIDE TRANSLOCATOR 2) (ANT 2). [Source:SWISSPROT;Acc:P05141]	ENSG00000119718.1	TRANSLATION INITIATION FACTOR EIF-2B BETA SUBUNIT (EIF-2B GDP-GTP EXCHANGE FACTOR) (S20I15) (S20III15). [Source:SWISSPROT;Acc:P49770]	yeast	YBL030C	YLR291C	3.735	HMS-PCI (1). confidence: low. previously annotated: no.
ENSG00000005022.1	ADP,ATP CARRIER PROTEIN, FIBROBLAST ISOFORM (ADP/ATP TRANSLOCASE 2) (ADENINE NUCLEOTIDE TRANSLOCATOR 2) (ANT 2). [Source:SWISSPROT;Acc:P05141]	ENSG00000119912.2	INSULIN-DEGRADING ENZYME (EC 3.4.24.56) (INSULYSIN) (INSULINASE) (INSULIN PROTEASE). [Source:SWISSPROT;Acc:P14735]	yeast	YBR085W	YLR389C	3.899	HMS-PCI (1). confidence: low. previously annotated: no.
ENSG00000005022.1	ADP,ATP CARRIER PROTEIN, FIBROBLAST ISOFORM (ADP/ATP TRANSLOCASE 2) (ADENINE NUCLEOTIDE TRANSLOCATOR 2) (ANT 2). [Source:SWISSPROT;Acc:P05141]	ENSG00000120438.1	T-COMPLEX PROTEIN 1, ALPHA SUBUNIT (TCP-1-ALPHA) (CCT-ALPHA). [Source:SWISSPROT;Acc:P17987]	yeast	YBL030C	YDR212W	3.739	HMS-PCI (1). confidence: low. previously annotated: no.
ENSG00000005022.1	ADP,ATP CARRIER PROTEIN, FIBROBLAST ISOFORM (ADP/ATP TRANSLOCASE 2) (ADENINE NUCLEOTIDE TRANSLOCATOR 2) (ANT 2). [Source:SWISSPROT;Acc:P05141]	ENSG00000120705.1	EUKARYOTIC PEPTIDE CHAIN RELEASE FACTOR SUBUNIT 1 (ERF1) (EUKARYOTIC RELEASE FACTOR 1) (TB3-1) (C11 PROTEIN). [Source:SWISSPROT;Acc:P46055]	yeast	YBR143C	YBR085W	3.899	HMS-PCI (1). confidence: low. previously annotated: no.
ENSG00000005022.1	ADP,ATP CARRIER PROTEIN, FIBROBLAST ISOFORM (ADP/ATP TRANSLOCASE 2) (ADENINE NUCLEOTIDE TRANSLOCATOR 2) (ANT 2). [Source:SWISSPROT;Acc:P05141]	ENSG00000120756.3	I-PLASTIN (INTESTINE-SPECIFIC PLASTIN). [Source:SWISSPROT;Acc:Q14651]	yeast	YDR129C	YBR085W	3.564	synthetic lethality. confidence: medium. previously annotated: no.
ENSG00000005022.1	ADP,ATP CARRIER PROTEIN, FIBROBLAST ISOFORM (ADP/ATP TRANSLOCASE 2) (ADENINE NUCLEOTIDE TRANSLOCATOR 2) (ANT 2). [Source:SWISSPROT;Acc:P05141]	ENSG00000122012.3		yeast	YBR085W	YML123C	3.303	HMS-PCI (1). confidence: low. previously annotated: no.
ENSG00000005022.1	ADP,ATP CARRIER PROTEIN, FIBROBLAST ISOFORM (ADP/ATP TRANSLOCASE 2) (ADENINE NUCLEOTIDE TRANSLOCATOR 2) (ANT 2). [Source:SWISSPROT;Acc:P05141]	ENSG00000122218.3	COATOMER ALPHA SUBUNIT (ALPHA-COAT PROTEIN) (ALPHA-COP) (HEPCOP) (HEP-COP) [CONTAINS: XENIN (XENOPSIN-RELATED PEPTIDE); PROXENIN]. [Source:SWISSPROT;Acc:P53621]	yeast	YBL030C	YDL145C	3.739	HMS-PCI (1). confidence: low. previously annotated: no.
ENSG00000005022.1	ADP,ATP CARRIER PROTEIN, FIBROBLAST ISOFORM (ADP/ATP TRANSLOCASE 2) (ADENINE NUCLEOTIDE TRANSLOCATOR 2) (ANT 2). [Source:SWISSPROT;Acc:P05141]	ENSG00000123329.3	RHO GTPASE ACTIVATING PROTEIN 9. [Source:RefSeq;Acc:NM_032496]	yeast	YER155C	YBR085W	3.172	HMS-PCI (1). confidence: low. previously annotated: no.
ENSG00000005022.1	ADP,ATP CARRIER PROTEIN, FIBROBLAST ISOFORM (ADP/ATP TRANSLOCASE 2) (ADENINE NUCLEOTIDE TRANSLOCATOR 2) (ANT 2). [Source:SWISSPROT;Acc:P05141]	ENSG00000123983.2	LONG-CHAIN-FATTY-ACID--COA LIGASE 3 (EC 6.2.1.3) (LONG-CHAIN ACYL-COA SYNTHETASE 3) (LACS 3). [Source:SWISSPROT;Acc:O95573]	yeast	YBL030C	YOR317W	2.867	HMS-PCI (2). confidence: low. previously annotated: no.
ENSG00000005022.1	ADP,ATP CARRIER PROTEIN, FIBROBLAST ISOFORM (ADP/ATP TRANSLOCASE 2) (ADENINE NUCLEOTIDE TRANSLOCATOR 2) (ANT 2). [Source:SWISSPROT;Acc:P05141]	ENSG00000125434.1		yeast	YBL030C	YKL120W	3.739	HMS-PCI (1). confidence: low. previously annotated: no.
ENSG00000005022.1	ADP,ATP CARRIER PROTEIN, FIBROBLAST ISOFORM (ADP/ATP TRANSLOCASE 2) (ADENINE NUCLEOTIDE TRANSLOCATOR 2) (ANT 2). [Source:SWISSPROT;Acc:P05141]	ENSG00000125676.3	THO2. [Source:SPTREMBL;Acc:Q8NI27]	yeast	YNL139C	YBR085W	3.899	HMS-PCI (1). confidence: low. previously annotated: no.
ENSG00000005022.1	ADP,ATP CARRIER PROTEIN, FIBROBLAST ISOFORM (ADP/ATP TRANSLOCASE 2) (ADENINE NUCLEOTIDE TRANSLOCATOR 2) (ANT 2). [Source:SWISSPROT;Acc:P05141]	ENSG00000125733.4	CDC42-INTERACTING PROTEIN 4 (THYROID RECEPTOR INTERACTING PROTEIN 10) (TRIP-10). [Source:SWISSPROT;Acc:Q15642]	yeast	YHR114W	YBR085W	3.899	HMS-PCI (1). confidence: low. previously annotated: no.
ENSG00000005022.1	ADP,ATP CARRIER PROTEIN, FIBROBLAST ISOFORM (ADP/ATP TRANSLOCASE 2) (ADENINE NUCLEOTIDE TRANSLOCATOR 2) (ANT 2). [Source:SWISSPROT;Acc:P05141]	ENSG00000125744.2	RETICULON PROTEIN 2 (NEUROENDOCRINE-SPECIFIC PROTEIN-LIKE 1) (NSP-LIKE PROTEIN 1) (NSPLI). [Source:SWISSPROT;Acc:O75298]	yeast	YBL030C	YDL204W	3.171	HMS-PCI (2). confidence: low. previously annotated: no.
ENSG00000005022.1	ADP,ATP CARRIER PROTEIN, FIBROBLAST ISOFORM (ADP/ATP TRANSLOCASE 2) (ADENINE NUCLEOTIDE TRANSLOCATOR 2) (ANT 2). [Source:SWISSPROT;Acc:P05141]	ENSG00000126005.2	EUKARYOTIC TRANSLATION INITIATION FACTOR 6 (EIF-6) (B4 INTEGRIN INTERACTOR) (CAB) (P27(BBP)) (B(2)GCN HOMOLOG). [Source:SWISSPROT;Acc:P56537]	yeast	YPR016C	YBR085W	3.899	HMS-PCI (1). confidence: low. previously annotated: no.
ENSG00000005022.1	ADP,ATP CARRIER PROTEIN, FIBROBLAST ISOFORM (ADP/ATP TRANSLOCASE 2) (ADENINE NUCLEOTIDE TRANSLOCATOR 2) (ANT 2). [Source:SWISSPROT;Acc:P05141]	ENSG00000126432.3	PEROXIREDOXIN 5, MITOCHONDRIAL PRECURSOR (PRX-V) (PEROXISOMAL ANTIOXIDANT ENZYME) (PLP) (THIOREDOXIN PEROXIDASE PMP20) (ANTIOXIDANT ENZYME B166) (AOEB166) (TPX TYPE VI) (LIVER TISSUE 2D-PAGE SPOT 71B) (ALU CO-REPRESSOR 1) (SBBI10). [Source:SWISSPROT;Acc:P30044]	yeast	YBR085W	YLR109W	3.899	HMS-PCI (1). confidence: low. previously annotated: no.
ENSG00000005022.1	ADP,ATP CARRIER PROTEIN, FIBROBLAST ISOFORM (ADP/ATP TRANSLOCASE 2) (ADENINE NUCLEOTIDE TRANSLOCATOR 2) (ANT 2). [Source:SWISSPROT;Acc:P05141]	ENSG00000128833.2	MYOSIN VC (MYOSIN 5C). [Source:SWISSPROT;Acc:Q9NQX4]	yeast	YAL029C	YBR085W	2.487	HMS-PCI (1). confidence: low. previously annotated: no.
ENSG00000005022.1	ADP,ATP CARRIER PROTEIN, FIBROBLAST ISOFORM (ADP/ATP TRANSLOCASE 2) (ADENINE NUCLEOTIDE TRANSLOCATOR 2) (ANT 2). [Source:SWISSPROT;Acc:P05141]	ENSG00000129083.1	COATOMER BETA SUBUNIT (BETA-COAT PROTEIN) (BETA-COP). [Source:SWISSPROT;Acc:P53618]	yeast	YBL030C	YDR238C	3.739	HMS-PCI (1). confidence: low. previously annotated: no.
ENSG00000005022.1	ADP,ATP CARRIER PROTEIN, FIBROBLAST ISOFORM (ADP/ATP TRANSLOCASE 2) (ADENINE NUCLEOTIDE TRANSLOCATOR 2) (ANT 2). [Source:SWISSPROT;Acc:P05141]	ENSG00000129932.1		yeast	YBL030C	YJR070C	3.739	HMS-PCI (1). confidence: low. previously annotated: no.
ENSG00000005022.1	ADP,ATP CARRIER PROTEIN, FIBROBLAST ISOFORM (ADP/ATP TRANSLOCASE 2) (ADENINE NUCLEOTIDE TRANSLOCATOR 2) (ANT 2). [Source:SWISSPROT;Acc:P05141]	ENSG00000129990.3	SYNAPTOTAGMIN V (SYTV). [Source:SWISSPROT;Acc:O00445]	yeast	YBR085W	YOR086C	2.212	HMS-PCI (1). confidence: low. previously annotated: no.
ENSG00000005022.1	ADP,ATP CARRIER PROTEIN, FIBROBLAST ISOFORM (ADP/ATP TRANSLOCASE 2) (ADENINE NUCLEOTIDE TRANSLOCATOR 2) (ANT 2). [Source:SWISSPROT;Acc:P05141]	ENSG00000130741.2	EUKARYOTIC TRANSLATION INITIATION FACTOR 2 SUBUNIT 3 (EUKARYOTIC TRANSLATION INITIATION FACTOR 2 GAMMA SUBUNIT) (EIF-2-GAMMA). [Source:SWISSPROT;Acc:P41091]	yeast	YER025W	YBR085W	3.899	HMS-PCI (2). confidence: low. previously annotated: no.
ENSG00000005022.1	ADP,ATP CARRIER PROTEIN, FIBROBLAST ISOFORM (ADP/ATP TRANSLOCASE 2) (ADENINE NUCLEOTIDE TRANSLOCATOR 2) (ANT 2). [Source:SWISSPROT;Acc:P05141]	ENSG00000130810.2	SUPPRESSOR OF SWI4 1 HOMOLOG (SSF-1) (PETER PAN HOMOLOG). [Source:SWISSPROT;Acc:Q9NQ55]	yeast	YBR085W	YHR066W	3.899	HMS-PCI (1). confidence: low. previously annotated: no.
ENSG00000005022.1	ADP,ATP CARRIER PROTEIN, FIBROBLAST ISOFORM (ADP/ATP TRANSLOCASE 2) (ADENINE NUCLEOTIDE TRANSLOCATOR 2) (ANT 2). [Source:SWISSPROT;Acc:P05141]	ENSG00000130811.1	EUKARYOTIC TRANSLATION INITIATION FACTOR 3 SUBUNIT 4 (EIF-3 DELTA) (EIF3 P44) (EIF-3 RNA-BINDING SUBUNIT) (EIF3 P42) (EIF3G). [Source:SWISSPROT;Acc:O75821]	yeast	YBL030C	YDR429C	3.739	HMS-PCI (1). confidence: low. previously annotated: no.
ENSG00000005022.1	ADP,ATP CARRIER PROTEIN, FIBROBLAST ISOFORM (ADP/ATP TRANSLOCASE 2) (ADENINE NUCLEOTIDE TRANSLOCATOR 2) (ANT 2). [Source:SWISSPROT;Acc:P05141]	ENSG00000130985.4	UBIQUITIN-ACTIVATING ENZYME E1 (A1S9 PROTEIN). [Source:SWISSPROT;Acc:P22314]	yeast	YBR085W	YKL210W	3.899	HMS-PCI (2). confidence: low. previously annotated: no.
ENSG00000005022.1	ADP,ATP CARRIER PROTEIN, FIBROBLAST ISOFORM (ADP/ATP TRANSLOCASE 2) (ADENINE NUCLEOTIDE TRANSLOCATOR 2) (ANT 2). [Source:SWISSPROT;Acc:P05141]	ENSG00000131459.2	GLUCOSAMINE--FRUCTOSE-6-PHOSPHATE AMINOTRANSFERASE [ISOMERIZING] 2 (EC 2.6.1.16) (HEXOSEPHOSPHATE AMINOTRANSFERASE 2) (D-FRUCTOSE-6- PHOSPHATE AMIDOTRANSFERASE 2) (GFAT 2) (GFAT2). [Source:SWISSPROT;Acc:O94808]	yeast	YKL104C	YBR085W	3.899	HMS-PCI (1). confidence: low. previously annotated: no.
ENSG00000005022.1	ADP,ATP CARRIER PROTEIN, FIBROBLAST ISOFORM (ADP/ATP TRANSLOCASE 2) (ADENINE NUCLEOTIDE TRANSLOCATOR 2) (ANT 2). [Source:SWISSPROT;Acc:P05141]	ENSG00000131828.2	PYRUVATE DEHYDROGENASE E1 COMPONENT ALPHA SUBUNIT, SOMATIC FORM, MITOCHONDRIAL PRECURSOR (EC 1.2.4.1) (PDHE1-A TYPE I). [Source:SWISSPROT;Acc:P08559]	yeast	YBL030C	YER178W	3.739	HMS-PCI (1). confidence: low. previously annotated: no.
ENSG00000005022.1	ADP,ATP CARRIER PROTEIN, FIBROBLAST ISOFORM (ADP/ATP TRANSLOCASE 2) (ADENINE NUCLEOTIDE TRANSLOCATOR 2) (ANT 2). [Source:SWISSPROT;Acc:P05141]	ENSG00000131979.2	GTP CYCLOHYDROLASE I (EC 3.5.4.16) (GTP-CH-I). [Source:SWISSPROT;Acc:P30793]	yeast	YGR267C	YBR085W	3.899	HMS-PCI (2). confidence: low. previously annotated: no.
ENSG00000005022.1	ADP,ATP CARRIER PROTEIN, FIBROBLAST ISOFORM (ADP/ATP TRANSLOCASE 2) (ADENINE NUCLEOTIDE TRANSLOCATOR 2) (ANT 2). [Source:SWISSPROT;Acc:P05141]	ENSG00000132141.3	T-COMPLEX PROTEIN 1, ZETA-2 SUBUNIT (TCP-1-ZETA-2) (CCT-ZETA-2) (TCP- 1-ZETA-LIKE) (CCT-ZETA-LIKE) (TESTIS-SPECIFIC TCP20) (TESTIS-SPECIFIC PROTEIN TSA303). [Source:SWISSPROT;Acc:Q92526]	yeast	YBL030C	YDR188W	3.449	HMS-PCI (1). confidence: low. previously annotated: no.
ENSG00000005022.1	ADP,ATP CARRIER PROTEIN, FIBROBLAST ISOFORM (ADP/ATP TRANSLOCASE 2) (ADENINE NUCLEOTIDE TRANSLOCATOR 2) (ANT 2). [Source:SWISSPROT;Acc:P05141]	ENSG00000132196.2	ESTRADIOL 17 BETA-DEHYDROGENASE 7 (EC 1.1.1.62) (17-BETA-HSD 7) (17- BETA-HYDROXYSTEROID DEHYDROGENASE 7). [Source:SWISSPROT;Acc:P56937]	yeast	YBL030C	YLR100W	3.739	HMS-PCI (1). confidence: low. previously annotated: no.
ENSG00000005022.1	ADP,ATP CARRIER PROTEIN, FIBROBLAST ISOFORM (ADP/ATP TRANSLOCASE 2) (ADENINE NUCLEOTIDE TRANSLOCATOR 2) (ANT 2). [Source:SWISSPROT;Acc:P05141]	ENSG00000132341.1	GTP-BINDING NUCLEAR PROTEIN RAN (TC4) (RAN GTPASE) (ANDROGEN RECEPTOR- ASSOCIATED PROTEIN 24). [Source:SWISSPROT;Acc:P17080]	yeast	YLR293C	YBR085W	3.899	HMS-PCI (1). confidence: low. previously annotated: no.
ENSG00000005022.1	ADP,ATP CARRIER PROTEIN, FIBROBLAST ISOFORM (ADP/ATP TRANSLOCASE 2) (ADENINE NUCLEOTIDE TRANSLOCATOR 2) (ANT 2). [Source:SWISSPROT;Acc:P05141]	ENSG00000132507.4	EUKARYOTIC TRANSLATION INITIATION FACTOR 5A (EIF-5A) (EIF-4D) (REV- BINDING FACTOR). [Source:SWISSPROT;Acc:P10159]	yeast	YBR085W	YEL034W	3.899	HMS-PCI (1). confidence: low. previously annotated: no.
ENSG00000005022.1	ADP,ATP CARRIER PROTEIN, FIBROBLAST ISOFORM (ADP/ATP TRANSLOCASE 2) (ADENINE NUCLEOTIDE TRANSLOCATOR 2) (ANT 2). [Source:SWISSPROT;Acc:P05141]	ENSG00000132718.1	SYNAPTOTAGMIN XI (SYTXI). [Source:SWISSPROT;Acc:Q9BT88]	yeast	YBR085W	YOR086C	3.016	HMS-PCI (1). confidence: low. previously annotated: no.
ENSG00000005022.1	ADP,ATP CARRIER PROTEIN, FIBROBLAST ISOFORM (ADP/ATP TRANSLOCASE 2) (ADENINE NUCLEOTIDE TRANSLOCATOR 2) (ANT 2). [Source:SWISSPROT;Acc:P05141]	ENSG00000132872.1	SYNAPTOTAGMIN IV (SYTIV). [Source:SWISSPROT;Acc:Q9H2B2]	yeast	YBR085W	YOR086C	2.486	HMS-PCI (1). confidence: low. previously annotated: no.
ENSG00000005022.1	ADP,ATP CARRIER PROTEIN, FIBROBLAST ISOFORM (ADP/ATP TRANSLOCASE 2) (ADENINE NUCLEOTIDE TRANSLOCATOR 2) (ANT 2). [Source:SWISSPROT;Acc:P05141]	ENSG00000133275.3	CASEIN KINASE I, GAMMA 2 ISOFORM (EC 2.7.1.-) (CKI-GAMMA 2). [Source:SWISSPROT;Acc:P78368]	yeast	YBR085W	YNL154C	3.899	HMS-PCI (1). confidence: low. previously annotated: no.
ENSG00000005022.1	ADP,ATP CARRIER PROTEIN, FIBROBLAST ISOFORM (ADP/ATP TRANSLOCASE 2) (ADENINE NUCLEOTIDE TRANSLOCATOR 2) (ANT 2). [Source:SWISSPROT;Acc:P05141]	ENSG00000133318.1	RETICULON PROTEIN 3 (NEUROENDOCRINE-SPECIFIC PROTEIN-LIKE 2) (NSP-LIKE PROTEIN II) (NSPLII). [Source:SWISSPROT;Acc:O95197]	yeast	YBL030C	YDL204W	3.277	HMS-PCI (2). confidence: low. previously annotated: no.
ENSG00000005022.1	ADP,ATP CARRIER PROTEIN, FIBROBLAST ISOFORM (ADP/ATP TRANSLOCASE 2) (ADENINE NUCLEOTIDE TRANSLOCATOR 2) (ANT 2). [Source:SWISSPROT;Acc:P05141]	ENSG00000133704.1	IMPORTIN 8; RAN-BINDING PROTEIN 8. [Source:RefSeq;Acc:NM_006390]	yeast	YBR085W	YJR132W	3.491	HMS-PCI (1). confidence: low. previously annotated: no.
ENSG00000005022.1	ADP,ATP CARRIER PROTEIN, FIBROBLAST ISOFORM (ADP/ATP TRANSLOCASE 2) (ADENINE NUCLEOTIDE TRANSLOCATOR 2) (ANT 2). [Source:SWISSPROT;Acc:P05141]	ENSG00000134058.1	CELL DIVISION PROTEIN KINASE 7 (EC 2.7.1.-) (CDK-ACTIVATING KINASE) (CAK) (TFIIH BASAL TRANSCRIPTION FACTOR COMPLEX KINASE SUBUNIT) (39 KDA PROTEIN KINASE) (P39 MO15) (STK1) (CAK1). [Source:SWISSPROT;Acc:P50613]	yeast	YMR056C	YDL108W	3.484	HMS-PCI (1). confidence: low. previously annotated: no.
ENSG00000005022.1	ADP,ATP CARRIER PROTEIN, FIBROBLAST ISOFORM (ADP/ATP TRANSLOCASE 2) (ADENINE NUCLEOTIDE TRANSLOCATOR 2) (ANT 2). [Source:SWISSPROT;Acc:P05141]	ENSG00000134215.2	VAV-3 PROTEIN. [Source:SWISSPROT;Acc:Q9UKW4]	yeast	YBR085W	YBL007C	2.97	HMS-PCI (1). confidence: low. previously annotated: no.
ENSG00000005022.1	ADP,ATP CARRIER PROTEIN, FIBROBLAST ISOFORM (ADP/ATP TRANSLOCASE 2) (ADENINE NUCLEOTIDE TRANSLOCATOR 2) (ANT 2). [Source:SWISSPROT;Acc:P05141]	ENSG00000134243.3	SORTILIN PRECURSOR (GLYCOPROTEIN 95) (GP95) (NEUROTENSIN RECEPTOR 3) (NT3) (100 KDA NT RECEPTOR). [Source:SWISSPROT;Acc:Q99523]	yeast	YBR085W	YBL017C	3.568	HMS-PCI (1). confidence: low. previously annotated: no.
ENSG00000005022.1	ADP,ATP CARRIER PROTEIN, FIBROBLAST ISOFORM (ADP/ATP TRANSLOCASE 2) (ADENINE NUCLEOTIDE TRANSLOCATOR 2) (ANT 2). [Source:SWISSPROT;Acc:P05141]	ENSG00000134480.2	CYCLIN H (MO15-ASSOCIATED PROTEIN) (P37) (P34). [Source:SWISSPROT;Acc:P51946]	yeast	YBR085W	YPR025C	3.895	HMS-PCI (1). confidence: low. previously annotated: no.
ENSG00000005022.1	ADP,ATP CARRIER PROTEIN, FIBROBLAST ISOFORM (ADP/ATP TRANSLOCASE 2) (ADENINE NUCLEOTIDE TRANSLOCATOR 2) (ANT 2). [Source:SWISSPROT;Acc:P05141]	ENSG00000134644.2	PUMILIO HOMOLOG 1. [Source:RefSeq;Acc:NM_014676]	yeast	YMR056C	YLL013C	3.321	two-hybrid (1). confidence: low. previously annotated: no.
ENSG00000005022.1	ADP,ATP CARRIER PROTEIN, FIBROBLAST ISOFORM (ADP/ATP TRANSLOCASE 2) (ADENINE NUCLEOTIDE TRANSLOCATOR 2) (ANT 2). [Source:SWISSPROT;Acc:P05141]	ENSG00000134851.1	TPA REGULATED LOCUS; UNCHARACTERIZED HYPOTHALAMUS PROTEIN HTMP. [Source:RefSeq;Acc:NM_018475]	yeast	YBR187W	YBL030C	3.739	HMS-PCI (1). confidence: low. previously annotated: no.
ENSG00000005022.1	ADP,ATP CARRIER PROTEIN, FIBROBLAST ISOFORM (ADP/ATP TRANSLOCASE 2) (ADENINE NUCLEOTIDE TRANSLOCATOR 2) (ANT 2). [Source:SWISSPROT;Acc:P05141]	ENSG00000135097.1	MUSASHI 1. [Source:RefSeq;Acc:NM_002442]	yeast	YBL030C	YOL123W	3.739	HMS-PCI (1). confidence: low. previously annotated: no.
ENSG00000005022.1	ADP,ATP CARRIER PROTEIN, FIBROBLAST ISOFORM (ADP/ATP TRANSLOCASE 2) (ADENINE NUCLEOTIDE TRANSLOCATOR 2) (ANT 2). [Source:SWISSPROT;Acc:P05141]	ENSG00000136167.2	L-PLASTIN (LYMPHOCYTE CYTOSOLIC PROTEIN 1) (LCP-1) (LC64P). [Source:SWISSPROT;Acc:P13796]	yeast	YDR129C	YBR085W	3.622	synthetic lethality. confidence: medium. previously annotated: no.
ENSG00000005022.1	ADP,ATP CARRIER PROTEIN, FIBROBLAST ISOFORM (ADP/ATP TRANSLOCASE 2) (ADENINE NUCLEOTIDE TRANSLOCATOR 2) (ANT 2). [Source:SWISSPROT;Acc:P05141]	ENSG00000136628.4	BIFUNCTIONAL AMINOACYL-TRNA SYNTHETASE [INCLUDES: GLUTAMYL-TRNA SYNTHETASE (EC 6.1.1.17) (GLUTAMATE--TRNA LIGASE); PROLYL-TRNA SYNTHETASE (EC 6.1.1.15) (PROLINE--TRNA LIGASE)]. [Source:SWISSPROT;Acc:P07814]	yeast	YBR085W	YHR020W	3.899	HMS-PCI (1). confidence: low. previously annotated: no.
ENSG00000005022.1	ADP,ATP CARRIER PROTEIN, FIBROBLAST ISOFORM (ADP/ATP TRANSLOCASE 2) (ADENINE NUCLEOTIDE TRANSLOCATOR 2) (ANT 2). [Source:SWISSPROT;Acc:P05141]	ENSG00000137040.1	RAN-GTP BINDING PROTEIN (FRAGMENT). [Source:SPTREMBL;Acc:O60518]	yeast	YMR308C	YBR085W	3.663	HMS-PCI (1). confidence: low. previously annotated: no.
ENSG00000005022.1	ADP,ATP CARRIER PROTEIN, FIBROBLAST ISOFORM (ADP/ATP TRANSLOCASE 2) (ADENINE NUCLEOTIDE TRANSLOCATOR 2) (ANT 2). [Source:SWISSPROT;Acc:P05141]	ENSG00000137104.2	GALACTOSE-1-PHOSPHATE URIDYLYLTRANSFERASE (EC 2.7.7.12) (GAL-1-P URIDYLYLTRANSFERASE) (UDP-GLUCOSE--HEXOSE-1-PHOSPHATE URIDYLYLTRANSFERASE). [Source:SWISSPROT;Acc:P07902]	yeast	YBL030C	YBR018C	3.739	HMS-PCI (1). confidence: low. previously annotated: no.
ENSG00000005022.1	ADP,ATP CARRIER PROTEIN, FIBROBLAST ISOFORM (ADP/ATP TRANSLOCASE 2) (ADENINE NUCLEOTIDE TRANSLOCATOR 2) (ANT 2). [Source:SWISSPROT;Acc:P05141]	ENSG00000137713.3	SERINE/THREONINE PROTEIN PHOSPHATASE 2A, 65 KDA REGULATORY SUBUNIT A, BETA ISOFORM (PP2A, SUBUNIT A, PR65-BETA ISOFORM) (PP2A, SUBUNIT A, R1-BETA ISOFORM). [Source:SWISSPROT;Acc:P30154]	yeast	YAL016W	YBR085W	3.899	HMS-PCI (1). confidence: low. previously annotated: no.
ENSG00000005022.1	ADP,ATP CARRIER PROTEIN, FIBROBLAST ISOFORM (ADP/ATP TRANSLOCASE 2) (ADENINE NUCLEOTIDE TRANSLOCATOR 2) (ANT 2). [Source:SWISSPROT;Acc:P05141]	ENSG00000137942.3		yeast	YHR114W	YBR085W	3.158	HMS-PCI (1). confidence: low. previously annotated: no.
ENSG00000005022.1	ADP,ATP CARRIER PROTEIN, FIBROBLAST ISOFORM (ADP/ATP TRANSLOCASE 2) (ADENINE NUCLEOTIDE TRANSLOCATOR 2) (ANT 2). [Source:SWISSPROT;Acc:P05141]	ENSG00000138071.1	ACTIN-LIKE PROTEIN 2 (ACTIN-RELATED PROTEIN 2). [Source:SWISSPROT;Acc:O15142]	yeast	YDL029W	YBR085W	3.884	HMS-PCI (1). confidence: low. previously annotated: no.
ENSG00000005022.1	ADP,ATP CARRIER PROTEIN, FIBROBLAST ISOFORM (ADP/ATP TRANSLOCASE 2) (ADENINE NUCLEOTIDE TRANSLOCATOR 2) (ANT 2). [Source:SWISSPROT;Acc:P05141]	ENSG00000138413.2	ISOCITRATE DEHYDROGENASE [NADP] CYTOPLASMIC (EC 1.1.1.42) (OXALOSUCCINATE DECARBOXYLASE) (IDH) (NADP+-SPECIFIC ICDH) (IDP). [Source:SWISSPROT;Acc:O75874]	yeast	YLR174W	YBR085W	3.899	HMS-PCI (1). confidence: low. previously annotated: no.
ENSG00000005022.1	ADP,ATP CARRIER PROTEIN, FIBROBLAST ISOFORM (ADP/ATP TRANSLOCASE 2) (ADENINE NUCLEOTIDE TRANSLOCATOR 2) (ANT 2). [Source:SWISSPROT;Acc:P05141]	ENSG00000138442.1	WD-REPEAT PROTEIN 12 (YTM1 HOMOLOG). [Source:SWISSPROT;Acc:Q9GZL7]	yeast	YBR085W	YOR272W	3.899	HMS-PCI (1). confidence: low. previously annotated: no.
ENSG00000005022.1	ADP,ATP CARRIER PROTEIN, FIBROBLAST ISOFORM (ADP/ATP TRANSLOCASE 2) (ADENINE NUCLEOTIDE TRANSLOCATOR 2) (ANT 2). [Source:SWISSPROT;Acc:P05141]	ENSG00000138777.4	INORGANIC PYROPHOSPHATASE 2 ISOFORM 1. [Source:RefSeq;Acc:NM_176869]	yeast	YBR085W	YBR011C	3.143	HMS-PCI (2). confidence: low. previously annotated: no.
ENSG00000005022.1	ADP,ATP CARRIER PROTEIN, FIBROBLAST ISOFORM (ADP/ATP TRANSLOCASE 2) (ADENINE NUCLEOTIDE TRANSLOCATOR 2) (ANT 2). [Source:SWISSPROT;Acc:P05141]	ENSG00000139430.1	T-CELL ACTIVATION PROTEIN PHOSPHATASE 2C. [Source:RefSeq;Acc:NM_139283]	yeast	YBR085W	YHR076W	3.899	HMS-PCI (1). confidence: low. previously annotated: no.
ENSG00000005022.1	ADP,ATP CARRIER PROTEIN, FIBROBLAST ISOFORM (ADP/ATP TRANSLOCASE 2) (ADENINE NUCLEOTIDE TRANSLOCATOR 2) (ANT 2). [Source:SWISSPROT;Acc:P05141]	ENSG00000139970.2	RETICULON 1 (NEUROENDOCRINE-SPECIFIC PROTEIN). [Source:SWISSPROT;Acc:Q16799]	yeast	YBL030C	YDL204W	3.665	HMS-PCI (2). confidence: low. previously annotated: no.
ENSG00000005022.1	ADP,ATP CARRIER PROTEIN, FIBROBLAST ISOFORM (ADP/ATP TRANSLOCASE 2) (ADENINE NUCLEOTIDE TRANSLOCATOR 2) (ANT 2). [Source:SWISSPROT;Acc:P05141]	ENSG00000140006.2		yeast	YBL030C	YNL035C	3.739	HMS-PCI (1). confidence: low. previously annotated: no.
ENSG00000005022.1	ADP,ATP CARRIER PROTEIN, FIBROBLAST ISOFORM (ADP/ATP TRANSLOCASE 2) (ADENINE NUCLEOTIDE TRANSLOCATOR 2) (ANT 2). [Source:SWISSPROT;Acc:P05141]	ENSG00000140650.2	PHOSPHOMANNOMUTASE 2 (EC 5.4.2.8) (PMM 2). [Source:SWISSPROT;Acc:O15305]	yeast	YFL045C	YBR085W	3.899	HMS-PCI (1). confidence: low. previously annotated: no.
ENSG00000005022.1	ADP,ATP CARRIER PROTEIN, FIBROBLAST ISOFORM (ADP/ATP TRANSLOCASE 2) (ADENINE NUCLEOTIDE TRANSLOCATOR 2) (ANT 2). [Source:SWISSPROT;Acc:P05141]	ENSG00000141328.2	26S PROTEASOME NON-ATPASE REGULATORY SUBUNIT 12 (26S PROTEASOME REGULATORY SUBUNIT P55). [Source:SWISSPROT;Acc:O00232]	yeast	YBR085W	YDL147W	3.899	HMS-PCI (2). confidence: low. previously annotated: no.
ENSG00000005022.1	ADP,ATP CARRIER PROTEIN, FIBROBLAST ISOFORM (ADP/ATP TRANSLOCASE 2) (ADENINE NUCLEOTIDE TRANSLOCATOR 2) (ANT 2). [Source:SWISSPROT;Acc:P05141]	ENSG00000141380.4	SSXT PROTEIN (SYNOVIAL SARCOMA, TRANSLOCATED TO X CHROMOSOME) (SYT PROTEIN). [Source:SWISSPROT;Acc:Q15532]	yeast	YBR085W	YCL028W	3.464	HMS-PCI (1). confidence: low. previously annotated: no.
ENSG00000005022.1	ADP,ATP CARRIER PROTEIN, FIBROBLAST ISOFORM (ADP/ATP TRANSLOCASE 2) (ADENINE NUCLEOTIDE TRANSLOCATOR 2) (ANT 2). [Source:SWISSPROT;Acc:P05141]	ENSG00000141959.3	6-PHOSPHOFRUCTOKINASE, LIVER TYPE (EC 2.7.1.11) (PHOSPHOFRUCTOKINASE 1) (PHOSPHOHEXOKINASE) (PHOSPHOFRUCTO-1-KINASE ISOZYME B) (PFK-B). [Source:SWISSPROT;Acc:P17858]	yeast	YBR085W	YGR240C	2.595	HMS-PCI (2). confidence: low. previously annotated: no.
ENSG00000005022.1	ADP,ATP CARRIER PROTEIN, FIBROBLAST ISOFORM (ADP/ATP TRANSLOCASE 2) (ADENINE NUCLEOTIDE TRANSLOCATOR 2) (ANT 2). [Source:SWISSPROT;Acc:P05141]	ENSG00000141968.1	VAV PROTO-ONCOGENE. [Source:SWISSPROT;Acc:P15498]	yeast	YBR085W	YBL007C	3.026	HMS-PCI (1). confidence: low. previously annotated: no.
ENSG00000005022.1	ADP,ATP CARRIER PROTEIN, FIBROBLAST ISOFORM (ADP/ATP TRANSLOCASE 2) (ADENINE NUCLEOTIDE TRANSLOCATOR 2) (ANT 2). [Source:SWISSPROT;Acc:P05141]	ENSG00000142168.2	SUPEROXIDE DISMUTASE [CU-ZN] (EC 1.15.1.1). [Source:SWISSPROT;Acc:P00441]	yeast	YJR104C	YBR085W	3.899	HMS-PCI (1). confidence: low. previously annotated: no.
ENSG00000005022.1	ADP,ATP CARRIER PROTEIN, FIBROBLAST ISOFORM (ADP/ATP TRANSLOCASE 2) (ADENINE NUCLEOTIDE TRANSLOCATOR 2) (ANT 2). [Source:SWISSPROT;Acc:P05141]	ENSG00000142657.4	6-PHOSPHOGLUCONATE DEHYDROGENASE, DECARBOXYLATING (EC 1.1.1.44). [Source:SWISSPROT;Acc:P52209]	yeast	YHR183W	YBR085W	3.899	HMS-PCI (2). confidence: low. previously annotated: no.
ENSG00000005022.1	ADP,ATP CARRIER PROTEIN, FIBROBLAST ISOFORM (ADP/ATP TRANSLOCASE 2) (ADENINE NUCLEOTIDE TRANSLOCATOR 2) (ANT 2). [Source:SWISSPROT;Acc:P05141]	ENSG00000142875.4	CAMP-DEPENDENT PROTEIN KINASE, BETA-CATALYTIC SUBUNIT (EC 2.7.1.37) (PKA C-BETA). [Source:SWISSPROT;Acc:P22694]	yeast	YKL166C	YBR085W	3.315	HMS-PCI (1). confidence: low. previously annotated: no.
ENSG00000005022.1	ADP,ATP CARRIER PROTEIN, FIBROBLAST ISOFORM (ADP/ATP TRANSLOCASE 2) (ADENINE NUCLEOTIDE TRANSLOCATOR 2) (ANT 2). [Source:SWISSPROT;Acc:P05141]	ENSG00000143322.3	TYROSINE-PROTEIN KINASE ABL2 (EC 2.7.1.112) (TYROSINE KINASE ARG). [Source:SWISSPROT;Acc:P42684]	yeast	YBR085W	YBL007C	2.981	HMS-PCI (1). confidence: low. previously annotated: no.
ENSG00000005022.1	ADP,ATP CARRIER PROTEIN, FIBROBLAST ISOFORM (ADP/ATP TRANSLOCASE 2) (ADENINE NUCLEOTIDE TRANSLOCATOR 2) (ANT 2). [Source:SWISSPROT;Acc:P05141]	ENSG00000143363.3	TCD37 HOMOLOG; PRUNE. [Source:RefSeq;Acc:NM_021222]	yeast	YBR085W	YHR201C	3.899	HMS-PCI (1). confidence: low. previously annotated: no.
ENSG00000005022.1	ADP,ATP CARRIER PROTEIN, FIBROBLAST ISOFORM (ADP/ATP TRANSLOCASE 2) (ADENINE NUCLEOTIDE TRANSLOCATOR 2) (ANT 2). [Source:SWISSPROT;Acc:P05141]	ENSG00000143811.2	PYRROLINE 5-CARBOXYLATE REDUCTASE ISOFORM. [Source:RefSeq;Acc:NM_013328]	yeast	YBL030C	YER023W	2.982	HMS-PCI (1). confidence: low. previously annotated: no.
ENSG00000005022.1	ADP,ATP CARRIER PROTEIN, FIBROBLAST ISOFORM (ADP/ATP TRANSLOCASE 2) (ADENINE NUCLEOTIDE TRANSLOCATOR 2) (ANT 2). [Source:SWISSPROT;Acc:P05141]	ENSG00000144034.2	CGI-121 PROTEIN; PRPK (P53-RELATED PROTEIN KINASE)-BINDING PROTEIN. [Source:RefSeq;Acc:NM_016058]	yeast	YML036W	YBR085W	3.899	HMS-PCI (1). confidence: low. previously annotated: no.
ENSG00000005022.1	ADP,ATP CARRIER PROTEIN, FIBROBLAST ISOFORM (ADP/ATP TRANSLOCASE 2) (ADENINE NUCLEOTIDE TRANSLOCATOR 2) (ANT 2). [Source:SWISSPROT;Acc:P05141]	ENSG00000144566.1	RAS-RELATED PROTEIN RAB-5A. [Source:SWISSPROT;Acc:P20339]	yeast	YBR085W	YOR089C	3.899	HMS-PCI (1). confidence: low. previously annotated: no.
ENSG00000005022.1	ADP,ATP CARRIER PROTEIN, FIBROBLAST ISOFORM (ADP/ATP TRANSLOCASE 2) (ADENINE NUCLEOTIDE TRANSLOCATOR 2) (ANT 2). [Source:SWISSPROT;Acc:P05141]	ENSG00000145191.1	TRANSLATION INITIATION FACTOR EIF-2B EPSILON SUBUNIT (EIF-2B GDP-GTP EXCHANGE FACTOR). [Source:SWISSPROT;Acc:Q13144]	yeast	YBL030C	YDR211W	3.739	HMS-PCI (1). confidence: low. previously annotated: no.
ENSG00000005022.1	ADP,ATP CARRIER PROTEIN, FIBROBLAST ISOFORM (ADP/ATP TRANSLOCASE 2) (ADENINE NUCLEOTIDE TRANSLOCATOR 2) (ANT 2). [Source:SWISSPROT;Acc:P05141]	ENSG00000145782.2	AUTOPHAGY PROTEIN 12-LIKE (APG12-LIKE). [Source:SWISSPROT;Acc:O94817]	yeast	YBR085W	YBR217W	3.899	HMS-PCI (1). confidence: low. previously annotated: no.
ENSG00000005022.1	ADP,ATP CARRIER PROTEIN, FIBROBLAST ISOFORM (ADP/ATP TRANSLOCASE 2) (ADENINE NUCLEOTIDE TRANSLOCATOR 2) (ANT 2). [Source:SWISSPROT;Acc:P05141]	ENSG00000146701.2	MALATE DEHYDROGENASE, MITOCHONDRIAL PRECURSOR (EC 1.1.1.37). [Source:SWISSPROT;Acc:P40926]	yeast	YBR085W	YKL085W	3.899	HMS-PCI (1). confidence: low. previously annotated: no.
ENSG00000005022.1	ADP,ATP CARRIER PROTEIN, FIBROBLAST ISOFORM (ADP/ATP TRANSLOCASE 2) (ADENINE NUCLEOTIDE TRANSLOCATOR 2) (ANT 2). [Source:SWISSPROT;Acc:P05141]	ENSG00000146731.1	T-COMPLEX PROTEIN 1, ZETA SUBUNIT (TCP-1-ZETA) (CCT-ZETA) (CCT-ZETA-1) (TCP20) (HTR3). [Source:SWISSPROT;Acc:P40227]	yeast	YBL030C	YDR188W	3.739	HMS-PCI (1). confidence: low. previously annotated: no.
ENSG00000005022.1	ADP,ATP CARRIER PROTEIN, FIBROBLAST ISOFORM (ADP/ATP TRANSLOCASE 2) (ADENINE NUCLEOTIDE TRANSLOCATOR 2) (ANT 2). [Source:SWISSPROT;Acc:P05141]	ENSG00000147614.1	ATPASE, H+ TRANSPORTING, LYSOSOMAL 38KDA, V0 SUBUNIT D ISOFORM 2. [Source:RefSeq;Acc:NM_152565]	yeast	YBR085W	YLR447C	3.364	HMS-PCI (1). confidence: low. previously annotated: no.
ENSG00000005022.1	ADP,ATP CARRIER PROTEIN, FIBROBLAST ISOFORM (ADP/ATP TRANSLOCASE 2) (ADENINE NUCLEOTIDE TRANSLOCATOR 2) (ANT 2). [Source:SWISSPROT;Acc:P05141]	ENSG00000149927.3	DOUBLE C2-LIKE DOMAINS, ALPHA. [Source:RefSeq;Acc:NM_003586]	yeast	YBR085W	YOR086C	2.096	HMS-PCI (1). confidence: low. previously annotated: no.
ENSG00000005022.1	ADP,ATP CARRIER PROTEIN, FIBROBLAST ISOFORM (ADP/ATP TRANSLOCASE 2) (ADENINE NUCLEOTIDE TRANSLOCATOR 2) (ANT 2). [Source:SWISSPROT;Acc:P05141]	ENSG00000151025.2		yeast	YER138C	YBR085W	3.827	HMS-PCI (1). confidence: low. previously annotated: no.
ENSG00000005022.1	ADP,ATP CARRIER PROTEIN, FIBROBLAST ISOFORM (ADP/ATP TRANSLOCASE 2) (ADENINE NUCLEOTIDE TRANSLOCATOR 2) (ANT 2). [Source:SWISSPROT;Acc:P05141]	ENSG00000151247.1	EUKARYOTIC TRANSLATION INITIATION FACTOR 4E (EIF-4E) (EIF4E) (MRNA CAP-BINDING PROTEIN) (EIF-4F 25 KDA SUBUNIT). [Source:SWISSPROT;Acc:P06730]	yeast	YBR085W	YOL139C	3.899	HMS-PCI (1). confidence: low. previously annotated: no.
ENSG00000005022.1	ADP,ATP CARRIER PROTEIN, FIBROBLAST ISOFORM (ADP/ATP TRANSLOCASE 2) (ADENINE NUCLEOTIDE TRANSLOCATOR 2) (ANT 2). [Source:SWISSPROT;Acc:P05141]	ENSG00000151292.3	CASEIN KINASE I, GAMMA 3 ISOFORM (EC 2.7.1.-) (CKI-GAMMA 3). [Source:SWISSPROT;Acc:Q9Y6M4]	yeast	YBR085W	YNL154C	3.899	HMS-PCI (1). confidence: low. previously annotated: no.
ENSG00000005022.1	ADP,ATP CARRIER PROTEIN, FIBROBLAST ISOFORM (ADP/ATP TRANSLOCASE 2) (ADENINE NUCLEOTIDE TRANSLOCATOR 2) (ANT 2). [Source:SWISSPROT;Acc:P05141]	ENSG00000151376.3	NADP-DEPENDENT MALIC ENZYME, MITOCHONDRIAL PRECURSOR (EC 1.1.1.40) (NADP-ME) (MALIC ENZYME 3). [Source:SWISSPROT;Acc:Q16798]	yeast	YBL030C	YKL029C	3.365	HMS-PCI (1). confidence: low. previously annotated: no.
ENSG00000005022.1	ADP,ATP CARRIER PROTEIN, FIBROBLAST ISOFORM (ADP/ATP TRANSLOCASE 2) (ADENINE NUCLEOTIDE TRANSLOCATOR 2) (ANT 2). [Source:SWISSPROT;Acc:P05141]	ENSG00000151475.1		yeast	YMR056C	YBR085W	2.934	HMS-PCI (2). confidence: low. previously annotated: no.
ENSG00000005022.1	ADP,ATP CARRIER PROTEIN, FIBROBLAST ISOFORM (ADP/ATP TRANSLOCASE 2) (ADENINE NUCLEOTIDE TRANSLOCATOR 2) (ANT 2). [Source:SWISSPROT;Acc:P05141]	ENSG00000151729.1	ADP,ATP CARRIER PROTEIN, HEART/SKELETAL MUSCLE ISOFORM T1 (ADP/ATP TRANSLOCASE 1) (ADENINE NUCLEOTIDE TRANSLOCATOR 1) (ANT 1). [Source:SWISSPROT;Acc:P12235]	yeast	YMR056C	YBR085W	3.313	HMS-PCI (2). confidence: low. previously annotated: no.
ENSG00000005022.1	ADP,ATP CARRIER PROTEIN, FIBROBLAST ISOFORM (ADP/ATP TRANSLOCASE 2) (ADENINE NUCLEOTIDE TRANSLOCATOR 2) (ANT 2). [Source:SWISSPROT;Acc:P05141]	ENSG00000151806.2		yeast	YBL030C	YLR289W	3.739	HMS-PCI (1). confidence: low. previously annotated: no.
ENSG00000005022.1	ADP,ATP CARRIER PROTEIN, FIBROBLAST ISOFORM (ADP/ATP TRANSLOCASE 2) (ADENINE NUCLEOTIDE TRANSLOCATOR 2) (ANT 2). [Source:SWISSPROT;Acc:P05141]	ENSG00000152556.3	6-PHOSPHOFRUCTOKINASE, MUSCLE TYPE (EC 2.7.1.11) (PHOSPHOFRUCTOKINASE 1) (PHOSPHOHEXOKINASE) (PHOSPHOFRUCTO-1-KINASE ISOZYME A) (PFK-A) (PHOSPHOFRUCTOKINASE-M). [Source:SWISSPROT;Acc:P08237]	yeast	YBR085W	YGR240C	2.629	HMS-PCI (2). confidence: low. previously annotated: no.
ENSG00000005022.1	ADP,ATP CARRIER PROTEIN, FIBROBLAST ISOFORM (ADP/ATP TRANSLOCASE 2) (ADENINE NUCLEOTIDE TRANSLOCATOR 2) (ANT 2). [Source:SWISSPROT;Acc:P05141]	ENSG00000153107.2	ANAPHASE-PROMOTING COMPLEX 1 (MEIOTIC CHECKPOINT REGULATOR). [Source:RefSeq;Acc:NM_022662]	yeast	YBR085W	YNL172W	3.899	HMS-PCI (1). confidence: low. previously annotated: no.
ENSG00000005022.1	ADP,ATP CARRIER PROTEIN, FIBROBLAST ISOFORM (ADP/ATP TRANSLOCASE 2) (ADENINE NUCLEOTIDE TRANSLOCATOR 2) (ANT 2). [Source:SWISSPROT;Acc:P05141]	ENSG00000153944.2	MUSASHI 2 ISOFORM A. [Source:RefSeq;Acc:NM_138962]	yeast	YBL030C	YOL123W	3.294	HMS-PCI (1). confidence: low. previously annotated: no.
ENSG00000005022.1	ADP,ATP CARRIER PROTEIN, FIBROBLAST ISOFORM (ADP/ATP TRANSLOCASE 2) (ADENINE NUCLEOTIDE TRANSLOCATOR 2) (ANT 2). [Source:SWISSPROT;Acc:P05141]	ENSG00000154016.2	GRB2-RELATED ADAPTOR PROTEIN. [Source:SWISSPROT;Acc:Q13588]	yeast	YBR085W	YBL007C	3.899	HMS-PCI (1). confidence: low. previously annotated: no.
ENSG00000005022.1	ADP,ATP CARRIER PROTEIN, FIBROBLAST ISOFORM (ADP/ATP TRANSLOCASE 2) (ADENINE NUCLEOTIDE TRANSLOCATOR 2) (ANT 2). [Source:SWISSPROT;Acc:P05141]	ENSG00000154330.2	PHOSPHOGLUCOMUTASE-LIKE PROTEIN 5 (PHOSPHOGLUCOMUTASE-RELATED PROTEIN) (PGM-RP) (ACICULIN). [Source:SWISSPROT;Acc:Q15124]	yeast	YMR105C	YBR085W	3.253	HMS-PCI (2). confidence: low. previously annotated: no.
ENSG00000005022.1	ADP,ATP CARRIER PROTEIN, FIBROBLAST ISOFORM (ADP/ATP TRANSLOCASE 2) (ADENINE NUCLEOTIDE TRANSLOCATOR 2) (ANT 2). [Source:SWISSPROT;Acc:P05141]	ENSG00000155229.3	MMS19-LIKE (MET18 HOMOLOG, S. CEREVISIAE); HOMOLOG OF YEAST MMS19; MMS19 (MET18 S. CEREVISIAE)-LIKE. [Source:RefSeq;Acc:NM_022362]	yeast	YMR056C	YIL128W	3.484	HMS-PCI (2). confidence: low. previously annotated: no.
ENSG00000005022.1	ADP,ATP CARRIER PROTEIN, FIBROBLAST ISOFORM (ADP/ATP TRANSLOCASE 2) (ADENINE NUCLEOTIDE TRANSLOCATOR 2) (ANT 2). [Source:SWISSPROT;Acc:P05141]	ENSG00000156035.1		yeast	YBR085W	YHR201C	2.987	HMS-PCI (1). confidence: low. previously annotated: no.
ENSG00000005022.1	ADP,ATP CARRIER PROTEIN, FIBROBLAST ISOFORM (ADP/ATP TRANSLOCASE 2) (ADENINE NUCLEOTIDE TRANSLOCATOR 2) (ANT 2). [Source:SWISSPROT;Acc:P05141]	ENSG00000156931.2		yeast	YBL030C	YAL002W	3.739	HMS-PCI (1). confidence: low. previously annotated: no.
ENSG00000005022.1	ADP,ATP CARRIER PROTEIN, FIBROBLAST ISOFORM (ADP/ATP TRANSLOCASE 2) (ADENINE NUCLEOTIDE TRANSLOCATOR 2) (ANT 2). [Source:SWISSPROT;Acc:P05141]	ENSG00000156973.1	RETINAL ROD RHODOPSIN-SENSITIVE CGMP 3',5'-CYCLIC PHOSPHODIESTERASE DELTA-SUBUNIT (EC 3.1.4.17) (GMP-PDE DELTA) (P17 PROTEIN). [Source:SWISSPROT;Acc:O43924]	worm	C27H5.1	T27E9.1	4	NON_CORE
ENSG00000005022.1	ADP,ATP CARRIER PROTEIN, FIBROBLAST ISOFORM (ADP/ATP TRANSLOCASE 2) (ADENINE NUCLEOTIDE TRANSLOCATOR 2) (ANT 2). [Source:SWISSPROT;Acc:P05141]	ENSG00000156976.2	EUKARYOTIC INITIATION FACTOR 4A-II (EIF-4A-II) (EIF4A-II). [Source:SWISSPROT;Acc:Q14240]	yeast	YJL138C	YBR085W	3.671	HMS-PCI (3). confidence: low. previously annotated: no.
ENSG00000005022.1	ADP,ATP CARRIER PROTEIN, FIBROBLAST ISOFORM (ADP/ATP TRANSLOCASE 2) (ADENINE NUCLEOTIDE TRANSLOCATOR 2) (ANT 2). [Source:SWISSPROT;Acc:P05141]	ENSG00000157184.1	CARNITINE O-PALMITOYLTRANSFERASE II, MITOCHONDRIAL PRECURSOR (EC 2.3.1.21) (CPT II). [Source:SWISSPROT;Acc:P23786]	yeast	YMR056C	YAR035W	3.484	synexpression. confidence: low. previously annotated: no.
ENSG00000005022.1	ADP,ATP CARRIER PROTEIN, FIBROBLAST ISOFORM (ADP/ATP TRANSLOCASE 2) (ADENINE NUCLEOTIDE TRANSLOCATOR 2) (ANT 2). [Source:SWISSPROT;Acc:P05141]	ENSG00000158092.1	CYTOPLASMIC PROTEIN NCK1 (NCK ADAPTOR PROTEIN 1) (SH2/SH3 ADAPTOR PROTEIN NCK-ALPHA). [Source:SWISSPROT;Acc:P16333]	yeast	YBR085W	YBL007C	2.981	HMS-PCI (1). confidence: low. previously annotated: no.
ENSG00000005022.1	ADP,ATP CARRIER PROTEIN, FIBROBLAST ISOFORM (ADP/ATP TRANSLOCASE 2) (ADENINE NUCLEOTIDE TRANSLOCATOR 2) (ANT 2). [Source:SWISSPROT;Acc:P05141]	ENSG00000159131.3	TRIFUNCTIONAL PURINE BIOSYNTHETIC PROTEIN ADENOSINE-3 [INCLUDES: PHOSPHORIBOSYLAMINE--GLYCINE LIGASE (EC 6.3.4.13) (GARS) (GLYCINAMIDE RIBONUCLEOTIDE SYNTHETASE) (PHOSPHORIBOSYLGLYCINAMIDE SYNTHETASE); PHOSPHORIBOSYLFORMYLGLYCINAMIDINE CYCLO-LIGASE (EC 6.3.3.1) (AIRS) (PHOSPHORIBOSYL-AMINOIMIDAZOLE SYNTHETASE) (AIR SYNTHASE); PHOSPHORIBOSYLGLYCINAMIDE FORMYLTRANSFERASE (EC 2.1.2.2) (GART) (GAR TR…	yeast	YBR085W	YGL234W	3.899	HMS-PCI (1). confidence: low. previously annotated: no.
ENSG00000005022.1	ADP,ATP CARRIER PROTEIN, FIBROBLAST ISOFORM (ADP/ATP TRANSLOCASE 2) (ADENINE NUCLEOTIDE TRANSLOCATOR 2) (ANT 2). [Source:SWISSPROT;Acc:P05141]	ENSG00000159164.1	SYNAPTIC VESICLE GLYCOPROTEIN 2. [Source:RefSeq;Acc:NM_014849]	yeast	YBR085W	YML123C	3.511	HMS-PCI (1). confidence: low. previously annotated: no.
ENSG00000005022.1	ADP,ATP CARRIER PROTEIN, FIBROBLAST ISOFORM (ADP/ATP TRANSLOCASE 2) (ADENINE NUCLEOTIDE TRANSLOCATOR 2) (ANT 2). [Source:SWISSPROT;Acc:P05141]	ENSG00000159352.2	26S PROTEASOME NON-ATPASE REGULATORY SUBUNIT 4 (26S PROTEASOME REGULATORY SUBUNIT S5A) (RPN10) (MULTIUBIQUITIN CHAIN BINDING PROTEIN) (ANTISECRETORY FACTOR-1) (AF) (ASF). [Source:SWISSPROT;Acc:P55036]	yeast	YBR085W	YHR200W	3.899	HMS-PCI (1). confidence: low. previously annotated: no.
ENSG00000005022.1	ADP,ATP CARRIER PROTEIN, FIBROBLAST ISOFORM (ADP/ATP TRANSLOCASE 2) (ADENINE NUCLEOTIDE TRANSLOCATOR 2) (ANT 2). [Source:SWISSPROT;Acc:P05141]	ENSG00000159720.1	VACUOLAR ATP SYNTHASE SUBUNIT D (EC 3.6.3.14) (V-ATPASE D SUBUNIT) (VACUOLAR PROTON PUMP D SUBUNIT) (V-ATPASE AC39 SUBUNIT) (V-ATPASE 40 KDA ACCESSORY PROTEIN) (P39) (32 KDA ACCESSORY PROTEIN). [Source:SWISSPROT;Acc:P12953]	yeast	YBR085W	YLR447C	3.899	HMS-PCI (1). confidence: low. previously annotated: no.
ENSG00000005022.1	ADP,ATP CARRIER PROTEIN, FIBROBLAST ISOFORM (ADP/ATP TRANSLOCASE 2) (ADENINE NUCLEOTIDE TRANSLOCATOR 2) (ANT 2). [Source:SWISSPROT;Acc:P05141]	ENSG00000160200.4	CYSTATHIONINE BETA-SYNTHASE (EC 4.2.1.22) (SERINE SULFHYDRASE) (BETA-THIONASE). [Source:SWISSPROT;Acc:P35520]	yeast	YGR155W	YBR085W	3.899	HMS-PCI (4). confidence: low. previously annotated: no.
ENSG00000005022.1	ADP,ATP CARRIER PROTEIN, FIBROBLAST ISOFORM (ADP/ATP TRANSLOCASE 2) (ADENINE NUCLEOTIDE TRANSLOCATOR 2) (ANT 2). [Source:SWISSPROT;Acc:P05141]	ENSG00000160293.2	VAV-2 PROTEIN. [Source:SWISSPROT;Acc:P52735]	yeast	YBR085W	YBL007C	2.976	HMS-PCI (1). confidence: low. previously annotated: no.
ENSG00000005022.1	ADP,ATP CARRIER PROTEIN, FIBROBLAST ISOFORM (ADP/ATP TRANSLOCASE 2) (ADENINE NUCLEOTIDE TRANSLOCATOR 2) (ANT 2). [Source:SWISSPROT;Acc:P05141]	ENSG00000161057.1	26S PROTEASE REGULATORY SUBUNIT 7 (MSS1 PROTEIN). [Source:SWISSPROT;Acc:P35998]	yeast	YBR085W	YKL145W	3.899	HMS-PCI (2). confidence: low. previously annotated: no.
ENSG00000005022.1	ADP,ATP CARRIER PROTEIN, FIBROBLAST ISOFORM (ADP/ATP TRANSLOCASE 2) (ADENINE NUCLEOTIDE TRANSLOCATOR 2) (ANT 2). [Source:SWISSPROT;Acc:P05141]	ENSG00000161217.2	CHOLINEPHOSPHATE CYTIDYLYLTRANSFERASE A (EC 2.7.7.15) (PHOSPHORYLCHOLINE TRANSFERASE A) (CTP:PHOSPHOCHOLINE CYTIDYLYLTRANSFERASE A) (CT A) (CCT A) (CCT-ALPHA). [Source:SWISSPROT;Acc:P49585]	yeast	YBL030C	YGR202C	3.739	HMS-PCI (1). confidence: low. previously annotated: no.
ENSG00000005022.1	ADP,ATP CARRIER PROTEIN, FIBROBLAST ISOFORM (ADP/ATP TRANSLOCASE 2) (ADENINE NUCLEOTIDE TRANSLOCATOR 2) (ANT 2). [Source:SWISSPROT;Acc:P05141]	ENSG00000161960.3	EUKARYOTIC INITIATION FACTOR 4A-I (EIF-4A-I) (EIF4A-I). [Source:SWISSPROT;Acc:P04765]	yeast	YJL138C	YBR085W	3.899	HMS-PCI (3). confidence: low. previously annotated: no.
ENSG00000005022.1	ADP,ATP CARRIER PROTEIN, FIBROBLAST ISOFORM (ADP/ATP TRANSLOCASE 2) (ADENINE NUCLEOTIDE TRANSLOCATOR 2) (ANT 2). [Source:SWISSPROT;Acc:P05141]	ENSG00000163114.1	PYRUVATE DEHYDROGENASE E1 COMPONENT ALPHA SUBUNIT, TESTIS-SPECIFIC FORM, MITOCHONDRIAL PRECURSOR (EC 1.2.4.1) (PDHE1-A TYPE II). [Source:SWISSPROT;Acc:P29803]	yeast	YBL030C	YER178W	3.475	HMS-PCI (1). confidence: low. previously annotated: no.
ENSG00000005022.1	ADP,ATP CARRIER PROTEIN, FIBROBLAST ISOFORM (ADP/ATP TRANSLOCASE 2) (ADENINE NUCLEOTIDE TRANSLOCATOR 2) (ANT 2). [Source:SWISSPROT;Acc:P05141]	ENSG00000163541.1	SUCCINYL-COA LIGASE [GDP-FORMING] ALPHA-CHAIN, MITOCHONDRIAL PRECURSOR (EC 6.2.1.4) (SUCCINYL-COA SYNTHETASE, ALPHA CHAIN) (SCS-ALPHA). [Source:SWISSPROT;Acc:P53597]	yeast	YBR085W	YOR142W	3.899	HMS-PCI (1). confidence: low. previously annotated: no.
ENSG00000005022.1	ADP,ATP CARRIER PROTEIN, FIBROBLAST ISOFORM (ADP/ATP TRANSLOCASE 2) (ADENINE NUCLEOTIDE TRANSLOCATOR 2) (ANT 2). [Source:SWISSPROT;Acc:P05141]	ENSG00000163577.1	EIF-5A2 PROTEIN. [Source:RefSeq;Acc:NM_020390]	yeast	YBR085W	YEL034W	3.42	HMS-PCI (1). confidence: low. previously annotated: no.
ENSG00000005022.1	ADP,ATP CARRIER PROTEIN, FIBROBLAST ISOFORM (ADP/ATP TRANSLOCASE 2) (ADENINE NUCLEOTIDE TRANSLOCATOR 2) (ANT 2). [Source:SWISSPROT;Acc:P05141]	ENSG00000163636.1	26S PROTEASOME NON-ATPASE REGULATORY SUBUNIT 6 (26S PROTEASOME REGULATORY SUBUNIT S10) (P42A) (PROTEASOME REGULATORY PARTICLE SUBUNIT P44S10). [Source:SWISSPROT;Acc:Q15008]	yeast	YBR085W	YPR108W	3.899	HMS-PCI (1). confidence: low. previously annotated: no.
ENSG00000005022.1	ADP,ATP CARRIER PROTEIN, FIBROBLAST ISOFORM (ADP/ATP TRANSLOCASE 2) (ADENINE NUCLEOTIDE TRANSLOCATOR 2) (ANT 2). [Source:SWISSPROT;Acc:P05141]	ENSG00000164022.3	MULTISYNTHETASE COMPLEX AUXILIARY COMPONENT P43 [CONTAINS: ENDOTHELIAL-MONOCYTE ACTIVATING POLYPEPTIDE II (EMAP-II) (SMALL INDUCIBLE CYTOKINE SUBFAMILY E MEMBER 1)]. [Source:SWISSPROT;Acc:Q12904]	yeast	YBR085W	YGL105W	3.899	HMS-PCI (1). confidence: low. previously annotated: no.
ENSG00000005022.1	ADP,ATP CARRIER PROTEIN, FIBROBLAST ISOFORM (ADP/ATP TRANSLOCASE 2) (ADENINE NUCLEOTIDE TRANSLOCATOR 2) (ANT 2). [Source:SWISSPROT;Acc:P05141]	ENSG00000164134.1	TRANSCRIPTIONAL COACTIVATOR TUBEDOWN-100 ISOFORM 1; PUTATIVE N-ACETYLTRANSFERASE; GASTRIC CANCER ANTIGEN GA19. [Source:RefSeq;Acc:NM_057175]	yeast	YDL040C	YBR085W	3.899	HMS-PCI (1). confidence: low. previously annotated: no.
ENSG00000005022.1	ADP,ATP CARRIER PROTEIN, FIBROBLAST ISOFORM (ADP/ATP TRANSLOCASE 2) (ADENINE NUCLEOTIDE TRANSLOCATOR 2) (ANT 2). [Source:SWISSPROT;Acc:P05141]	ENSG00000164163.1	ATP-BINDING CASSETTE SUB-FAMILY E MEMBER 1 (RNASE L INHIBITOR) (RIBONUCLEASE 4 INHIBITOR) (RNS4I) (HUHP68). [Source:SWISSPROT;Acc:Q96B10]	yeast	YBR085W	YDR091C	3.899	HMS-PCI (1). confidence: low. previously annotated: no.
ENSG00000005022.1	ADP,ATP CARRIER PROTEIN, FIBROBLAST ISOFORM (ADP/ATP TRANSLOCASE 2) (ADENINE NUCLEOTIDE TRANSLOCATOR 2) (ANT 2). [Source:SWISSPROT;Acc:P05141]	ENSG00000164346.1	TGF BETA-INDUCIBLE NUCLEAR PROTEIN 1; HAIRY CELL LEUKEMIA PROTEIN 1. [Source:RefSeq;Acc:NM_014886]	yeast	YBR085W	YER126C	3.899	HMS-PCI (1). confidence: low. previously annotated: no.
ENSG00000005022.1	ADP,ATP CARRIER PROTEIN, FIBROBLAST ISOFORM (ADP/ATP TRANSLOCASE 2) (ADENINE NUCLEOTIDE TRANSLOCATOR 2) (ANT 2). [Source:SWISSPROT;Acc:P05141]	ENSG00000165059.1	CAMP-DEPENDENT PROTEIN KINASE, GAMMA-CATALYTIC SUBUNIT (EC 2.7.1.37) (PKA C-GAMMA). [Source:SWISSPROT;Acc:P22612]	yeast	YKL166C	YBR085W	3.034	HMS-PCI (1). confidence: low. previously annotated: no.
ENSG00000005022.1	ADP,ATP CARRIER PROTEIN, FIBROBLAST ISOFORM (ADP/ATP TRANSLOCASE 2) (ADENINE NUCLEOTIDE TRANSLOCATOR 2) (ANT 2). [Source:SWISSPROT;Acc:P05141]	ENSG00000165271.3	NUCLEOLAR RNA-ASSOCIATED PROTEIN ALPHA ISOFORM. [Source:RefSeq;Acc:NM_022917]	yeast	YGR090W	YBR085W	3.899	HMS-PCI (1). confidence: low. previously annotated: no.
ENSG00000005022.1	ADP,ATP CARRIER PROTEIN, FIBROBLAST ISOFORM (ADP/ATP TRANSLOCASE 2) (ADENINE NUCLEOTIDE TRANSLOCATOR 2) (ANT 2). [Source:SWISSPROT;Acc:P05141]	ENSG00000165322.3	RHO GTPASE ACTIVATING PROTEIN 12. [Source:RefSeq;Acc:NM_018287]	yeast	YER155C	YBR085W	3.899	HMS-PCI (1). confidence: low. previously annotated: no.
ENSG00000005022.1	ADP,ATP CARRIER PROTEIN, FIBROBLAST ISOFORM (ADP/ATP TRANSLOCASE 2) (ADENINE NUCLEOTIDE TRANSLOCATOR 2) (ANT 2). [Source:SWISSPROT;Acc:P05141]	ENSG00000165629.4	ATP SYNTHASE GAMMA CHAIN, MITOCHONDRIAL PRECURSOR (EC 3.6.3.14). [Source:SWISSPROT;Acc:P36542]	yeast	YBR085W	YBR039W	3.899	HMS-PCI (4). confidence: low. previously annotated: no.
ENSG00000005022.1	ADP,ATP CARRIER PROTEIN, FIBROBLAST ISOFORM (ADP/ATP TRANSLOCASE 2) (ADENINE NUCLEOTIDE TRANSLOCATOR 2) (ANT 2). [Source:SWISSPROT;Acc:P05141]	ENSG00000165637.1	VOLTAGE-DEPENDENT ANION-SELECTIVE CHANNEL PROTEIN 2 (VDAC-2) (HVDAC2) (OUTER MITOCHONDRIAL MEMBRANE PROTEIN PORIN 2). [Source:SWISSPROT;Acc:P45880]	yeast	YNL055C	YBR085W	3.587	HMS-PCI (2). confidence: low. previously annotated: no.
ENSG00000005022.1	ADP,ATP CARRIER PROTEIN, FIBROBLAST ISOFORM (ADP/ATP TRANSLOCASE 2) (ADENINE NUCLEOTIDE TRANSLOCATOR 2) (ANT 2). [Source:SWISSPROT;Acc:P05141]	ENSG00000166111.1		yeast	YBR085W	YML123C	2.958	HMS-PCI (1). confidence: low. previously annotated: no.
ENSG00000005022.1	ADP,ATP CARRIER PROTEIN, FIBROBLAST ISOFORM (ADP/ATP TRANSLOCASE 2) (ADENINE NUCLEOTIDE TRANSLOCATOR 2) (ANT 2). [Source:SWISSPROT;Acc:P05141]	ENSG00000166226.2	T-COMPLEX PROTEIN 1, BETA SUBUNIT (TCP-1-BETA) (CCT-BETA). [Source:SWISSPROT;Acc:P78371]	yeast	YBL030C	YIL142W	3.739	HMS-PCI (1). confidence: low. previously annotated: no.
ENSG00000005022.1	ADP,ATP CARRIER PROTEIN, FIBROBLAST ISOFORM (ADP/ATP TRANSLOCASE 2) (ADENINE NUCLEOTIDE TRANSLOCATOR 2) (ANT 2). [Source:SWISSPROT;Acc:P05141]	ENSG00000166411.2	ISOCITRATE DEHYDROGENASE [NAD] SUBUNIT ALPHA, MITOCHONDRIAL PRECURSOR (EC 1.1.1.41) (ISOCITRIC DEHYDROGENASE) (NAD+-SPECIFIC ICDH). [Source:SWISSPROT;Acc:P50213]	yeast	YBR085W	YOR136W	3.899	HMS-PCI (1). confidence: low. previously annotated: no.
ENSG00000005022.1	ADP,ATP CARRIER PROTEIN, FIBROBLAST ISOFORM (ADP/ATP TRANSLOCASE 2) (ADENINE NUCLEOTIDE TRANSLOCATOR 2) (ANT 2). [Source:SWISSPROT;Acc:P05141]	ENSG00000166855.1	ATP-DEPENDENT CLP PROTEASE ATP-BINDING SUBUNIT CLPX-LIKE, MITOCHONDRIAL PRECURSOR. [Source:SWISSPROT;Acc:O76031]	yeast	YBL030C	YBR227C	3.739	HMS-PCI (1). confidence: low. previously annotated: no.
ENSG00000005022.1	ADP,ATP CARRIER PROTEIN, FIBROBLAST ISOFORM (ADP/ATP TRANSLOCASE 2) (ADENINE NUCLEOTIDE TRANSLOCATOR 2) (ANT 2). [Source:SWISSPROT;Acc:P05141]	ENSG00000167193.1	PROTO-ONCOGENE C-CRK (P38) (ADAPTER MOLECULE CRK). [Source:SWISSPROT;Acc:P46108]	yeast	YBR085W	YBL007C	2.957	HMS-PCI (1). confidence: low. previously annotated: no.
ENSG00000005022.1	ADP,ATP CARRIER PROTEIN, FIBROBLAST ISOFORM (ADP/ATP TRANSLOCASE 2) (ADENINE NUCLEOTIDE TRANSLOCATOR 2) (ANT 2). [Source:SWISSPROT;Acc:P05141]	ENSG00000167306.4	MYOSIN VB (MYOSIN 5B) (FRAGMENT). [Source:SWISSPROT;Acc:Q9ULV0]	yeast	YAL029C	YBR085W	2.346	HMS-PCI (1). confidence: low. previously annotated: no.
ENSG00000005022.1	ADP,ATP CARRIER PROTEIN, FIBROBLAST ISOFORM (ADP/ATP TRANSLOCASE 2) (ADENINE NUCLEOTIDE TRANSLOCATOR 2) (ANT 2). [Source:SWISSPROT;Acc:P05141]	ENSG00000168439.4	STRESS-INDUCED-PHOSPHOPROTEIN 1 (STI1) (HSP70/HSP90-ORGANIZING PROTEIN) (TRANSFORMATION-SENSITIVE PROTEIN IEF SSP 3521). [Source:SWISSPROT;Acc:P31948]	yeast	YBL030C	YOR027W	3.739	HMS-PCI (1). confidence: low. previously annotated: no.
ENSG00000005022.1	ADP,ATP CARRIER PROTEIN, FIBROBLAST ISOFORM (ADP/ATP TRANSLOCASE 2) (ADENINE NUCLEOTIDE TRANSLOCATOR 2) (ANT 2). [Source:SWISSPROT;Acc:P05141]	ENSG00000168448.3	1-ACYL-SN-GLYCEROL-3-PHOSPHATE ACYLTRANSFERASE ALPHA (EC 2.3.1.51) (1- AGP ACYLTRANSFERASE 1) (1-AGPAT 1) (LYSOPHOSPHATIDIC ACID ACYLTRANSFERASE-ALPHA) (LPAAT-ALPHA) (1-ACYLGLYCEROL-3-PHOSPHATE O- ACYLTRANSFERASE 1) (G15 PROTEIN). [Source:SWISSPROT;Acc:Q99943]	yeast	YBL030C	YDL052C	3.739	HMS-PCI (1). confidence: low. previously annotated: no.
ENSG00000005022.1	ADP,ATP CARRIER PROTEIN, FIBROBLAST ISOFORM (ADP/ATP TRANSLOCASE 2) (ADENINE NUCLEOTIDE TRANSLOCATOR 2) (ANT 2). [Source:SWISSPROT;Acc:P05141]	ENSG00000169100.2	ADP,ATP CARRIER PROTEIN, LIVER ISOFORM T2 (ADP/ATP TRANSLOCASE 3) (ADENINE NUCLEOTIDE TRANSLOCATOR 3) (ANT 3). [Source:SWISSPROT;Acc:P12236]	yeast	YMR056C	YBR085W	3.484	HMS-PCI (2). confidence: low. previously annotated: no.
ENSG00000005022.1	ADP,ATP CARRIER PROTEIN, FIBROBLAST ISOFORM (ADP/ATP TRANSLOCASE 2) (ADENINE NUCLEOTIDE TRANSLOCATOR 2) (ANT 2). [Source:SWISSPROT;Acc:P05141]	ENSG00000169118.2	CASEIN KINASE I, GAMMA 1 ISOFORM (EC 2.7.1.-) (CKI-GAMMA 1). [Source:SWISSPROT;Acc:Q9HCP0]	yeast	YBR085W	YNL154C	3.561	HMS-PCI (1). confidence: low. previously annotated: no.
ENSG00000005022.1	ADP,ATP CARRIER PROTEIN, FIBROBLAST ISOFORM (ADP/ATP TRANSLOCASE 2) (ADENINE NUCLEOTIDE TRANSLOCATOR 2) (ANT 2). [Source:SWISSPROT;Acc:P05141]	ENSG00000169174.2	PROPROTEIN CONVERTASE SUBTILISIN/KEXIN TYPE 9 PREPROPROTEIN; NEURAL APOPTOSIS REGULATED CONVERTASE 1; HYPERCHOLESTEROLEMIA, AUTOSOMAL DOMINANT 3. [Source:RefSeq;Acc:NM_174936]	yeast	YEL060C	YBR085W	3.899	HMS-PCI (2). confidence: low. previously annotated: no.
ENSG00000005022.1	ADP,ATP CARRIER PROTEIN, FIBROBLAST ISOFORM (ADP/ATP TRANSLOCASE 2) (ADENINE NUCLEOTIDE TRANSLOCATOR 2) (ANT 2). [Source:SWISSPROT;Acc:P05141]	ENSG00000169596.3	GLUCOSAMINE--FRUCTOSE-6-PHOSPHATE AMINOTRANSFERASE [ISOMERIZING] 1 (EC 2.6.1.16) (HEXOSEPHOSPHATE AMINOTRANSFERASE 1) (D-FRUCTOSE-6- PHOSPHATE AMIDOTRANSFERASE 1) (GFAT 1) (GFAT1). [Source:SWISSPROT;Acc:Q06210]	yeast	YKL104C	YBR085W	3.473	HMS-PCI (1). confidence: low. previously annotated: no.
ENSG00000005022.1	ADP,ATP CARRIER PROTEIN, FIBROBLAST ISOFORM (ADP/ATP TRANSLOCASE 2) (ADENINE NUCLEOTIDE TRANSLOCATOR 2) (ANT 2). [Source:SWISSPROT;Acc:P05141]	ENSG00000169692.2	1-ACYL-SN-GLYCEROL-3-PHOSPHATE ACYLTRANSFERASE BETA (EC 2.3.1.51) (1- AGP ACYLTRANSFERASE 2) (1-AGPAT 2) (LYSOPHOSPHATIDIC ACID ACYLTRANSFERASE-BETA) (LPAAT-BETA) (1-ACYLGLYCEROL-3-PHOSPHATE O- ACYLTRANSFERASE 2). [Source:SWISSPROT;Acc:O15120]	yeast	YBL030C	YDL052C	2.99	HMS-PCI (1). confidence: low. previously annotated: no.
ENSG00000005022.1	ADP,ATP CARRIER PROTEIN, FIBROBLAST ISOFORM (ADP/ATP TRANSLOCASE 2) (ADENINE NUCLEOTIDE TRANSLOCATOR 2) (ANT 2). [Source:SWISSPROT;Acc:P05141]	ENSG00000169756.4	PINCH PROTEIN (PARTICULARLY INTERESTING NEW CYS-HIS PROTEIN) (LIM AND SENESCENT CELL ANTIGEN-LIKE DOMAINS 1). [Source:SWISSPROT;Acc:P48059]	worm	F14D12.2	T27E9.1	3.587	NON_CORE
ENSG00000005022.1	ADP,ATP CARRIER PROTEIN, FIBROBLAST ISOFORM (ADP/ATP TRANSLOCASE 2) (ADENINE NUCLEOTIDE TRANSLOCATOR 2) (ANT 2). [Source:SWISSPROT;Acc:P05141]	ENSG00000169893.3	SUPPRESSOR OF ACTIN 1. [Source:RefSeq;Acc:NM_014016]	yeast	YBL030C	YKL212W	3.739	HMS-PCI (1). confidence: low. previously annotated: no.
ENSG00000005022.1	ADP,ATP CARRIER PROTEIN, FIBROBLAST ISOFORM (ADP/ATP TRANSLOCASE 2) (ADENINE NUCLEOTIDE TRANSLOCATOR 2) (ANT 2). [Source:SWISSPROT;Acc:P05141]	ENSG00000169910.3	ARGININOSUCCINATE LYASE (EC 4.3.2.1) (ARGINOSUCCINASE) (ASAL). [Source:SWISSPROT;Acc:P04424]	yeast	YBL030C	YHR018C	3.739	HMS-PCI (1). confidence: low. previously annotated: no.
ENSG00000005022.1	ADP,ATP CARRIER PROTEIN, FIBROBLAST ISOFORM (ADP/ATP TRANSLOCASE 2) (ADENINE NUCLEOTIDE TRANSLOCATOR 2) (ANT 2). [Source:SWISSPROT;Acc:P05141]	ENSG00000171497.1	40 KDA PEPTIDYL-PROLYL CIS-TRANS ISOMERASE (EC 5.2.1.8) (PPIASE) (ROTAMASE) (CYCLOPHILIN-40) (CYP-40) (CYCLOPHILIN-RELATED PROTEIN). [Source:SWISSPROT;Acc:Q08752]	yeast	YLR216C	YBR085W	3.899	HMS-PCI (2). confidence: low. previously annotated: no.
ENSG00000005022.1	ADP,ATP CARRIER PROTEIN, FIBROBLAST ISOFORM (ADP/ATP TRANSLOCASE 2) (ADENINE NUCLEOTIDE TRANSLOCATOR 2) (ANT 2). [Source:SWISSPROT;Acc:P05141]	ENSG00000171848.1	RIBONUCLEOSIDE-DIPHOSPHATE REDUCTASE M2 CHAIN (EC 1.17.4.1) (RIBONUCLEOTIDE REDUCTASE SMALL CHAIN). [Source:SWISSPROT;Acc:P31350]	yeast	YBL030C	YJL026W	3.739	HMS-PCI (1). confidence: low. previously annotated: no.
ENSG00000005022.1	ADP,ATP CARRIER PROTEIN, FIBROBLAST ISOFORM (ADP/ATP TRANSLOCASE 2) (ADENINE NUCLEOTIDE TRANSLOCATOR 2) (ANT 2). [Source:SWISSPROT;Acc:P05141]	ENSG00000172315.1	P53-RELATED PROTEIN KINASE (EC 2.7.1.-) (NORI-2). [Source:SWISSPROT;Acc:Q96S44]	yeast	YGR262C	YBR085W	3.899	HMS-PCI (1). confidence: low. previously annotated: no.
ENSG00000005022.1	ADP,ATP CARRIER PROTEIN, FIBROBLAST ISOFORM (ADP/ATP TRANSLOCASE 2) (ADENINE NUCLEOTIDE TRANSLOCATOR 2) (ANT 2). [Source:SWISSPROT;Acc:P05141]	ENSG00000172766.4		yeast	YDL040C	YBR085W	3.251	HMS-PCI (1). confidence: low. previously annotated: no.
ENSG00000005022.1	ADP,ATP CARRIER PROTEIN, FIBROBLAST ISOFORM (ADP/ATP TRANSLOCASE 2) (ADENINE NUCLEOTIDE TRANSLOCATOR 2) (ANT 2). [Source:SWISSPROT;Acc:P05141]	ENSG00000173599.3	PYRUVATE CARBOXYLASE, MITOCHONDRIAL PRECURSOR (EC 6.4.1.1) (PYRUVIC CARBOXYLASE) (PCB). [Source:SWISSPROT;Acc:P11498]	yeast	YGL062W	YBR085W	3.899	HMS-PCI (1). confidence: low. previously annotated: no.
ENSG00000005022.1	ADP,ATP CARRIER PROTEIN, FIBROBLAST ISOFORM (ADP/ATP TRANSLOCASE 2) (ADENINE NUCLEOTIDE TRANSLOCATOR 2) (ANT 2). [Source:SWISSPROT;Acc:P05141]	ENSG00000174271.2	DOUBLE C2-LIKE DOMAINS, BETA. [Source:RefSeq;Acc:NM_003585]	yeast	YBR085W	YOR086C	2.133	HMS-PCI (1). confidence: low. previously annotated: no.
ENSG00000005022.1	ADP,ATP CARRIER PROTEIN, FIBROBLAST ISOFORM (ADP/ATP TRANSLOCASE 2) (ADENINE NUCLEOTIDE TRANSLOCATOR 2) (ANT 2). [Source:SWISSPROT;Acc:P05141]	ENSG00000175166.3	26S PROTEASOME NON-ATPASE REGULATORY SUBUNIT 2 (26S PROTEASOME REGULATORY SUBUNIT S2) (26S PROTEASOME SUBUNIT P97) (TUMOR NECROSIS FACTOR TYPE 1 RECEPTOR ASSOCIATED PROTEIN 2) (55.11 PROTEIN). [Source:SWISSPROT;Acc:Q13200]	yeast	YHR027C	YBR085W	3.899	HMS-PCI (4). confidence: low. previously annotated: no.
ENSG00000005022.1	ADP,ATP CARRIER PROTEIN, FIBROBLAST ISOFORM (ADP/ATP TRANSLOCASE 2) (ADENINE NUCLEOTIDE TRANSLOCATOR 2) (ANT 2). [Source:SWISSPROT;Acc:P05141]	ENSG00000175203.2	DYNACTIN COMPLEX 50 KDA SUBUNIT (50 KDA DYNEIN-ASSOCIATED POLYPEPTIDE) (DYNAMITIN) (DCTN-50) (DYNACTIN 2). [Source:SWISSPROT;Acc:Q13561]	worm	C28H8.12	T27E9.1	4	CORE_2
ENSG00000005022.1	ADP,ATP CARRIER PROTEIN, FIBROBLAST ISOFORM (ADP/ATP TRANSLOCASE 2) (ADENINE NUCLEOTIDE TRANSLOCATOR 2) (ANT 2). [Source:SWISSPROT;Acc:P05141]	ENSG00000176105.3	PROTO-ONCOGENE TYROSINE-PROTEIN KINASE YES (EC 2.7.1.112) (P61-YES) (C-YES). [Source:SWISSPROT;Acc:P07947]	yeast	YBR085W	YBL007C	2.952	HMS-PCI (1). confidence: low. previously annotated: no.
ENSG00000005022.1	ADP,ATP CARRIER PROTEIN, FIBROBLAST ISOFORM (ADP/ATP TRANSLOCASE 2) (ADENINE NUCLEOTIDE TRANSLOCATOR 2) (ANT 2). [Source:SWISSPROT;Acc:P05141]	ENSG00000176807.1		yeast	YBR085W	YCL028W	3.899	HMS-PCI (1). confidence: low. previously annotated: no.
ENSG00000005022.1	ADP,ATP CARRIER PROTEIN, FIBROBLAST ISOFORM (ADP/ATP TRANSLOCASE 2) (ADENINE NUCLEOTIDE TRANSLOCATOR 2) (ANT 2). [Source:SWISSPROT;Acc:P05141]	ENSG00000177253.2	IMPORTIN 7; RAN-BINDING PROTEIN 7. [Source:RefSeq;Acc:NM_006391]	yeast	YBR085W	YJR132W	3.899	HMS-PCI (1). confidence: low. previously annotated: no.
ENSG00000005022.1	ADP,ATP CARRIER PROTEIN, FIBROBLAST ISOFORM (ADP/ATP TRANSLOCASE 2) (ADENINE NUCLEOTIDE TRANSLOCATOR 2) (ANT 2). [Source:SWISSPROT;Acc:P05141]	ENSG00000177885.2	GROWTH FACTOR RECEPTOR-BOUND PROTEIN 2 (GRB2 ADAPTER PROTEIN) (SH2/SH3 ADAPTER GRB2) (ASH PROTEIN). [Source:SWISSPROT;Acc:P29354]	yeast	YBR085W	YBL007C	3.458	HMS-PCI (1). confidence: low. previously annotated: no.
ENSG00000005022.1	ADP,ATP CARRIER PROTEIN, FIBROBLAST ISOFORM (ADP/ATP TRANSLOCASE 2) (ADENINE NUCLEOTIDE TRANSLOCATOR 2) (ANT 2). [Source:SWISSPROT;Acc:P05141]	ENSG00000178035.1	INOSINE-5'-MONOPHOSPHATE DEHYDROGENASE 2 (EC 1.1.1.205) (IMP DEHYDROGENASE 2) (IMPDH-II) (IMPD 2). [Source:SWISSPROT;Acc:P12268]	yeast	YBR085W	YML056C	3.537	HMS-PCI (1). confidence: low. previously annotated: no.
ENSG00000005022.1	ADP,ATP CARRIER PROTEIN, FIBROBLAST ISOFORM (ADP/ATP TRANSLOCASE 2) (ADENINE NUCLEOTIDE TRANSLOCATOR 2) (ANT 2). [Source:SWISSPROT;Acc:P05141]	ENSG00000179115.1	PHENYLALANYL-TRNA SYNTHETASE ALPHA CHAIN (EC 6.1.1.20) (PHENYLALANINE- -TRNA LIGASE ALPHA CHAIN) (PHERS) (CML33). [Source:SWISSPROT;Acc:Q9Y285]	yeast	YBL030C	YFL022C	3.739	HMS-PCI (1). confidence: low. previously annotated: no.
ENSG00000005022.1	ADP,ATP CARRIER PROTEIN, FIBROBLAST ISOFORM (ADP/ATP TRANSLOCASE 2) (ADENINE NUCLEOTIDE TRANSLOCATOR 2) (ANT 2). [Source:SWISSPROT;Acc:P05141]	ENSG00000180817.1	INORGANIC PYROPHOSPHATASE (EC 3.6.1.1) (PYROPHOSPHATE PHOSPHO- HYDROLASE) (PPASE). [Source:SWISSPROT;Acc:Q15181]	yeast	YBR085W	YBR011C	3.899	HMS-PCI (2). confidence: low. previously annotated: no.
ENSG00000005022.1	ADP,ATP CARRIER PROTEIN, FIBROBLAST ISOFORM (ADP/ATP TRANSLOCASE 2) (ADENINE NUCLEOTIDE TRANSLOCATOR 2) (ANT 2). [Source:SWISSPROT;Acc:P05141]	ENSG00000181789.2	COATOMER GAMMA SUBUNIT (GAMMA-COAT PROTEIN) (GAMMA-COP). [Source:SWISSPROT;Acc:Q9Y678]	yeast	YBL030C	YNL287W	3.739	HMS-PCI (1). confidence: low. previously annotated: no.
ENSG00000005022.1	ADP,ATP CARRIER PROTEIN, FIBROBLAST ISOFORM (ADP/ATP TRANSLOCASE 2) (ADENINE NUCLEOTIDE TRANSLOCATOR 2) (ANT 2). [Source:SWISSPROT;Acc:P05141]	ENSG00000182054.1	ISOCITRATE DEHYDROGENASE [NADP], MITOCHONDRIAL PRECURSOR (EC 1.1.1.42) (OXALOSUCCINATE DECARBOXYLASE) (IDH) (NADP+-SPECIFIC ICDH) (IDP) (ICD-M). [Source:SWISSPROT;Acc:P48735]	yeast	YLR174W	YBR085W	3.899	HMS-PCI (1). confidence: low. previously annotated: no.
ENSG00000005022.1	ADP,ATP CARRIER PROTEIN, FIBROBLAST ISOFORM (ADP/ATP TRANSLOCASE 2) (ADENINE NUCLEOTIDE TRANSLOCATOR 2) (ANT 2). [Source:SWISSPROT;Acc:P05141]	ENSG00000183010.3	PYRROLINE-5-CARBOXYLATE REDUCTASE (EC 1.5.1.2) (P5CR) (P5C REDUCTASE). [Source:SWISSPROT;Acc:P32322]	yeast	YBL030C	YER023W	2.99	HMS-PCI (1). confidence: low. previously annotated: no.
ENSG00000005022.1	ADP,ATP CARRIER PROTEIN, FIBROBLAST ISOFORM (ADP/ATP TRANSLOCASE 2) (ADENINE NUCLEOTIDE TRANSLOCATOR 2) (ANT 2). [Source:SWISSPROT;Acc:P05141]	ENSG00000183943.1	PROTEIN KINASE PKX1 (EC 2.7.1.-). [Source:SWISSPROT;Acc:P51817]	yeast	YKL166C	YBR085W	2.376	HMS-PCI (1). confidence: low. previously annotated: no.
ENSG00000005022.1	ADP,ATP CARRIER PROTEIN, FIBROBLAST ISOFORM (ADP/ATP TRANSLOCASE 2) (ADENINE NUCLEOTIDE TRANSLOCATOR 2) (ANT 2). [Source:SWISSPROT;Acc:P05141]	ENSG00000184402.2	SS18-LIKE PROTEIN 1 (SYT HOMOLOG-1). [Source:SWISSPROT;Acc:O75177]	yeast	YBR085W	YCL028W	3.899	HMS-PCI (1). confidence: low. previously annotated: no.
ENSG00000005022.1	ADP,ATP CARRIER PROTEIN, FIBROBLAST ISOFORM (ADP/ATP TRANSLOCASE 2) (ADENINE NUCLEOTIDE TRANSLOCATOR 2) (ANT 2). [Source:SWISSPROT;Acc:P05141]	ENSG00000184432.1	COATOMER BETA' SUBUNIT (BETA'-COAT PROTEIN) (BETA'-COP) (P102). [Source:SWISSPROT;Acc:P35606]	yeast	YGL137W	YBR085W	3.899	HMS-PCI (1). confidence: low. previously annotated: no.
ENSG00000005022.1	ADP,ATP CARRIER PROTEIN, FIBROBLAST ISOFORM (ADP/ATP TRANSLOCASE 2) (ADENINE NUCLEOTIDE TRANSLOCATOR 2) (ANT 2). [Source:SWISSPROT;Acc:P05141]	ENSG00000185236.1	RAS-RELATED PROTEIN RAB-11B (GTP-BINDING PROTEIN YPT3). [Source:SWISSPROT;Acc:Q15907]	yeast	YER031C	YBR085W	3.887	HMS-PCI (1). confidence: low. previously annotated: no.
ENSG00000005022.1	ADP,ATP CARRIER PROTEIN, FIBROBLAST ISOFORM (ADP/ATP TRANSLOCASE 2) (ADENINE NUCLEOTIDE TRANSLOCATOR 2) (ANT 2). [Source:SWISSPROT;Acc:P05141]	ENSG00000185518.3	SYNAPTIC VESICLE PROTEIN 2B HOMOLOG. [Source:RefSeq;Acc:NM_014848]	yeast	YBR085W	YML123C	3.899	HMS-PCI (1). confidence: low. previously annotated: no.
ENSG00000005022.1	ADP,ATP CARRIER PROTEIN, FIBROBLAST ISOFORM (ADP/ATP TRANSLOCASE 2) (ADENINE NUCLEOTIDE TRANSLOCATOR 2) (ANT 2). [Source:SWISSPROT;Acc:P05141]	ENSG00000186462.1	NUCLEOSOME ASSEMBLY PROTEIN 1-LIKE 2 (BRAIN-SPECIFIC PROTEIN, X- LINKED). [Source:SWISSPROT;Acc:Q9ULW6]	yeast	YBR085W	YKR048C	3.063	HMS-PCI (1). confidence: low. previously annotated: no.
ENSG00000005022.1	ADP,ATP CARRIER PROTEIN, FIBROBLAST ISOFORM (ADP/ATP TRANSLOCASE 2) (ADENINE NUCLEOTIDE TRANSLOCATOR 2) (ANT 2). [Source:SWISSPROT;Acc:P05141]	ENSG00000186676.1	ELONGATION FACTOR 1-GAMMA (EF-1-GAMMA) (EEF-1B GAMMA) (PRO1608). [Source:SWISSPROT;Acc:P26641]	yeast	YBR085W	YKL081W	3.899	HMS-PCI (1). confidence: low. previously annotated: no.
ENSG00000005022.1	ADP,ATP CARRIER PROTEIN, FIBROBLAST ISOFORM (ADP/ATP TRANSLOCASE 2) (ADENINE NUCLEOTIDE TRANSLOCATOR 2) (ANT 2). [Source:SWISSPROT;Acc:P05141]	ENSG00000186957.1	KERATIN ASSOCIATED PROTEIN 9-4; KERATIN ASSOCIATED PROTEIN 9.4. [Source:RefSeq;Acc:NM_033191]	worm	R09B5.5	T27E9.1	2.87	NON_CORE
ENSG00000005022.1	ADP,ATP CARRIER PROTEIN, FIBROBLAST ISOFORM (ADP/ATP TRANSLOCASE 2) (ADENINE NUCLEOTIDE TRANSLOCATOR 2) (ANT 2). [Source:SWISSPROT;Acc:P05141]	ENSG00000187109.2	NUCLEOSOME ASSEMBLY PROTEIN 1-LIKE 1 (NAP-1 RELATED PROTEIN). [Source:SWISSPROT;Acc:P55209]	yeast	YBR085W	YKR048C	3.899	HMS-PCI (1). confidence: low. previously annotated: no.
ENSG00000005022.1	ADP,ATP CARRIER PROTEIN, FIBROBLAST ISOFORM (ADP/ATP TRANSLOCASE 2) (ADENINE NUCLEOTIDE TRANSLOCATOR 2) (ANT 2). [Source:SWISSPROT;Acc:P05141]	ENSG00000187239.2	BA138E2.1.2 (FORMIN-BINDING PROTEIN 17 (FBP17), ISOFORM 2). [Source:SPTREMBL;Acc:Q96LH6]	yeast	YHR114W	YBR085W	3.372	HMS-PCI (1). confidence: low. previously annotated: no.
ENSG00000005022.1	ADP,ATP CARRIER PROTEIN, FIBROBLAST ISOFORM (ADP/ATP TRANSLOCASE 2) (ADENINE NUCLEOTIDE TRANSLOCATOR 2) (ANT 2). [Source:SWISSPROT;Acc:P05141]	ENSG00000187272.1	KERATIN ASSOCIATED PROTEIN 9.2. [Source:RefSeq;Acc:NM_031961]	worm	R09B5.5	T27E9.1	3.065	NON_CORE
ENSG00000005075.2	DNA-DIRECTED RNA POLYMERASE II 13.3 KDA POLYPEPTIDE (EC 2.7.7.6) (RPB11). [Source:SWISSPROT;Acc:P52435]	ENSG00000047315.2	DNA-DIRECTED RNA POLYMERASE II 140 KDA POLYPEPTIDE (EC 2.7.7.6) (RNA POLYMERASE II SUBUNIT 2) (RPB2). [Source:SWISSPROT;Acc:P30876]	yeast	YOR151C	YOL005C	4	TAP (2). confidence: low. previously annotated: yes.
ENSG00000005075.2	DNA-DIRECTED RNA POLYMERASE II 13.3 KDA POLYPEPTIDE (EC 2.7.7.6) (RPB11). [Source:SWISSPROT;Acc:P52435]	ENSG00000074211.3	SERINE/THREONINE PROTEIN PHOSPHATASE 2A, 55 KDA REGULATORY SUBUNIT B, GAMMA ISOFORM (PP2A, SUBUNIT B, B-GAMMA ISOFORM) (PP2A, SUBUNIT B, B55-GAMMA ISOFORM) (PP2A, SUBUNIT B, PR55-GAMMA ISOFORM) (PP2A, SUBUNIT B, R2-GAMMA ISOFORM) (IMYPNO1). [Source:SWISSPROT;Acc:Q9Y2T4]	yeast	YGL190C	YOL005C	3.955	HMS-PCI (1). confidence: low. previously annotated: no.
ENSG00000005075.2	DNA-DIRECTED RNA POLYMERASE II 13.3 KDA POLYPEPTIDE (EC 2.7.7.6) (RPB11). [Source:SWISSPROT;Acc:P52435]	ENSG00000085944.1	40S RIBOSOMAL PROTEIN S3A. [Source:SWISSPROT;Acc:P49241]	fly	CG2168	CG6840	4	0.660660213
ENSG00000005075.2	DNA-DIRECTED RNA POLYMERASE II 13.3 KDA POLYPEPTIDE (EC 2.7.7.6) (RPB11). [Source:SWISSPROT;Acc:P52435]	ENSG00000088832.1	FK506-BINDING PROTEIN 1A (EC 5.2.1.8) (PEPTIDYL-PROLYL CIS-TRANS ISOMERASE) (PPIASE) (ROTAMASE) (12 KDA FKBP) (FKBP-12) (IMMUNOPHILIN FKBP12). [Source:SWISSPROT;Acc:P20071]	yeast	YNL135C	YOL005C	4	HMS-PCI (1). confidence: low. previously annotated: no.
ENSG00000005075.2	DNA-DIRECTED RNA POLYMERASE II 13.3 KDA POLYPEPTIDE (EC 2.7.7.6) (RPB11). [Source:SWISSPROT;Acc:P52435]	ENSG00000089289.4	IMMUNOGLOBULIN-BINDING PROTEIN 1 (CD79A-BINDING PROTEIN 1) (B CELL SIGNAL TRANSDUCTION MOLECULE ALPHA 4) (ALPHA 4 PROTEIN). [Source:SWISSPROT;Acc:P78318]	yeast	YMR028W	YOL005C	4	HMS-PCI (1). confidence: low. previously annotated: no.
ENSG00000005075.2	DNA-DIRECTED RNA POLYMERASE II 13.3 KDA POLYPEPTIDE (EC 2.7.7.6) (RPB11). [Source:SWISSPROT;Acc:P52435]	ENSG00000099817.1	DNA-DIRECTED RNA POLYMERASE II 23 KDA POLYPEPTIDE (EC 2.7.7.6) (RPB25) (XAP4) (RPB5) (RPABC1). [Source:SWISSPROT;Acc:P19388]	yeast	YBR154C	YOL005C	4	TAP (2). confidence: low. previously annotated: yes.
ENSG00000005075.2	DNA-DIRECTED RNA POLYMERASE II 13.3 KDA POLYPEPTIDE (EC 2.7.7.6) (RPB11). [Source:SWISSPROT;Acc:P52435]	ENSG00000102978.3	DNA-DIRECTED RNA POLYMERASE II 33 KDA POLYPEPTIDE (EC 2.7.7.6) (RPB3) (RNA POLYMERASE II SUBUNIT 3) (RPB33) (RPB31). [Source:SWISSPROT;Acc:P19387]	fly	CG6840	CG7885	4	0.996465688
ENSG00000005075.2	DNA-DIRECTED RNA POLYMERASE II 13.3 KDA POLYPEPTIDE (EC 2.7.7.6) (RPB11). [Source:SWISSPROT;Acc:P52435]	ENSG00000102978.3	DNA-DIRECTED RNA POLYMERASE II 33 KDA POLYPEPTIDE (EC 2.7.7.6) (RPB3) (RNA POLYMERASE II SUBUNIT 3) (RPB33) (RPB31). [Source:SWISSPROT;Acc:P19387]	yeast	YIL021W	YOL005C	4	TAP (2) HMS-PCI (1). confidence: high. previously annotated: yes.
ENSG00000005075.2	DNA-DIRECTED RNA POLYMERASE II 13.3 KDA POLYPEPTIDE (EC 2.7.7.6) (RPB11). [Source:SWISSPROT;Acc:P52435]	ENSG00000104695.1	SERINE/THREONINE PROTEIN PHOSPHATASE 2A, CATALYTIC SUBUNIT, BETA ISOFORM (EC 3.1.3.16) (PP2A-BETA). [Source:SWISSPROT;Acc:P11082]	yeast	YDL188C	YOL005C	4	HMS-PCI (1). confidence: low. previously annotated: no.
ENSG00000005075.2	DNA-DIRECTED RNA POLYMERASE II 13.3 KDA POLYPEPTIDE (EC 2.7.7.6) (RPB11). [Source:SWISSPROT;Acc:P52435]	ENSG00000104762.4	SERINE/THREONINE PROTEIN PHOSPHATASE 2A, 55 KDA REGULATORY SUBUNIT B, ALPHA ISOFORM (PP2A, SUBUNIT B, B-ALPHA ISOFORM) (PP2A, SUBUNIT B, B55-ALPHA ISOFORM) (PP2A, SUBUNIT B, PR55-ALPHA ISOFORM) (PP2A, SUBUNIT B, R2-ALPHA ISOFORM). [Source:SWISSPROT;Acc:Q00007]	yeast	YGL190C	YOL005C	3.71	HMS-PCI (1). confidence: low. previously annotated: no.
ENSG00000005075.2	DNA-DIRECTED RNA POLYMERASE II 13.3 KDA POLYPEPTIDE (EC 2.7.7.6) (RPB11). [Source:SWISSPROT;Acc:P52435]	ENSG00000105194.1	SUPPRESSOR OF TY 5 HOMOLOG; SUPPRESSOR OF TY (S.CEREVISIAE) 5 HOMOLOG. [Source:RefSeq;Acc:NM_003169]	yeast	YOL005C	YML010W	4	TAP (1). confidence: low. previously annotated: no.
ENSG00000005075.2	DNA-DIRECTED RNA POLYMERASE II 13.3 KDA POLYPEPTIDE (EC 2.7.7.6) (RPB11). [Source:SWISSPROT;Acc:P52435]	ENSG00000105258.1	DNA-DIRECTED RNA POLYMERASE II 14.5 KDA POLYPEPTIDE (EC 2.7.7.6) (RPB9) (RPB14.5). [Source:SWISSPROT;Acc:P36954]	yeast	YGL070C	YOL005C	4	TAP (1) HMS-PCI (1). confidence: high. previously annotated: yes.
ENSG00000005075.2	DNA-DIRECTED RNA POLYMERASE II 13.3 KDA POLYPEPTIDE (EC 2.7.7.6) (RPB11). [Source:SWISSPROT;Acc:P52435]	ENSG00000105568.4	SERINE/THREONINE PROTEIN PHOSPHATASE 2A, 65 KDA REGULATORY SUBUNIT A, ALPHA ISOFORM (PP2A, SUBUNIT A, PR65-ALPHA ISOFORM) (PP2A, SUBUNIT A, R1-ALPHA ISOFORM) (MEDIUM TUMOR ANTIGEN-ASSOCIATED 61 KDA PROTEIN). [Source:SWISSPROT;Acc:P30153]	yeast	YAL016W	YOL005C	3.631	HMS-PCI (1). confidence: low. previously annotated: no.
ENSG00000005075.2	DNA-DIRECTED RNA POLYMERASE II 13.3 KDA POLYPEPTIDE (EC 2.7.7.6) (RPB11). [Source:SWISSPROT;Acc:P52435]	ENSG00000108372.1	TRANSCRIPTION INITIATION PROTEIN SPT4 HOMOLOG 1. [Source:SWISSPROT;Acc:Q16550]	yeast	YOL005C	YGR063C	4	TAP (1). confidence: low. previously annotated: no.
ENSG00000005075.2	DNA-DIRECTED RNA POLYMERASE II 13.3 KDA POLYPEPTIDE (EC 2.7.7.6) (RPB11). [Source:SWISSPROT;Acc:P52435]	ENSG00000108963.3	CANDIDATE TUMOR SUPPRESSOR IN OVARIAN CANCER 2. [Source:RefSeq;Acc:NM_080822]	yeast	YIL103W	YOL005C	4	gene neighborhood (2). confidence: medium. previously annotated: no.
ENSG00000005075.2	DNA-DIRECTED RNA POLYMERASE II 13.3 KDA POLYPEPTIDE (EC 2.7.7.6) (RPB11). [Source:SWISSPROT;Acc:P52435]	ENSG00000113575.1	SERINE/THREONINE PROTEIN PHOSPHATASE 2A, CATALYTIC SUBUNIT, ALPHA ISOFORM (EC 3.1.3.16) (PP2A-ALPHA) (REPLICATION PROTEIN C) (RP-C). [Source:SWISSPROT;Acc:P05323]	yeast	YDL188C	YOL005C	3.925	HMS-PCI (1). confidence: low. previously annotated: no.
ENSG00000005075.2	DNA-DIRECTED RNA POLYMERASE II 13.3 KDA POLYPEPTIDE (EC 2.7.7.6) (RPB11). [Source:SWISSPROT;Acc:P52435]	ENSG00000125630.2	DNA-DIRECTED RNA POLYMERASE I 135 KDA POLYPEPTIDE (EC 2.7.7.6) (RNA POLYMERASE I SUBUNIT 2) (RPA135). [Source:SWISSPROT;Acc:Q9H9Y6]	yeast	YPR010C	YOL005C	4	HMS-PCI (1). confidence: low. previously annotated: no.
ENSG00000005075.2	DNA-DIRECTED RNA POLYMERASE II 13.3 KDA POLYPEPTIDE (EC 2.7.7.6) (RPB11). [Source:SWISSPROT;Acc:P52435]	ENSG00000132646.1	PROLIFERATING CELL NUCLEAR ANTIGEN (PCNA) (CYCLIN). [Source:SWISSPROT;Acc:P12004]	yeast	YBR088C	YOL005C	4	gene neighborhood (2). confidence: medium. previously annotated: no.
ENSG00000005075.2	DNA-DIRECTED RNA POLYMERASE II 13.3 KDA POLYPEPTIDE (EC 2.7.7.6) (RPB11). [Source:SWISSPROT;Acc:P52435]	ENSG00000132768.3	DIPHTHAMIDE BIOSYNTHESIS-LIKE PROTEIN 2. [Source:RefSeq;Acc:NM_001384]	yeast	YKL191W	YOL005C	4	gene neighborhood (2). confidence: medium. previously annotated: no.
ENSG00000005075.2	DNA-DIRECTED RNA POLYMERASE II 13.3 KDA POLYPEPTIDE (EC 2.7.7.6) (RPB11). [Source:SWISSPROT;Acc:P52435]	ENSG00000134001.1	EUKARYOTIC TRANSLATION INITIATION FACTOR 2 SUBUNIT 1 (EUKARYOTIC TRANSLATION INITIATION FACTOR 2 ALPHA SUBUNIT) (EIF-2-ALPHA) (EIF- 2ALPHA) (EIF-2A). [Source:SWISSPROT;Acc:P05198]	yeast	YJR007W	YOL005C	4	gene neighborhood (2). confidence: medium. previously annotated: no.
ENSG00000005075.2	DNA-DIRECTED RNA POLYMERASE II 13.3 KDA POLYPEPTIDE (EC 2.7.7.6) (RPB11). [Source:SWISSPROT;Acc:P52435]	ENSG00000137713.3	SERINE/THREONINE PROTEIN PHOSPHATASE 2A, 65 KDA REGULATORY SUBUNIT A, BETA ISOFORM (PP2A, SUBUNIT A, PR65-BETA ISOFORM) (PP2A, SUBUNIT A, R1-BETA ISOFORM). [Source:SWISSPROT;Acc:P30154]	yeast	YAL016W	YOL005C	4	HMS-PCI (1). confidence: low. previously annotated: no.
ENSG00000005075.2	DNA-DIRECTED RNA POLYMERASE II 13.3 KDA POLYPEPTIDE (EC 2.7.7.6) (RPB11). [Source:SWISSPROT;Acc:P52435]	ENSG00000138326.3	40S RIBOSOMAL PROTEIN S24 (S19). [Source:SWISSPROT;Acc:P16632]	fly	CG3751	CG6840	4	0.176716253
ENSG00000005075.2	DNA-DIRECTED RNA POLYMERASE II 13.3 KDA POLYPEPTIDE (EC 2.7.7.6) (RPB11). [Source:SWISSPROT;Acc:P52435]	ENSG00000142230.2	SUMO-1 ACTIVATING ENZYME SUBUNIT 1; SUMO-1 ACTIVATING ENZYME E1 N SUBUNIT; SENTRIN/SUMO-ACTIVATING PROTEIN AOS1; UBIQUITIN-LIKE PROTEIN SUMO-1 ACTIVATING ENZYME. [Source:RefSeq;Acc:NM_005500]	yeast	YPR180W	YOL005C	4	TAP (1). confidence: low. previously annotated: no.
ENSG00000005075.2	DNA-DIRECTED RNA POLYMERASE II 13.3 KDA POLYPEPTIDE (EC 2.7.7.6) (RPB11). [Source:SWISSPROT;Acc:P52435]	ENSG00000144231.1	DNA-DIRECTED RNA POLYMERASE II 16 KDA POLYPEPTIDE (EC 2.7.7.6) (RPB4). [Source:SWISSPROT;Acc:O15514]	yeast	YJL140W	YOL005C	4	TAP (2). confidence: low. previously annotated: yes.
ENSG00000005075.2	DNA-DIRECTED RNA POLYMERASE II 13.3 KDA POLYPEPTIDE (EC 2.7.7.6) (RPB11). [Source:SWISSPROT;Acc:P52435]	ENSG00000156475.3	SERINE/THREONINE PROTEIN PHOSPHATASE 2A, 55 KDA REGULATORY SUBUNIT B, BETA ISOFORM (PP2A, SUBUNIT B, B-BETA ISOFORM) (PP2A, SUBUNIT B, B55- BETA ISOFORM) (PP2A, SUBUNIT B, PR55-BETA ISOFORM) (PP2A, SUBUNIT B, R2-BETA ISOFORM). [Source:SWISSPROT;Acc:Q00005]	yeast	YGL190C	YOL005C	3.762	HMS-PCI (1). confidence: low. previously annotated: no.
ENSG00000005075.2	DNA-DIRECTED RNA POLYMERASE II 13.3 KDA POLYPEPTIDE (EC 2.7.7.6) (RPB11). [Source:SWISSPROT;Acc:P52435]	ENSG00000163882.1	DNA-DIRECTED RNA POLYMERASES I, II, AND III 17.1 KDA POLYPEPTIDE (EC 2.7.7.6) (RPB17) (RPB8) (RPABC3). [Source:SWISSPROT;Acc:P52434]	yeast	YOL005C	YOR224C	4	TAP (2). confidence: low. previously annotated: yes.
ENSG00000005075.2	DNA-DIRECTED RNA POLYMERASE II 13.3 KDA POLYPEPTIDE (EC 2.7.7.6) (RPB11). [Source:SWISSPROT;Acc:P52435]	ENSG00000165421.4	PROTEIN PHOSPHATASE METHYLESTERASE-1. [Source:RefSeq;Acc:NM_016147]	yeast	YHR075C	YOL005C	4	HMS-PCI (1). confidence: low. previously annotated: no.
ENSG00000005075.2	DNA-DIRECTED RNA POLYMERASE II 13.3 KDA POLYPEPTIDE (EC 2.7.7.6) (RPB11). [Source:SWISSPROT;Acc:P52435]	ENSG00000168002.3	DNA-DIRECTED RNA POLYMERASE II 19 KDA POLYPEPTIDE (EC 2.7.7.6) (RPB7). [Source:SWISSPROT;Acc:P52433]	yeast	YDR404C	YOL005C	4	TAP (2). confidence: low. previously annotated: yes.
ENSG00000005075.2	DNA-DIRECTED RNA POLYMERASE II 13.3 KDA POLYPEPTIDE (EC 2.7.7.6) (RPB11). [Source:SWISSPROT;Acc:P52435]	ENSG00000175470.3	UNCHARACTERIZED HEMATOPOIETIC STEM/PROGENITOR CELLS PROTEIN MDS026. [Source:SPTREMBL;Acc:Q9NZ48]	yeast	YGL190C	YOL005C	3.721	HMS-PCI (1). confidence: low. previously annotated: no.
ENSG00000005075.2	DNA-DIRECTED RNA POLYMERASE II 13.3 KDA POLYPEPTIDE (EC 2.7.7.6) (RPB11). [Source:SWISSPROT;Acc:P52435]	ENSG00000175792.2	RUVB-LIKE 1 (EC 3.6.1.-) (49-KDA TATA BOX-BINDING PROTEIN-INTERACTING PROTEIN) (49 KDA TBP-INTERACTING PROTEIN) (TIP49A) (PONTIN 52) (NUCLEAR MATRIX PROTEIN 238) (NMP 238) (54 KDA ERYTHROCYTE CYTOSOLIC PROTEIN) (ECP-54) (TIP60-ASSOCIATED PROTEIN 54-ALPHA) (TAP54-ALPHA). [Source:SWISSPROT;Acc:Q9Y265]	yeast	YDR190C	YOL005C	4	HMS-PCI (1). confidence: low. previously annotated: no.
ENSG00000005075.2	DNA-DIRECTED RNA POLYMERASE II 13.3 KDA POLYPEPTIDE (EC 2.7.7.6) (RPB11). [Source:SWISSPROT;Acc:P52435]	ENSG00000177954.2	40S RIBOSOMAL PROTEIN S27 (METALLOPAN-STIMULIN 1) (MPS-1). [Source:SWISSPROT;Acc:P42677]	yeast	YOL005C	YHR021C	3.907	gene neighborhood (2). confidence: medium. previously annotated: no.
ENSG00000005075.2	DNA-DIRECTED RNA POLYMERASE II 13.3 KDA POLYPEPTIDE (EC 2.7.7.6) (RPB11). [Source:SWISSPROT;Acc:P52435]	ENSG00000181222.2	DNA-DIRECTED RNA POLYMERASE II LARGEST SUBUNIT (EC 2.7.7.6) (RPB1). [Source:SWISSPROT;Acc:P24928]	yeast	YDL140C	YOL005C	4	TAP (1) HMS-PCI (1). confidence: high. previously annotated: yes.
ENSG00000005075.2	DNA-DIRECTED RNA POLYMERASE II 13.3 KDA POLYPEPTIDE (EC 2.7.7.6) (RPB11). [Source:SWISSPROT;Acc:P52435]	ENSG00000185088.1	RIBOSOMAL PROTEIN S27-LIKE PROTEIN; 40S RIBOSOMAL PROTEIN S27 ISOFORM. [Source:RefSeq;Acc:NM_015920]	yeast	YOL005C	YHR021C	3.796	gene neighborhood (2). confidence: medium. previously annotated: no.
ENSG00000005084.3	ZINC FINGER PROTEIN 277. [Source:SWISSPROT;Acc:Q9NRM2]	ENSG00000110367.1	PROBABLE ATP-DEPENDENT RNA HELICASE P54 (ONCOGENE RCK) (DEAD-BOX PROTEIN 6). [Source:SWISSPROT;Acc:P26196]	fly	CG4916	CG9890	4	0.625122142
ENSG00000005084.3	ZINC FINGER PROTEIN 277. [Source:SWISSPROT;Acc:Q9NRM2]	ENSG00000124255.1	40S RIBOSOMAL PROTEIN S2 (S4) (LLREP3 PROTEIN). [Source:SWISSPROT;Acc:P15880]	fly	CG5920	CG9890	4	0.999881727
ENSG00000005084.3	ZINC FINGER PROTEIN 277. [Source:SWISSPROT;Acc:Q9NRM2]	ENSG00000125352.1	ZINC FINGER PROTEIN 183. [Source:SWISSPROT;Acc:O15541]	worm	K01G5.1	F46B6.7	4	NON_CORE
ENSG00000005084.3	ZINC FINGER PROTEIN 277. [Source:SWISSPROT;Acc:Q9NRM2]	ENSG00000139797.2	ZINC FINGER PROTEIN 183-LIKE 1. [Source:RefSeq;Acc:NM_178861]	worm	K01G5.1	F46B6.7	3.455	NON_CORE
ENSG00000005100.2	DEAH (ASP-GLU-ALA-HIS) BOX POLYPEPTIDE 33; DEAD/H (ASP-GLU-ALA-ASP/HIS) BOX POLYPEPTIDE 33. [Source:RefSeq;Acc:NM_020162]	ENSG00000088247.3	KH-TYPE SPLICING REGULATORY PROTEIN (FUSE BINDING PROTEIN 2); KH-TYPE SPLICING REGULATORY PROTEIN (FUSE-BINDING PROTEIN 2). [Source:RefSeq;Acc:NM_003685]	fly	CG4901	CG8912	3.895	0.461522703
ENSG00000005100.2	DEAH (ASP-GLU-ALA-HIS) BOX POLYPEPTIDE 33; DEAD/H (ASP-GLU-ALA-ASP/HIS) BOX POLYPEPTIDE 33. [Source:RefSeq;Acc:NM_020162]	ENSG00000107164.4	FUSE BINDING PROTEIN 3 (FRAGMENT). [Source:SPTREMBL;Acc:Q92946]	fly	CG4901	CG8912	3.108	0.461522703
ENSG00000005100.2	DEAH (ASP-GLU-ALA-HIS) BOX POLYPEPTIDE 33; DEAD/H (ASP-GLU-ALA-ASP/HIS) BOX POLYPEPTIDE 33. [Source:RefSeq;Acc:NM_020162]	ENSG00000162613.3	FAR UPSTREAM ELEMENT-BINDING PROTEIN; FAR UPSTREAM ELEMENT BINDING PROTEIN; FUSE-BINDING PROTEIN. [Source:RefSeq;Acc:NM_003902]	fly	CG4901	CG8912	3.308	0.461522703
ENSG00000005175.1		ENSG00000077549.1	F-ACTIN CAPPING PROTEIN BETA SUBUNIT (CAPZ BETA). [Source:SWISSPROT;Acc:P47756]	fly	CG13570	CG17158	4	0.725571981
ENSG00000005175.1		ENSG00000080824.3	HEAT SHOCK PROTEIN HSP 90-ALPHA (HSP 86). [Source:SWISSPROT;Acc:P07900]	fly	CG1242	CG13570	4	0.987477876
ENSG00000005175.1		ENSG00000096384.4	HEAT SHOCK PROTEIN HSP 90-BETA (HSP 84) (HSP 90). [Source:SWISSPROT;Acc:P08238]	fly	CG1242	CG13570	3.375	0.987477876
ENSG00000005175.1		ENSG00000100906.1	NF-KAPPAB INHIBITOR ALPHA (MAJOR HISTOCOMPATIBILITY COMPLEX ENHANCER- BINDING PROTEIN MAD3) (I-KAPPA-B-ALPHA) (IKAPPABALPHA) (IKB-ALPHA). [Source:SWISSPROT;Acc:P25963]	fly	CG13570	CG5848	4	0.613061969
ENSG00000005175.1		ENSG00000104872.1		fly	CG13570	CG5792	4	0.995634088
ENSG00000005175.1		ENSG00000119318.1	UV EXCISION REPAIR PROTEIN RAD23 HOMOLOG B (HHR23B) (XP-C REPAIR COMPLEMENTING COMPLEX 58 KDA PROTEIN) (P58). [Source:SWISSPROT;Acc:P54727]	fly	CG13570	CG1836	4	0.185039427
ENSG00000005175.1		ENSG00000179262.1	UV EXCISION REPAIR PROTEIN RAD23 HOMOLOG A (HHR23A). [Source:SWISSPROT;Acc:P54725]	fly	CG13570	CG1836	3.289	0.185039427
ENSG00000005189.4	EXONUCLEASE NEF-SP. [Source:RefSeq;Acc:NM_030941]	ENSG00000018625.1	SODIUM/POTASSIUM-TRANSPORTING ATPASE ALPHA-2 CHAIN PRECURSOR (EC 3.6.3.9) (SODIUM PUMP 2) (NA+/K+ ATPASE 2). [Source:SWISSPROT;Acc:P50993]	fly	CG5670	CG8368	3.437	0.041447307
ENSG00000005189.4	EXONUCLEASE NEF-SP. [Source:RefSeq;Acc:NM_030941]	ENSG00000060237.2	PROTEIN KINASE, LYSINE DEFICIENT 1; KINASE DEFICIENT PROTEIN. [Source:RefSeq;Acc:NM_018979]	fly	CG7177	CG8368	3.963	0.234625508
ENSG00000005189.4	EXONUCLEASE NEF-SP. [Source:RefSeq;Acc:NM_030941]	ENSG00000066117.1	SWI/SNF RELATED, MATRIX ASSOCIATED, ACTIN DEPENDENT REGULATOR OF CHROMATIN SUBFAMILY D MEMBER 1 (SWI/SNF COMPLEX 60 KDA SUBUNIT) (BRG1- ASSOCIATED FACTOR 60A). [Source:SWISSPROT;Acc:Q96GM5]	fly	CG4303	CG8368	3.967	0.079216585
ENSG00000005189.4	EXONUCLEASE NEF-SP. [Source:RefSeq;Acc:NM_030941]	ENSG00000070061.2	IKAPPAB KINASE COMPLEX-ASSOCIATED PROTEIN (IKK COMPLEX-ASSOCIATED PROTEIN) (P150). [Source:SWISSPROT;Acc:O95163]	fly	CG10535	CG8368	3.967	0.096791905
ENSG00000005189.4	EXONUCLEASE NEF-SP. [Source:RefSeq;Acc:NM_030941]	ENSG00000071205.3		fly	CG8368	CG8948	3.243	0.136746021
ENSG00000005189.4	EXONUCLEASE NEF-SP. [Source:RefSeq;Acc:NM_030941]	ENSG00000079482.2	OLIGOPHRENIN 1. [Source:SWISSPROT;Acc:O60890]	fly	CG8368	CG8948	3.063	0.136746021
ENSG00000005189.4	EXONUCLEASE NEF-SP. [Source:RefSeq;Acc:NM_030941]	ENSG00000082014.3	SWI/SNF-RELATED MATRIX-ASSOCIATED ACTIN-DEPENDENT REGULATOR OF CHROMATIN D3; RSC6P; MAMMALIAN CHROMATIN REMODELING COMPLEX BRG1-ASSOCIATED FACTOR 60C; SWP73-LIKE PROTEIN; CHROMATIN REMODELING COMPLEX BAF60C SUBUNIT; SWI/SNF COMPLEX 60 KDA SUBUNIT C. [Source:RefSeq;Acc:NM_003078]	fly	CG4303	CG8368	3.188	0.079216585
ENSG00000005189.4	EXONUCLEASE NEF-SP. [Source:RefSeq;Acc:NM_030941]	ENSG00000091073.2	DELTEX 2. [Source:RefSeq;Acc:NM_020892]	fly	CG3929	CG8368	3.175	0.025159964
ENSG00000005189.4	EXONUCLEASE NEF-SP. [Source:RefSeq;Acc:NM_030941]	ENSG00000099219.3		fly	CG11961	CG8368	3.38	0.117607487
ENSG00000005189.4	EXONUCLEASE NEF-SP. [Source:RefSeq;Acc:NM_030941]	ENSG00000099804.1	UBIQUITIN-CONJUGATING ENZYME E2-32 KDA COMPLEMENTING (EC 6.3.2.19) (UBIQUITIN-PROTEIN LIGASE) (UBIQUITIN CARRIER PROTEIN) (E2-CDC34). [Source:SWISSPROT;Acc:P49427]	fly	CG7656	CG8368	3.351	0.117607487
ENSG00000005189.4	EXONUCLEASE NEF-SP. [Source:RefSeq;Acc:NM_030941]	ENSG00000101210.1	ELONGATION FACTOR 1-ALPHA 2 (EF-1-ALPHA-2) (ELONGATION FACTOR 1 A-2) (EEF1A-2) (STATIN S1). [Source:SWISSPROT;Acc:Q05639]	fly	CG8280	CG8368	3.45	0.068006175
ENSG00000005189.4	EXONUCLEASE NEF-SP. [Source:RefSeq;Acc:NM_030941]	ENSG00000103326.2	SMALL OPTIC LOBES HOMOLOG; SMALL OPTIC LOBES, DROSOPHILA, HOMOLOG OF. [Source:RefSeq;Acc:NM_005632]	fly	CG1391	CG8368	3.967	0.093244158
ENSG00000005189.4	EXONUCLEASE NEF-SP. [Source:RefSeq;Acc:NM_030941]	ENSG00000103932.2		fly	CG32104	CG8368	3.967	0.249932791
ENSG00000005189.4	EXONUCLEASE NEF-SP. [Source:RefSeq;Acc:NM_030941]	ENSG00000105409.2	SODIUM/POTASSIUM-TRANSPORTING ATPASE ALPHA-3 CHAIN (EC 3.6.3.9) (SODIUM PUMP 3) (NA+/K+ ATPASE 3) (ALPHA(III)). [Source:SWISSPROT;Acc:P13637]	fly	CG5670	CG8368	3.952	0.041447307
ENSG00000005189.4	EXONUCLEASE NEF-SP. [Source:RefSeq;Acc:NM_030941]	ENSG00000107341.2	UBIQUITIN-CONJUGATING ENZYME UBC3B. [Source:RefSeq;Acc:NM_017811]	fly	CG7656	CG8368	3.967	0.117607487
ENSG00000005189.4	EXONUCLEASE NEF-SP. [Source:RefSeq;Acc:NM_030941]	ENSG00000110042.1		fly	CG3929	CG8368	3.967	0.025159964
ENSG00000005189.4	EXONUCLEASE NEF-SP. [Source:RefSeq;Acc:NM_030941]	ENSG00000118965.2		fly	CG2069	CG8368	3.967	0.234625508
ENSG00000005189.4	EXONUCLEASE NEF-SP. [Source:RefSeq;Acc:NM_030941]	ENSG00000119669.1		fly	CG11138	CG8368	3.967	0.078129935
ENSG00000005189.4	EXONUCLEASE NEF-SP. [Source:RefSeq;Acc:NM_030941]	ENSG00000121255.3	PROTEIN KINASE, LYSINE DEFICIENT 3. [Source:RefSeq;Acc:NM_020922]	fly	CG7177	CG8368	3.259	0.234625508
ENSG00000005189.4	EXONUCLEASE NEF-SP. [Source:RefSeq;Acc:NM_030941]	ENSG00000121335.1	SALIVARY PROLINE-RICH PROTEIN PO (ALLELE K) [CONTAINS: PEPTIDE P-D] (FRAGMENT). [Source:SWISSPROT;Acc:P10162]	fly	CG8368	CG8929	3.967	0.068752987
ENSG00000005189.4	EXONUCLEASE NEF-SP. [Source:RefSeq;Acc:NM_030941]	ENSG00000126562.3	PROTEIN KINASE, LYSINE DEFICIENT 4; PUTATIVE PROTEIN KINASE WNK4. [Source:RefSeq;Acc:NM_032387]	fly	CG7177	CG8368	3.241	0.234625508
ENSG00000005189.4	EXONUCLEASE NEF-SP. [Source:RefSeq;Acc:NM_030941]	ENSG00000131373.2	2-HYDROXYPHYTANOYL-COA LYASE (EC 4.1.-.-) (2-HPCL) (HSPC279). [Source:SWISSPROT;Acc:Q9UJ83]	fly	CG11208	CG8368	3.967	0.153438619
ENSG00000005189.4	EXONUCLEASE NEF-SP. [Source:RefSeq;Acc:NM_030941]	ENSG00000134057.3	G2/MITOTIC-SPECIFIC CYCLIN B1. [Source:SWISSPROT;Acc:P14635]	fly	CG3510	CG8368	3.967	0.005509628
ENSG00000005189.4	EXONUCLEASE NEF-SP. [Source:RefSeq;Acc:NM_030941]	ENSG00000135144.1	DELTEX HOMOLOG 1; HDX-1. [Source:RefSeq;Acc:NM_004416]	fly	CG3929	CG8368	3.456	0.025159964
ENSG00000005189.4	EXONUCLEASE NEF-SP. [Source:RefSeq;Acc:NM_030941]	ENSG00000138801.1	BIFUNCTIONAL 3'-PHOSPHOADENOSINE 5'-PHOSPHOSULFATE SYNTHETHASE 1 (PAPS SYNTHETHASE 1) (PAPSS 1) (SULFURYLASE KINASE 1) (SK1) (SK 1) [INCLUDES: SULFATE ADENYLYLTRANSFERASE (EC 2.7.7.4) (SULFATE ADENYLATE TRANSFERASE) (SAT) (ATP-SULFURYLASE); ADENYLYLSULFATE KINASE (EC 2.7.1.25) (ADENYLYLSULFATE 3'-PHOSPHOTRANSFERASE) (APS KINASE) (ADENOSINE-5'-PHOSPHOSULFATE 3'-PHOSPHOTRANSFERASE) (3'- PHOSPHOADEN…	fly	CG8363	CG8368	3.438	0.153438619
ENSG00000005189.4	EXONUCLEASE NEF-SP. [Source:RefSeq;Acc:NM_030941]	ENSG00000139197.1	PEROXISOMAL TARGETING SIGNAL 1 RECEPTOR (PEROXISMORE RECEPTOR 1) (PEROXISOMAL C-TERMINAL TARGETING SIGNAL IMPORT RECEPTOR) (PTS1-BP) (PEROXIN-5) (PTS1 RECEPTOR). [Source:SWISSPROT;Acc:P50542]	fly	CG14815	CG8368	3.967	0.048204607
ENSG00000005189.4	EXONUCLEASE NEF-SP. [Source:RefSeq;Acc:NM_030941]	ENSG00000142973.1	CYTOCHROME P450 4B1 (EC 1.14.14.1) (CYPIVB1) (P450-HP). [Source:SWISSPROT;Acc:P13584]	fly	CG3972	CG8368	2.349	0.082977293
ENSG00000005189.4	EXONUCLEASE NEF-SP. [Source:RefSeq;Acc:NM_030941]	ENSG00000143761.1	ADP-RIBOSYLATION FACTOR 1. [Source:SWISSPROT;Acc:P32889]	fly	CG8368	CG8385	3.967	0.096791905
ENSG00000005189.4	EXONUCLEASE NEF-SP. [Source:RefSeq;Acc:NM_030941]	ENSG00000145358.1	SIMILAR TO SMHS1 PROTEIN. [Source:RefSeq;Acc:NM_145244]	fly	CG7533	CG8368	3.967	0.153438619
ENSG00000005189.4	EXONUCLEASE NEF-SP. [Source:RefSeq;Acc:NM_030941]	ENSG00000145819.2	OLIGOPHRENIN-1 LIKE PROTEIN (GTPASE REGULATOR ASSOCIATED WITH FOCAL ADHESION KINASE). [Source:SWISSPROT;Acc:Q9UNA1]	fly	CG8368	CG8948	3.967	0.136746021
ENSG00000005189.4	EXONUCLEASE NEF-SP. [Source:RefSeq;Acc:NM_030941]	ENSG00000148615.2	BIFUNCTIONAL 3'-PHOSPHOADENOSINE 5'-PHOSPHOSULFATE SYNTHETHASE 2 (PAPS SYNTHETHASE 2) (PAPSS 2) (SULFURYLASE KINASE 2) (SK2) (SK 2) [INCLUDES: SULFATE ADENYLYLTRANSFERASE (EC 2.7.7.4) (SULFATE ADENYLATE TRANSFERASE) (SAT) (ATP-SULFURYLASE); ADENYLYLSULFATE KINASE (EC 2.7.1.25) (ADENYLYLSULFATE 3'-PHOSPHOTRANSFERASE) (APS KINASE) (ADENOSINE-5'-PHOSPHOSULFATE 3'-PHOSPHOTRANSFERASE) (3'- PHOSPHOADEN…	fly	CG8363	CG8368	3.967	0.153438619
ENSG00000005189.4	EXONUCLEASE NEF-SP. [Source:RefSeq;Acc:NM_030941]	ENSG00000149273.1	40S RIBOSOMAL PROTEIN S3. [Source:SWISSPROT;Acc:P23396]	fly	CG6779	CG8368	3.967	0.064022896
ENSG00000005189.4	EXONUCLEASE NEF-SP. [Source:RefSeq;Acc:NM_030941]	ENSG00000154198.3		fly	CG3972	CG8368	2.08	0.082977293
ENSG00000005189.4	EXONUCLEASE NEF-SP. [Source:RefSeq;Acc:NM_030941]	ENSG00000154646.2	ENTEROPEPTIDASE PRECURSOR (EC 3.4.21.9) (ENTEROKINASE). [Source:SWISSPROT;Acc:P98073]	fly	CG18735	CG8368	3.234	0.486660946
ENSG00000005189.4	EXONUCLEASE NEF-SP. [Source:RefSeq;Acc:NM_030941]	ENSG00000155621.3		fly	CG8368	CG8675	3.967	0.312588152
ENSG00000005189.4	EXONUCLEASE NEF-SP. [Source:RefSeq;Acc:NM_030941]	ENSG00000157456.1	G2/MITOTIC-SPECIFIC CYCLIN B2. [Source:SWISSPROT;Acc:O95067]	fly	CG3510	CG8368	3.213	0.005509628
ENSG00000005189.4	EXONUCLEASE NEF-SP. [Source:RefSeq;Acc:NM_030941]	ENSG00000162365.3	DJ18D14.4 (CYTOCHROME P450, SUBFAMILY IVA, POLYPEPTIDE 11). [Source:SPTREMBL;Acc:Q9NTL5]	fly	CG3972	CG8368	2.942	0.082977293
ENSG00000005189.4	EXONUCLEASE NEF-SP. [Source:RefSeq;Acc:NM_030941]	ENSG00000163399.1	SODIUM/POTASSIUM-TRANSPORTING ATPASE ALPHA-1 CHAIN PRECURSOR (EC 3.6.3.9) (SODIUM PUMP 1) (NA+/K+ ATPASE 1). [Source:SWISSPROT;Acc:P05023]	fly	CG5670	CG8368	3.437	0.041447307
ENSG00000005189.4	EXONUCLEASE NEF-SP. [Source:RefSeq;Acc:NM_030941]	ENSG00000165138.2		fly	CG4824	CG8368	3.967	0.054774748
ENSG00000005189.4	EXONUCLEASE NEF-SP. [Source:RefSeq;Acc:NM_030941]	ENSG00000165238.3	LYSINE-DEFICIENT PROTEIN KINASE 2; MITOGEN-ACTIVATED PROTEIN KINASE KINASE KINASE; SEROLOGICALLY DEFINED COLON CANCER ANTIGEN 43. [Source:RefSeq;Acc:NM_006648]	fly	CG7177	CG8368	3.278	0.234625508
ENSG00000005189.4	EXONUCLEASE NEF-SP. [Source:RefSeq;Acc:NM_030941]	ENSG00000167526.2	60S RIBOSOMAL PROTEIN L13 (BREAST BASIC CONSERVED PROTEIN 1). [Source:SWISSPROT;Acc:P26373]	fly	CG4651	CG8368	3.967	0.081360832
ENSG00000005189.4	EXONUCLEASE NEF-SP. [Source:RefSeq;Acc:NM_030941]	ENSG00000168209.1	RTP801. [Source:RefSeq;Acc:NM_019058]	fly	CG7533	CG8368	3.039	0.153438619
ENSG00000005189.4	EXONUCLEASE NEF-SP. [Source:RefSeq;Acc:NM_030941]	ENSG00000168264.1		fly	CG11138	CG8368	3.967	0.078129935
ENSG00000005189.4	EXONUCLEASE NEF-SP. [Source:RefSeq;Acc:NM_030941]	ENSG00000169598.2	DNA FRAGMENTATION FACTOR 40 KDA SUBUNIT (EC 3.-.-.-) (DFF-40) (CASPASE-ACTIVATED DEOXYRIBONUCLEASE) (CASPASE-ACTIVATED DNASE) (CAD) (CASPASE-ACTIVATED NUCLEASE) (CPAN). [Source:SWISSPROT;Acc:O76075]	fly	CG8368	CG9414	3.967	0.064647635
ENSG00000005189.4	EXONUCLEASE NEF-SP. [Source:RefSeq;Acc:NM_030941]	ENSG00000170382.3	GLIOMA AMPLIFIED ON CHROMOSOME 1 PROTEIN PRECURSOR. [Source:SWISSPROT;Acc:O75325]	fly	CG11280	CG8368	3.481	0.082977293
ENSG00000005189.4	EXONUCLEASE NEF-SP. [Source:RefSeq;Acc:NM_030941]	ENSG00000170967.1		fly	CG4420	CG8368	3.967	0.117607487
ENSG00000005189.4	EXONUCLEASE NEF-SP. [Source:RefSeq;Acc:NM_030941]	ENSG00000171863.2	40S RIBOSOMAL PROTEIN S7 (S8). [Source:SWISSPROT;Acc:P23821]	fly	CG1883	CG8368	3.967	0.00537141
ENSG00000005189.4	EXONUCLEASE NEF-SP. [Source:RefSeq;Acc:NM_030941]	ENSG00000171903.4	CYTOCHROME P450 4F11 (EC 1.14.14.1) (CYPIVF11). [Source:SWISSPROT;Acc:Q9HBI6]	fly	CG3972	CG8368	2.868	0.082977293
ENSG00000005189.4	EXONUCLEASE NEF-SP. [Source:RefSeq;Acc:NM_030941]	ENSG00000171954.3		fly	CG3972	CG8368	2.549	0.082977293
ENSG00000005189.4	EXONUCLEASE NEF-SP. [Source:RefSeq;Acc:NM_030941]	ENSG00000173114.2	LEUCINE RICH REPEAT NEURONAL 3; LEUCINE-RICH REPEAT PROTEIN, NEURONAL 3. [Source:RefSeq;Acc:NM_018334]	fly	CG11280	CG8368	2.855	0.082977293
ENSG00000005189.4	EXONUCLEASE NEF-SP. [Source:RefSeq;Acc:NM_030941]	ENSG00000173342.1	BASIC PROLINE-RICH PEPTIDE P-E (IB-9). [Source:SWISSPROT;Acc:P02811]	fly	CG8368	CG8929	3.602	0.068752987
ENSG00000005189.4	EXONUCLEASE NEF-SP. [Source:RefSeq;Acc:NM_030941]	ENSG00000174121.1	BA271B5.1 (SIMILAR TO RIBOSOMAL PROTEIN S7). [Source:SPTREMBL;Acc:Q9H1S9]	fly	CG1883	CG8368	3.888	0.00537141
ENSG00000005189.4	EXONUCLEASE NEF-SP. [Source:RefSeq;Acc:NM_030941]	ENSG00000174611.1		fly	CG30147	CG8368	3.967	0.104662085
ENSG00000005189.4	EXONUCLEASE NEF-SP. [Source:RefSeq;Acc:NM_030941]	ENSG00000175928.1	LEUCINE RICH REPEAT NEURONAL 1. [Source:RefSeq;Acc:NM_020873]	fly	CG11280	CG8368	2.865	0.082977293
ENSG00000005189.4	EXONUCLEASE NEF-SP. [Source:RefSeq;Acc:NM_030941]	ENSG00000178922.3		fly	CG2227	CG8368	3.546	0.276075668
ENSG00000005189.4	EXONUCLEASE NEF-SP. [Source:RefSeq;Acc:NM_030941]	ENSG00000182872.1	RNA-BINDING PROTEIN 10 (RNA BINDING MOTIF PROTEIN 10) (DXS8237E). [Source:SWISSPROT;Acc:P98175]	fly	CG4887	CG8368	3.967	0.220063396
ENSG00000005189.4	EXONUCLEASE NEF-SP. [Source:RefSeq;Acc:NM_030941]	ENSG00000184058.3	T-BOX TRANSCRIPTION FACTOR TBX1 (T-BOX PROTEIN 1) (TESTIS-SPECIFIC T-BOX PROTEIN). [Source:SWISSPROT;Acc:O43435]	fly	CG11202	CG8368	3.485	0.137162254
ENSG00000005189.4	EXONUCLEASE NEF-SP. [Source:RefSeq;Acc:NM_030941]	ENSG00000185637.1	ELONGATION FACTOR 1-ALPHA 1 (EF-1-ALPHA-1) (ELONGATION FACTOR 1 A-1) (EEF1A-1) (ELONGATION FACTOR TU) (EF-TU). [Source:SWISSPROT;Acc:P04720]	fly	CG8280	CG8368	3.967	0.068006175
ENSG00000005189.4	EXONUCLEASE NEF-SP. [Source:RefSeq;Acc:NM_030941]	ENSG00000186115.1	CYTOCHROME P450 4F2 (EC 1.14.13.30) (CYPIVF2) (LEUKOTRIENE-B4 OMEGA- HYDROXYLASE) (LEUKOTRIENE-B4 20-MONOOXYGENASE) (CYTOCHROME P450- LTB-OMEGA). [Source:SWISSPROT;Acc:P78329]	fly	CG3972	CG8368	3.029	0.082977293
ENSG00000005189.4	EXONUCLEASE NEF-SP. [Source:RefSeq;Acc:NM_030941]	ENSG00000186204.1	CYTOCHROME P450 4F12 (EC 1.14.14.1) (CYPIVF12). [Source:SWISSPROT;Acc:Q9HCS2]	fly	CG3972	CG8368	2.793	0.082977293
ENSG00000005189.4	EXONUCLEASE NEF-SP. [Source:RefSeq;Acc:NM_030941]	ENSG00000186377.1	LIKELY ORTHOLOG OF RAT CYTOCHROME P450 4X1. [Source:RefSeq;Acc:NM_178033]	fly	CG3972	CG8368	2.333	0.082977293
ENSG00000005189.4	EXONUCLEASE NEF-SP. [Source:RefSeq;Acc:NM_030941]	ENSG00000186526.2	CYTOCHROME P450 4F8 (EC 1.14.14.1) (CYPIVF8). [Source:SWISSPROT;Acc:P98187]	fly	CG3972	CG8368	3.029	0.082977293
ENSG00000005189.4	EXONUCLEASE NEF-SP. [Source:RefSeq;Acc:NM_030941]	ENSG00000186529.1	CYTOCHROME P450 4F3 (EC 1.14.13.30) (CYPIVF3) (LEUKOTRIENE-B4 OMEGA- HYDROXYLASE) (LEUKOTRIENE-B4 20-MONOOXYGENASE) (CYTOCHROME P450- LTB-OMEGA). [Source:SWISSPROT;Acc:Q08477]	fly	CG3972	CG8368	2.926	0.082977293
ENSG00000005189.4	EXONUCLEASE NEF-SP. [Source:RefSeq;Acc:NM_030941]	ENSG00000187048.1	CYTOCHROME P450 4A11 PRECURSOR (EC 1.14.15.3) (CYPIVA11) (FATTY ACID OMEGA-HYDROXYLASE) (P-450 HK OMEGA) (LAURIC ACID OMEGA-HYDROXYLASE) (CYP4AII) (P450-HL-OMEGA). [Source:SWISSPROT;Acc:Q02928]	fly	CG3972	CG8368	3.029	0.082977293
ENSG00000005194.2		ENSG00000018699.2		yeast	YNL313C	YKR071C	3.939	TAP (1). confidence: low. previously annotated: no.
ENSG00000005194.2		ENSG00000039123.1		yeast	YKR071C	YJL050W	3.939	TAP (1). confidence: low. previously annotated: no.
ENSG00000005194.2		ENSG00000047343.3	MYOSIN VA (MYOSIN 5A) (DILUTE MYOSIN HEAVY CHAIN, NON-MUSCLE) (MYOSIN HEAVY CHAIN 12) (MYOXIN). [Source:SWISSPROT;Acc:Q9Y4I1]	yeast	YKR071C	YOR326W	3.939	TAP (1). confidence: low. previously annotated: no.
ENSG00000005194.2		ENSG00000100150.3		yeast	YKR071C	YJR138W	3.939	TAP (1). confidence: low. previously annotated: no.
ENSG00000005194.2		ENSG00000102349.3	KRUEPPEL-LIKE FACTOR 8 (ZINC FINGER PROTEIN 741) (BASIC KRUPPEL-LIKE FACTOR 3). [Source:SWISSPROT;Acc:O95600]	yeast	YKR071C	YLR131C	3.227	TAP (1). confidence: low. previously annotated: no.
ENSG00000005194.2		ENSG00000105866.1	TRANSCRIPTION FACTOR SP4 (SPR-1). [Source:SWISSPROT;Acc:Q02446]	yeast	YKR071C	YLR131C	2.995	TAP (1). confidence: low. previously annotated: no.
ENSG00000005194.2		ENSG00000109787.1	KRUPPEL-LIKE FACTOR 3 (BASIC KRUPPEL-LIKE FACTOR) (CACCC-BOX BINDING PROTEIN BKLF) (TEF-2). [Source:SWISSPROT;Acc:P57682]	yeast	YKR071C	YLR131C	3.14	TAP (1). confidence: low. previously annotated: no.
ENSG00000005194.2		ENSG00000115761.2		yeast	YGR145W	YKR071C	3.939	TAP (1). confidence: low. previously annotated: no.
ENSG00000005194.2		ENSG00000118922.1	KRUEPPEL-LIKE FACTOR 12 (TRANSCRIPTIONAL REPRESSOR AP-2REP) (HSPC122). [Source:SWISSPROT;Acc:Q9Y4X4]	yeast	YKR071C	YLR131C	3.931	TAP (1). confidence: low. previously annotated: no.
ENSG00000005194.2		ENSG00000128833.2	MYOSIN VC (MYOSIN 5C). [Source:SWISSPROT;Acc:Q9NQX4]	yeast	YKR071C	YOR326W	3.28	TAP (1). confidence: low. previously annotated: no.
ENSG00000005194.2		ENSG00000134109.1	PUTATIVE ALPHA-MANNOSIDASE KIAA0212 (EC 3.2.1.-). [Source:SWISSPROT;Acc:Q92611]	yeast	YKR071C	YHR204W	3.939	TAP (1). confidence: low. previously annotated: no.
ENSG00000005194.2		ENSG00000166123.2	ALANINE AMINOTRANSFERASE 2; GLUTAMIC-PYRUVATE TRANSAMINASE 2. [Source:RefSeq;Acc:NM_133443]	yeast	YDR111C	YKR071C	3.939	TAP (1). confidence: low. previously annotated: no.
ENSG00000005194.2		ENSG00000167306.4	MYOSIN VB (MYOSIN 5B) (FRAGMENT). [Source:SWISSPROT;Acc:Q9ULV0]	yeast	YKR071C	YOR326W	3.139	TAP (1). confidence: low. previously annotated: no.
ENSG00000005194.2		ENSG00000167701.3	ALANINE AMINOTRANSFERASE (EC 2.6.1.2) (GLUTAMIC--PYRUVIC TRANSAMINASE) (GPT) (GLUTAMIC--ALANINE TRANSAMINASE). [Source:SWISSPROT;Acc:P24298]	yeast	YDR111C	YKR071C	3.389	TAP (1). confidence: low. previously annotated: no.
ENSG00000005206.3	PRESENILIN-LIKE PROTEIN 1 (EC 3.4.99.-) (SPPL2B PROTEIN). [Source:SWISSPROT;Acc:Q8TCT7]	ENSG00000132341.1	GTP-BINDING NUCLEAR PROTEIN RAN (TC4) (RAN GTPASE) (ANDROGEN RECEPTOR- ASSOCIATED PROTEIN 24). [Source:SWISSPROT;Acc:P17080]	worm	K01G5.4	C36B1.12	4	CORE_2
ENSG00000005243.1	COATOMER ZETA-2 SUBUNIT (ZETA-2 COAT PROTEIN) (ZETA-2 COP). [Source:SWISSPROT;Acc:Q9P299]	ENSG00000085944.1	40S RIBOSOMAL PROTEIN S3A. [Source:SWISSPROT;Acc:P49241]	fly	CG2168	CG3948	3.314	0.153610959
ENSG00000005243.1	COATOMER ZETA-2 SUBUNIT (ZETA-2 COAT PROTEIN) (ZETA-2 COP). [Source:SWISSPROT;Acc:Q9P299]	ENSG00000095139.1	COATOMER DELTA SUBUNIT (DELTA-COAT PROTEIN) (DELTA-COP) (ARCHAIN). [Source:SWISSPROT;Acc:P48444]	yeast	YFR051C	YPL010W	3.638	TAP (3). confidence: medium. previously annotated: yes.
ENSG00000005243.1	COATOMER ZETA-2 SUBUNIT (ZETA-2 COAT PROTEIN) (ZETA-2 COP). [Source:SWISSPROT;Acc:Q9P299]	ENSG00000108561.1	COMPLEMENT COMPONENT 1, Q SUBCOMPONENT BINDING PROTEIN, MITOCHONDRIAL PRECURSOR (GLYCOPROTEIN GC1QBP) (GC1Q-R PROTEIN) (HYALURONAN-BINDING PROTEIN 1) (P32) (P33). [Source:SWISSPROT;Acc:Q07021]	fly	CG3948	CG6459	3.314	0.161499699
ENSG00000005243.1	COATOMER ZETA-2 SUBUNIT (ZETA-2 COAT PROTEIN) (ZETA-2 COP). [Source:SWISSPROT;Acc:Q9P299]	ENSG00000122218.3	COATOMER ALPHA SUBUNIT (ALPHA-COAT PROTEIN) (ALPHA-COP) (HEPCOP) (HEP-COP) [CONTAINS: XENIN (XENOPSIN-RELATED PEPTIDE); PROXENIN]. [Source:SWISSPROT;Acc:P53621]	yeast	YPL010W	YDL145C	3.638	TAP (3). confidence: medium. previously annotated: yes.
ENSG00000005243.1	COATOMER ZETA-2 SUBUNIT (ZETA-2 COAT PROTEIN) (ZETA-2 COP). [Source:SWISSPROT;Acc:Q9P299]	ENSG00000129083.1	COATOMER BETA SUBUNIT (BETA-COAT PROTEIN) (BETA-COP). [Source:SWISSPROT;Acc:P53618]	yeast	YPL010W	YDR238C	3.638	TAP (3). confidence: medium. previously annotated: yes.
ENSG00000005243.1	COATOMER ZETA-2 SUBUNIT (ZETA-2 COAT PROTEIN) (ZETA-2 COP). [Source:SWISSPROT;Acc:Q9P299]	ENSG00000151224.1	S-ADENOSYLMETHIONINE SYNTHETASE ALPHA AND BETA FORMS (EC 2.5.1.6) (METHIONINE ADENOSYLTRANSFERASE) (ADOMET SYNTHETASE) (MAT-I/III). [Source:SWISSPROT;Acc:Q00266]	yeast	YLR180W	YPL010W	3.638	TAP (1). confidence: low. previously annotated: no.
ENSG00000005243.1	COATOMER ZETA-2 SUBUNIT (ZETA-2 COAT PROTEIN) (ZETA-2 COP). [Source:SWISSPROT;Acc:Q9P299]	ENSG00000168906.1	S-ADENOSYLMETHIONINE SYNTHETASE GAMMA FORM (EC 2.5.1.6) (METHIONINE ADENOSYLTRANSFERASE) (ADOMET SYNTHETASE) (MAT-II). [Source:SWISSPROT;Acc:P31153]	yeast	YLR180W	YPL010W	3.213	TAP (1). confidence: low. previously annotated: no.
ENSG00000005243.1	COATOMER ZETA-2 SUBUNIT (ZETA-2 COAT PROTEIN) (ZETA-2 COP). [Source:SWISSPROT;Acc:Q9P299]	ENSG00000181789.2	COATOMER GAMMA SUBUNIT (GAMMA-COAT PROTEIN) (GAMMA-COP). [Source:SWISSPROT;Acc:Q9Y678]	yeast	YNL287W	YPL010W	3.638	TAP (3) synthetic lethality. confidence: high. previously annotated: yes.
ENSG00000005243.1	COATOMER ZETA-2 SUBUNIT (ZETA-2 COAT PROTEIN) (ZETA-2 COP). [Source:SWISSPROT;Acc:Q9P299]	ENSG00000184432.1	COATOMER BETA' SUBUNIT (BETA'-COAT PROTEIN) (BETA'-COP) (P102). [Source:SWISSPROT;Acc:P35606]	yeast	YGL137W	YPL010W	3.638	TAP (2). confidence: low. previously annotated: yes.
ENSG00000005249.1	CAMP-DEPENDENT PROTEIN KINASE TYPE II-BETA REGULATORY CHAIN. [Source:SWISSPROT;Acc:P31323]	ENSG00000025800.1	IMPORTIN ALPHA-6 SUBUNIT (KARYOPHERIN ALPHA-5 SUBUNIT). [Source:SWISSPROT;Acc:O15131]	yeast	YIL033C	YNL189W	3.528	HMS-PCI (1) two-hybrid (1). confidence: high. previously annotated: no.
ENSG00000005249.1	CAMP-DEPENDENT PROTEIN KINASE TYPE II-BETA REGULATORY CHAIN. [Source:SWISSPROT;Acc:P31323]	ENSG00000040199.4		yeast	YJL005W	YIL033C	2.759	gene neighborhood (3). confidence: medium. previously annotated: no.
ENSG00000005249.1	CAMP-DEPENDENT PROTEIN KINASE TYPE II-BETA REGULATORY CHAIN. [Source:SWISSPROT;Acc:P31323]	ENSG00000043514.2	TRNA ISOPENTENYLPYROPHOSPHATE TRANSFERASE. [Source:RefSeq;Acc:NM_017646]	yeast	YOR274W	YIL033C	3.528	gene cooccurence. confidence: low. previously annotated: no.
ENSG00000005249.1	CAMP-DEPENDENT PROTEIN KINASE TYPE II-BETA REGULATORY CHAIN. [Source:SWISSPROT;Acc:P31323]	ENSG00000054267.4		yeast	YOL041C	YIL033C	3.528	HMS-PCI (1). confidence: low. previously annotated: no.
ENSG00000005249.1	CAMP-DEPENDENT PROTEIN KINASE TYPE II-BETA REGULATORY CHAIN. [Source:SWISSPROT;Acc:P31323]	ENSG00000059573.1	DELTA 1-PYRROLINE-5-CARBOXYLATE SYNTHETASE (P5CS) [INCLUDES: GLUTAMATE 5-KINASE (EC 2.7.2.11) (GAMMA-GLUTAMYL KINASE) (GK); GAMMA-GLUTAMYL PHOSPHATE REDUCTASE (GPR) (EC 1.2.1.41) (GLUTAMATE-5-SEMIALDEHYDE DEHYDROGENASE) (GLUTAMYL-GAMMA-SEMIALDEHYDE DEHYDROGENASE)]. [Source:SWISSPROT;Acc:P54886]	yeast	YOR323C	YIL033C	3.528	gene cooccurence. confidence: low. previously annotated: no.
ENSG00000005249.1	CAMP-DEPENDENT PROTEIN KINASE TYPE II-BETA REGULATORY CHAIN. [Source:SWISSPROT;Acc:P31323]	ENSG00000059804.3	SOLUTE CARRIER FAMILY 2, FACILITATED GLUCOSE TRANSPORTER, MEMBER 3 (GLUCOSE TRANSPORTER TYPE 3, BRAIN). [Source:SWISSPROT;Acc:P11169]	yeast	YGL104C	YIL033C	2.407	HMS-PCI (1). confidence: low. previously annotated: no.
ENSG00000005249.1	CAMP-DEPENDENT PROTEIN KINASE TYPE II-BETA REGULATORY CHAIN. [Source:SWISSPROT;Acc:P31323]	ENSG00000064995.4	TRANSCRIPTION INITIATION FACTOR TFIID 28 KDA SUBUNIT (TAFII-28) (TAFII28) (TFIID SUBUNIT P30-BETA). [Source:SWISSPROT;Acc:Q15544]	fly	CG15862	CG4079	3.37	0.549938723
ENSG00000005249.1	CAMP-DEPENDENT PROTEIN KINASE TYPE II-BETA REGULATORY CHAIN. [Source:SWISSPROT;Acc:P31323]	ENSG00000065154.1	ORNITHINE AMINOTRANSFERASE, MITOCHONDRIAL PRECURSOR (EC 2.6.1.13) (ORNITHINE--OXO-ACID AMINOTRANSFERASE). [Source:SWISSPROT;Acc:P04181]	yeast	YLR438W	YIL033C	3.528	HMS-PCI (2). confidence: low. previously annotated: no.
ENSG00000005249.1	CAMP-DEPENDENT PROTEIN KINASE TYPE II-BETA REGULATORY CHAIN. [Source:SWISSPROT;Acc:P31323]	ENSG00000067057.2	6-PHOSPHOFRUCTOKINASE, TYPE C (EC 2.7.1.11) (PHOSPHOFRUCTOKINASE 1) (PHOSPHOHEXOKINASE) (PHOSPHOFRUCTO-1-KINASE ISOZYME C) (PFK-C) (6-PHOSPHOFRUCTOKINASE, PLATELET TYPE). [Source:SWISSPROT;Acc:Q01813]	yeast	YGR240C	YIL033C	2.717	HMS-PCI (1). confidence: low. previously annotated: no.
ENSG00000005249.1	CAMP-DEPENDENT PROTEIN KINASE TYPE II-BETA REGULATORY CHAIN. [Source:SWISSPROT;Acc:P31323]	ENSG00000068976.2	GLYCOGEN PHOSPHORYLASE, MUSCLE FORM (EC 2.4.1.1) (MYOPHOSPHORYLASE). [Source:SWISSPROT;Acc:P11217]	yeast	YPR160W	YIL033C	3.221	HMS-PCI (1). confidence: low. previously annotated: no.
ENSG00000005249.1	CAMP-DEPENDENT PROTEIN KINASE TYPE II-BETA REGULATORY CHAIN. [Source:SWISSPROT;Acc:P31323]	ENSG00000070770.1	CASEIN KINASE II, ALPHA' CHAIN (CK II) (EC 2.7.1.37). [Source:SWISSPROT;Acc:P19784]	yeast	YIL033C	YIL035C	3.528	HMS-PCI (1). confidence: low. previously annotated: no.
ENSG00000005249.1	CAMP-DEPENDENT PROTEIN KINASE TYPE II-BETA REGULATORY CHAIN. [Source:SWISSPROT;Acc:P31323]	ENSG00000072062.3	CAMP-DEPENDENT PROTEIN KINASE, ALPHA-CATALYTIC SUBUNIT (EC 2.7.1.37) (PKA C-ALPHA). [Source:SWISSPROT;Acc:P17612]	yeast	YPL203W	YIL033C	3.528	TAP (1) HMS-PCI (3) two-hybrid (3). confidence: high. previously annotated: yes.
ENSG00000005249.1	CAMP-DEPENDENT PROTEIN KINASE TYPE II-BETA REGULATORY CHAIN. [Source:SWISSPROT;Acc:P31323]	ENSG00000073905.1	VOLTAGE-DEPENDENT ANION-SELECTIVE CHANNEL PROTEIN 1 (VDAC-1) (HVDAC1) (OUTER MITOCHONDRIAL MEMBRANE PROTEIN PORIN 1) (PLASMALEMMAL PORIN) (PORIN 31HL) (PORIN 31HM). [Source:SWISSPROT;Acc:P21796]	yeast	YNL055C	YIL033C	3.151	HMS-PCI (2). confidence: low. previously annotated: no.
ENSG00000005249.1	CAMP-DEPENDENT PROTEIN KINASE TYPE II-BETA REGULATORY CHAIN. [Source:SWISSPROT;Acc:P31323]	ENSG00000075151.4	EUKARYOTIC TRANSLATION INITIATION FACTOR 4 GAMMA, 3. [Source:RefSeq;Acc:NM_003760]	yeast	YGR162W	YIL033C	3.528	HMS-PCI (1). confidence: low. previously annotated: no.
ENSG00000005249.1	CAMP-DEPENDENT PROTEIN KINASE TYPE II-BETA REGULATORY CHAIN. [Source:SWISSPROT;Acc:P31323]	ENSG00000075785.2	RAS-RELATED PROTEIN RAB-7. [Source:SWISSPROT;Acc:P51149]	yeast	YML001W	YIL033C	3.528	HMS-PCI (1). confidence: low. previously annotated: no.
ENSG00000005249.1	CAMP-DEPENDENT PROTEIN KINASE TYPE II-BETA REGULATORY CHAIN. [Source:SWISSPROT;Acc:P31323]	ENSG00000077942.4	FIBULIN-1 PRECURSOR. [Source:SWISSPROT;Acc:P23142]	fly	CG15862	CG31999	2.466	0.093908393
ENSG00000005249.1	CAMP-DEPENDENT PROTEIN KINASE TYPE II-BETA REGULATORY CHAIN. [Source:SWISSPROT;Acc:P31323]	ENSG00000078668.2	VOLTAGE-DEPENDENT ANION-SELECTIVE CHANNEL PROTEIN 3 (VDAC-3) (HVDAC3) (OUTER MITOCHONDRIAL MEMBRANE PROTEIN PORIN 3). [Source:SWISSPROT;Acc:Q9Y277]	yeast	YNL055C	YIL033C	3.528	HMS-PCI (2). confidence: low. previously annotated: no.
ENSG00000005249.1	CAMP-DEPENDENT PROTEIN KINASE TYPE II-BETA REGULATORY CHAIN. [Source:SWISSPROT;Acc:P31323]	ENSG00000080511.1	RETINOL DEHYDROGENASE 8 (ALL-TRANS); PHOTORECEPTOR OUTER SEGMENT ALL-TRANS RETINOL DEHYDROGENASE. [Source:RefSeq;Acc:NM_015725]	yeast	YMR226C	YIL033C	3.528	HMS-PCI (1). confidence: low. previously annotated: no.
ENSG00000005249.1	CAMP-DEPENDENT PROTEIN KINASE TYPE II-BETA REGULATORY CHAIN. [Source:SWISSPROT;Acc:P31323]	ENSG00000080608.3		yeast	YDR496C	YIL033C	3.528	HMS-PCI (1). confidence: low. previously annotated: no.
ENSG00000005249.1	CAMP-DEPENDENT PROTEIN KINASE TYPE II-BETA REGULATORY CHAIN. [Source:SWISSPROT;Acc:P31323]	ENSG00000081913.1		yeast	YJL005W	YIL033C	3.528	gene neighborhood (3). confidence: medium. previously annotated: no.
ENSG00000005249.1	CAMP-DEPENDENT PROTEIN KINASE TYPE II-BETA REGULATORY CHAIN. [Source:SWISSPROT;Acc:P31323]	ENSG00000085511.4	MITOGEN-ACTIVATED PROTEIN KINASE KINASE KINASE 4 (EC 2.7.1.-) (MAPK/ERK KINASE KINASE 4) (MEK KINASE 4) (MEKK 4) (MAP THREE KINASE 1). [Source:SWISSPROT;Acc:Q9Y6R4]	yeast	YNR031C	YIL033C	3.495	HMS-PCI (1). confidence: low. previously annotated: no.
ENSG00000005249.1	CAMP-DEPENDENT PROTEIN KINASE TYPE II-BETA REGULATORY CHAIN. [Source:SWISSPROT;Acc:P31323]	ENSG00000086758.3	UPSTREAM REGULATORY ELEMENT BINDING PROTEIN 1; HECT DOMAIN PROTEIN LASU1; BJ-HCC-24 TUMOR ANTIGEN. [Source:RefSeq;Acc:NM_031407]	yeast	YDR457W	YIL033C	3.528	HMS-PCI (1). confidence: low. previously annotated: no.
ENSG00000005249.1	CAMP-DEPENDENT PROTEIN KINASE TYPE II-BETA REGULATORY CHAIN. [Source:SWISSPROT;Acc:P31323]	ENSG00000088205.2	ATP-DEPENDENT RNA HELICASE DDX18 (DEAD-BOX PROTEIN 18) (MYC-REGULATED DEAD-BOX PROTEIN) (MRDB). [Source:SWISSPROT;Acc:Q9NVP1]	yeast	YMR290C	YIL033C	3.528	HMS-PCI (2). confidence: low. previously annotated: no.
ENSG00000005249.1	CAMP-DEPENDENT PROTEIN KINASE TYPE II-BETA REGULATORY CHAIN. [Source:SWISSPROT;Acc:P31323]	ENSG00000092201.1	CHROMATIN-SPECIFIC TRANSCRIPTION ELONGATION FACTOR LARGE SUBUNIT. [Source:RefSeq;Acc:NM_007192]	yeast	YGL207W	YIL033C	3.528	HMS-PCI (1). confidence: low. previously annotated: no.
ENSG00000005249.1	CAMP-DEPENDENT PROTEIN KINASE TYPE II-BETA REGULATORY CHAIN. [Source:SWISSPROT;Acc:P31323]	ENSG00000100029.4	PESCADILLO HOMOLOG 1. [Source:SWISSPROT;Acc:O00541]	yeast	YGR103W	YIL033C	3.528	HMS-PCI (1). confidence: low. previously annotated: no.
ENSG00000005249.1	CAMP-DEPENDENT PROTEIN KINASE TYPE II-BETA REGULATORY CHAIN. [Source:SWISSPROT;Acc:P31323]	ENSG00000100201.4	PROBABLE RNA-DEPENDENT HELICASE P72 (DEAD-BOX PROTEIN P72) (DEAD-BOX PROTEIN 17). [Source:SWISSPROT;Acc:Q92841]	yeast	YNL112W	YIL033C	2.858	HMS-PCI (1). confidence: low. previously annotated: no.
ENSG00000005249.1	CAMP-DEPENDENT PROTEIN KINASE TYPE II-BETA REGULATORY CHAIN. [Source:SWISSPROT;Acc:P31323]	ENSG00000100239.2		yeast	YJL098W	YIL033C	2.913	HMS-PCI (1). confidence: low. previously annotated: no.
ENSG00000005249.1	CAMP-DEPENDENT PROTEIN KINASE TYPE II-BETA REGULATORY CHAIN. [Source:SWISSPROT;Acc:P31323]	ENSG00000100504.2	GLYCOGEN PHOSPHORYLASE, LIVER FORM (EC 2.4.1.1). [Source:SWISSPROT;Acc:P06737]	yeast	YPR160W	YIL033C	3.528	HMS-PCI (1). confidence: low. previously annotated: no.
ENSG00000005249.1	CAMP-DEPENDENT PROTEIN KINASE TYPE II-BETA REGULATORY CHAIN. [Source:SWISSPROT;Acc:P31323]	ENSG00000100632.2	ENHANCER OF RUDIMENTARY HOMOLOG. [Source:SWISSPROT;Acc:Q14259]	fly	CG15862	CG1871	3.37	0.359470319
ENSG00000005249.1	CAMP-DEPENDENT PROTEIN KINASE TYPE II-BETA REGULATORY CHAIN. [Source:SWISSPROT;Acc:P31323]	ENSG00000100994.1	GLYCOGEN PHOSPHORYLASE, BRAIN FORM (EC 2.4.1.1). [Source:SWISSPROT;Acc:P11216]	yeast	YPR160W	YIL033C	3.244	HMS-PCI (1). confidence: low. previously annotated: no.
ENSG00000005249.1	CAMP-DEPENDENT PROTEIN KINASE TYPE II-BETA REGULATORY CHAIN. [Source:SWISSPROT;Acc:P31323]	ENSG00000101266.1	CASEIN KINASE II, ALPHA CHAIN (CK II) (EC 2.7.1.37). [Source:SWISSPROT;Acc:P19138]	yeast	YIL033C	YIL035C	3.528	HMS-PCI (1). confidence: low. previously annotated: no.
ENSG00000005249.1	CAMP-DEPENDENT PROTEIN KINASE TYPE II-BETA REGULATORY CHAIN. [Source:SWISSPROT;Acc:P31323]	ENSG00000101361.3	NUCLEOLAR PROTEIN NOP56 (NUCLEOLAR PROTEIN 5A). [Source:SWISSPROT;Acc:O00567]	yeast	YLR197W	YIL033C	3.528	HMS-PCI (1). confidence: low. previously annotated: no.
ENSG00000005249.1	CAMP-DEPENDENT PROTEIN KINASE TYPE II-BETA REGULATORY CHAIN. [Source:SWISSPROT;Acc:P31323]	ENSG00000101444.2	ADENOSYLHOMOCYSTEINASE (EC 3.3.1.1) (S-ADENOSYL-L-HOMOCYSTEINE HYDROLASE) (ADOHCYASE). [Source:SWISSPROT;Acc:P23526]	yeast	YER043C	YIL033C	3.528	HMS-PCI (1). confidence: low. previously annotated: no.
ENSG00000005249.1	CAMP-DEPENDENT PROTEIN KINASE TYPE II-BETA REGULATORY CHAIN. [Source:SWISSPROT;Acc:P31323]	ENSG00000102978.3	DNA-DIRECTED RNA POLYMERASE II 33 KDA POLYPEPTIDE (EC 2.7.7.6) (RPB3) (RNA POLYMERASE II SUBUNIT 3) (RPB33) (RPB31). [Source:SWISSPROT;Acc:P19387]	yeast	YIL021W	YIL033C	3.528	HMS-PCI (1). confidence: low. previously annotated: no.
ENSG00000005249.1	CAMP-DEPENDENT PROTEIN KINASE TYPE II-BETA REGULATORY CHAIN. [Source:SWISSPROT;Acc:P31323]	ENSG00000103043.2		yeast	YLR386W	YIL033C	3.528	HMS-PCI (1). confidence: low. previously annotated: no.
ENSG00000005249.1	CAMP-DEPENDENT PROTEIN KINASE TYPE II-BETA REGULATORY CHAIN. [Source:SWISSPROT;Acc:P31323]	ENSG00000104695.1	SERINE/THREONINE PROTEIN PHOSPHATASE 2A, CATALYTIC SUBUNIT, BETA ISOFORM (EC 3.1.3.16) (PP2A-BETA). [Source:SWISSPROT;Acc:P11082]	yeast	YDL188C	YIL033C	3.528	HMS-PCI (1). confidence: low. previously annotated: no.
ENSG00000005249.1	CAMP-DEPENDENT PROTEIN KINASE TYPE II-BETA REGULATORY CHAIN. [Source:SWISSPROT;Acc:P31323]	ENSG00000104852.2	U1 SMALL NUCLEAR RIBONUCLEOPROTEIN 70 KDA (U1 SNRNP 70 KDA) (SNRNP70) (U1-70K). [Source:SWISSPROT;Acc:P08621]	yeast	YIL061C	YIL033C	3.528	HMS-PCI (1). confidence: low. previously annotated: no.
ENSG00000005249.1	CAMP-DEPENDENT PROTEIN KINASE TYPE II-BETA REGULATORY CHAIN. [Source:SWISSPROT;Acc:P31323]	ENSG00000104884.2	TFIIH BASAL TRANSCRIPTION FACTOR COMPLEX HELICASE SUBUNIT (EC 3.6.1.-) (DNA-REPAIR PROTEIN COMPLEMENTING XP-D CELLS) (XERODERMA PIGMENTOSUM GROUP D COMPLEMENTING PROTEIN) (CXPD) (DNA EXCISION REPAIR PROTEIN ERCC-2). [Source:SWISSPROT;Acc:P18074]	yeast	YER171W	YIL033C	3.528	HMS-PCI (1). confidence: low. previously annotated: no.
ENSG00000005249.1	CAMP-DEPENDENT PROTEIN KINASE TYPE II-BETA REGULATORY CHAIN. [Source:SWISSPROT;Acc:P31323]	ENSG00000105063.4		yeast	YJL098W	YIL033C	2.744	HMS-PCI (1). confidence: low. previously annotated: no.
ENSG00000005249.1	CAMP-DEPENDENT PROTEIN KINASE TYPE II-BETA REGULATORY CHAIN. [Source:SWISSPROT;Acc:P31323]	ENSG00000105194.1	SUPPRESSOR OF TY 5 HOMOLOG; SUPPRESSOR OF TY (S.CEREVISIAE) 5 HOMOLOG. [Source:RefSeq;Acc:NM_003169]	yeast	YML010W	YIL033C	3.528	HMS-PCI (1). confidence: low. previously annotated: no.
ENSG00000005249.1	CAMP-DEPENDENT PROTEIN KINASE TYPE II-BETA REGULATORY CHAIN. [Source:SWISSPROT;Acc:P31323]	ENSG00000105568.4	SERINE/THREONINE PROTEIN PHOSPHATASE 2A, 65 KDA REGULATORY SUBUNIT A, ALPHA ISOFORM (PP2A, SUBUNIT A, PR65-ALPHA ISOFORM) (PP2A, SUBUNIT A, R1-ALPHA ISOFORM) (MEDIUM TUMOR ANTIGEN-ASSOCIATED 61 KDA PROTEIN). [Source:SWISSPROT;Acc:P30153]	yeast	YAL016W	YIL033C	3.159	HMS-PCI (1). confidence: low. previously annotated: no.
ENSG00000005249.1	CAMP-DEPENDENT PROTEIN KINASE TYPE II-BETA REGULATORY CHAIN. [Source:SWISSPROT;Acc:P31323]	ENSG00000106344.1		yeast	YPL043W	YIL033C	3.528	HMS-PCI (1). confidence: low. previously annotated: no.
ENSG00000005249.1	CAMP-DEPENDENT PROTEIN KINASE TYPE II-BETA REGULATORY CHAIN. [Source:SWISSPROT;Acc:P31323]	ENSG00000106782.2	CHOREIN (CHOREA-ACANTHOCYTOSIS PROTEIN). [Source:SWISSPROT;Acc:Q96RL7]	yeast	YLL040C	YIL033C	3.528	HMS-PCI (1). confidence: low. previously annotated: no.
ENSG00000005249.1	CAMP-DEPENDENT PROTEIN KINASE TYPE II-BETA REGULATORY CHAIN. [Source:SWISSPROT;Acc:P31323]	ENSG00000107937.3	NUCLEOLAR GTP-BINDING PROTEIN 1 (CHRONIC RENAL FAILURE GENE PROTEIN) (GTP-BINDING PROTEIN NGB). [Source:SWISSPROT;Acc:Q9BZE4]	yeast	YPL093W	YIL033C	3.528	HMS-PCI (1). confidence: low. previously annotated: no.
ENSG00000005249.1	CAMP-DEPENDENT PROTEIN KINASE TYPE II-BETA REGULATORY CHAIN. [Source:SWISSPROT;Acc:P31323]	ENSG00000108424.2	IMPORTIN BETA-1 SUBUNIT (KARYOPHERIN BETA-1 SUBUNIT) (NUCLEAR FACTOR P97) (IMPORTIN 90). [Source:SWISSPROT;Acc:Q14974]	yeast	YLR347C	YIL033C	3.528	two-hybrid (1). confidence: low. previously annotated: no.
ENSG00000005249.1	CAMP-DEPENDENT PROTEIN KINASE TYPE II-BETA REGULATORY CHAIN. [Source:SWISSPROT;Acc:P31323]	ENSG00000108654.1	PROBABLE RNA-DEPENDENT HELICASE P68 (DEAD-BOX PROTEIN P68) (DEAD-BOX PROTEIN 5). [Source:SWISSPROT;Acc:P17844]	yeast	YNL112W	YIL033C	3.528	HMS-PCI (1). confidence: low. previously annotated: no.
ENSG00000005249.1	CAMP-DEPENDENT PROTEIN KINASE TYPE II-BETA REGULATORY CHAIN. [Source:SWISSPROT;Acc:P31323]	ENSG00000108774.1	RAS-RELATED PROTEIN RAB-5C (RAB5L) (L1880). [Source:SWISSPROT;Acc:P51148]	yeast	YOR089C	YIL033C	3.266	HMS-PCI (2). confidence: low. previously annotated: no.
ENSG00000005249.1	CAMP-DEPENDENT PROTEIN KINASE TYPE II-BETA REGULATORY CHAIN. [Source:SWISSPROT;Acc:P31323]	ENSG00000108785.1	17 BETA-HYDROXYSTEROID DEHYDROGENASE. [Source:SPTREMBL;Acc:Q13034]	yeast	YMR226C	YIL033C	2.638	HMS-PCI (1). confidence: low. previously annotated: no.
ENSG00000005249.1	CAMP-DEPENDENT PROTEIN KINASE TYPE II-BETA REGULATORY CHAIN. [Source:SWISSPROT;Acc:P31323]	ENSG00000108786.2	ESTRADIOL 17 BETA-DEHYDROGENASE 1 (EC 1.1.1.62) (17-BETA-HSD 1) (PLACENTAL 17-BETA-HYDROXYSTEROID DEHYDROGENASE) (20 ALPHA- HYDROXYSTEROID DEHYDROGENASE) (20-ALPHA-HSD) (E2DH). [Source:SWISSPROT;Acc:P14061]	yeast	YMR226C	YIL033C	2.76	HMS-PCI (1). confidence: low. previously annotated: no.
ENSG00000005249.1	CAMP-DEPENDENT PROTEIN KINASE TYPE II-BETA REGULATORY CHAIN. [Source:SWISSPROT;Acc:P31323]	ENSG00000109667.1	SOLUTE CARRIER FAMILY 2, FACILITATED GLUCOSE TRANSPORTER, MEMBER 9 (GLUCOSE TRANSPORTER TYPE 9). [Source:SWISSPROT;Acc:Q9NRM0]	yeast	YGL104C	YIL033C	2.044	HMS-PCI (1). confidence: low. previously annotated: no.
ENSG00000005249.1	CAMP-DEPENDENT PROTEIN KINASE TYPE II-BETA REGULATORY CHAIN. [Source:SWISSPROT;Acc:P31323]	ENSG00000110075.2	SPORULATION-INDUCED TRANSCRIPT 4-ASSOCIATED PROTEIN. [Source:RefSeq;Acc:NM_018312]	yeast	YJL098W	YIL033C	3.528	HMS-PCI (1). confidence: low. previously annotated: no.
ENSG00000005249.1	CAMP-DEPENDENT PROTEIN KINASE TYPE II-BETA REGULATORY CHAIN. [Source:SWISSPROT;Acc:P31323]	ENSG00000111540.3	RAS-RELATED PROTEIN RAB-5B. [Source:SWISSPROT;Acc:P35239]	yeast	YOR089C	YIL033C	3.208	HMS-PCI (2). confidence: low. previously annotated: no.
ENSG00000005249.1	CAMP-DEPENDENT PROTEIN KINASE TYPE II-BETA REGULATORY CHAIN. [Source:SWISSPROT;Acc:P31323]	ENSG00000111641.2	PROLIFERATING-CELL NUCLEOLAR ANTIGEN P120 (PROLIFERATION-ASSOCIATED NUCLEOLAR PROTEIN P120). [Source:SWISSPROT;Acc:P46087]	yeast	YNL061W	YIL033C	3.528	HMS-PCI (1). confidence: low. previously annotated: no.
ENSG00000005249.1	CAMP-DEPENDENT PROTEIN KINASE TYPE II-BETA REGULATORY CHAIN. [Source:SWISSPROT;Acc:P31323]	ENSG00000111968.1	CASEIN KINASE II BETA CHAIN (CK II) (PHOSVITIN) (G5A). [Source:SWISSPROT;Acc:P13862]	yeast	YOR039W	YIL033C	3.528	HMS-PCI (1). confidence: low. previously annotated: no.
ENSG00000005249.1	CAMP-DEPENDENT PROTEIN KINASE TYPE II-BETA REGULATORY CHAIN. [Source:SWISSPROT;Acc:P31323]	ENSG00000112159.1	MIDASIN (MIDAS-CONTAINING PROTEIN). [Source:SWISSPROT;Acc:Q9NU22]	yeast	YLR106C	YIL033C	3.528	HMS-PCI (1). confidence: low. previously annotated: no.
ENSG00000005249.1	CAMP-DEPENDENT PROTEIN KINASE TYPE II-BETA REGULATORY CHAIN. [Source:SWISSPROT;Acc:P31323]	ENSG00000112237.2	CYCLIN C. [Source:SWISSPROT;Acc:P24863]	yeast	YNL025C	YIL033C	3.528	HMS-PCI (1). confidence: low. previously annotated: no.
ENSG00000005249.1	CAMP-DEPENDENT PROTEIN KINASE TYPE II-BETA REGULATORY CHAIN. [Source:SWISSPROT;Acc:P31323]	ENSG00000112578.2	BYSTIN. [Source:SWISSPROT;Acc:Q13895]	yeast	YIL033C	YBR247C	3.528	HMS-PCI (1). confidence: low. previously annotated: no.
ENSG00000005249.1	CAMP-DEPENDENT PROTEIN KINASE TYPE II-BETA REGULATORY CHAIN. [Source:SWISSPROT;Acc:P31323]	ENSG00000113575.1	SERINE/THREONINE PROTEIN PHOSPHATASE 2A, CATALYTIC SUBUNIT, ALPHA ISOFORM (EC 3.1.3.16) (PP2A-ALPHA) (REPLICATION PROTEIN C) (RP-C). [Source:SWISSPROT;Acc:P05323]	yeast	YDL188C	YIL033C	3.453	HMS-PCI (1). confidence: low. previously annotated: no.
ENSG00000005249.1	CAMP-DEPENDENT PROTEIN KINASE TYPE II-BETA REGULATORY CHAIN. [Source:SWISSPROT;Acc:P31323]	ENSG00000114030.1	IMPORTIN ALPHA-1 SUBUNIT (KARYOPHERIN ALPHA-1 SUBUNIT) (SRP1-BETA) (RAG COHORT PROTEIN 2) (NUCLEOPROTEIN INTERACTOR 1) (NPI-1). [Source:SWISSPROT;Acc:P52294]	yeast	YIL033C	YNL189W	3.172	HMS-PCI (1) two-hybrid (1). confidence: high. previously annotated: no.
ENSG00000005249.1	CAMP-DEPENDENT PROTEIN KINASE TYPE II-BETA REGULATORY CHAIN. [Source:SWISSPROT;Acc:P31323]	ENSG00000114867.4	EUKARYOTIC TRANSLATION INITIATION FACTOR 4 GAMMA (EIF-4-GAMMA) (EIF- 4G) (EIF4G) (P220). [Source:SWISSPROT;Acc:Q04637]	yeast	YGR162W	YIL033C	3.528	HMS-PCI (1). confidence: low. previously annotated: no.
ENSG00000005249.1	CAMP-DEPENDENT PROTEIN KINASE TYPE II-BETA REGULATORY CHAIN. [Source:SWISSPROT;Acc:P31323]	ENSG00000115761.2		yeast	YGR145W	YIL033C	3.528	HMS-PCI (1). confidence: low. previously annotated: no.
ENSG00000005249.1	CAMP-DEPENDENT PROTEIN KINASE TYPE II-BETA REGULATORY CHAIN. [Source:SWISSPROT;Acc:P31323]	ENSG00000117394.3	SOLUTE CARRIER FAMILY 2, FACILITATED GLUCOSE TRANSPORTER, MEMBER 1 (GLUCOSE TRANSPORTER TYPE 1, ERYTHROCYTE/BRAIN) (HEPG2 GLUCOSE TRANSPORTER). [Source:SWISSPROT;Acc:P11166]	yeast	YGL104C	YIL033C	2.857	HMS-PCI (1). confidence: low. previously annotated: no.
ENSG00000005249.1	CAMP-DEPENDENT PROTEIN KINASE TYPE II-BETA REGULATORY CHAIN. [Source:SWISSPROT;Acc:P31323]	ENSG00000118903.1	TRANSCRIPTION FACTOR BTF3 HOMOLOG 1. [Source:SWISSPROT;Acc:Q13890]	yeast	YPL037C	YIL033C	2.644	HMS-PCI (1). confidence: low. previously annotated: no.
ENSG00000005249.1	CAMP-DEPENDENT PROTEIN KINASE TYPE II-BETA REGULATORY CHAIN. [Source:SWISSPROT;Acc:P31323]	ENSG00000119414.1	SERINE/THREONINE PROTEIN PHOSPHATASE 6 (EC 3.1.3.16) (PP6). [Source:SWISSPROT;Acc:O00743]	yeast	YDL047W	YIL033C	3.528	HMS-PCI (1). confidence: low. previously annotated: no.
ENSG00000005249.1	CAMP-DEPENDENT PROTEIN KINASE TYPE II-BETA REGULATORY CHAIN. [Source:SWISSPROT;Acc:P31323]	ENSG00000120438.1	T-COMPLEX PROTEIN 1, ALPHA SUBUNIT (TCP-1-ALPHA) (CCT-ALPHA). [Source:SWISSPROT;Acc:P17987]	yeast	YDR212W	YIL033C	3.528	HMS-PCI (1). confidence: low. previously annotated: no.
ENSG00000005249.1	CAMP-DEPENDENT PROTEIN KINASE TYPE II-BETA REGULATORY CHAIN. [Source:SWISSPROT;Acc:P31323]	ENSG00000123064.2	ATP-DEPENDENT RNA HELICASE MGC2835; ATP-DEPENDENT RNA HELICASE; APOPTOSIS RELATED PROTEIN APR-5; DEAD BOX HELICASE 97 KDA. [Source:RefSeq;Acc:NM_024072]	yeast	YDL031W	YIL033C	3.528	HMS-PCI (1). confidence: low. previously annotated: no.
ENSG00000005249.1	CAMP-DEPENDENT PROTEIN KINASE TYPE II-BETA REGULATORY CHAIN. [Source:SWISSPROT;Acc:P31323]	ENSG00000123191.2	COPPER-TRANSPORTING ATPASE 2 (EC 3.6.3.4) (COPPER PUMP 2) (WILSON DISEASE-ASSOCIATED PROTEIN). [Source:SWISSPROT;Acc:P35670]	yeast	YDR270W	YIL033C	3.528	gene neighborhood (3). confidence: medium. previously annotated: no.
ENSG00000005249.1	CAMP-DEPENDENT PROTEIN KINASE TYPE II-BETA REGULATORY CHAIN. [Source:SWISSPROT;Acc:P31323]	ENSG00000125676.3	THO2. [Source:SPTREMBL;Acc:Q8NI27]	yeast	YNL139C	YIL033C	3.528	HMS-PCI (1). confidence: low. previously annotated: no.
ENSG00000005249.1	CAMP-DEPENDENT PROTEIN KINASE TYPE II-BETA REGULATORY CHAIN. [Source:SWISSPROT;Acc:P31323]	ENSG00000126005.2	EUKARYOTIC TRANSLATION INITIATION FACTOR 6 (EIF-6) (B4 INTEGRIN INTERACTOR) (CAB) (P27(BBP)) (B(2)GCN HOMOLOG). [Source:SWISSPROT;Acc:P56537]	yeast	YPR016C	YIL033C	3.528	HMS-PCI (1). confidence: low. previously annotated: no.
ENSG00000005249.1	CAMP-DEPENDENT PROTEIN KINASE TYPE II-BETA REGULATORY CHAIN. [Source:SWISSPROT;Acc:P31323]	ENSG00000126432.3	PEROXIREDOXIN 5, MITOCHONDRIAL PRECURSOR (PRX-V) (PEROXISOMAL ANTIOXIDANT ENZYME) (PLP) (THIOREDOXIN PEROXIDASE PMP20) (ANTIOXIDANT ENZYME B166) (AOEB166) (TPX TYPE VI) (LIVER TISSUE 2D-PAGE SPOT 71B) (ALU CO-REPRESSOR 1) (SBBI10). [Source:SWISSPROT;Acc:P30044]	yeast	YLR109W	YIL033C	3.528	HMS-PCI (2). confidence: low. previously annotated: no.
ENSG00000005249.1	CAMP-DEPENDENT PROTEIN KINASE TYPE II-BETA REGULATORY CHAIN. [Source:SWISSPROT;Acc:P31323]	ENSG00000127445.1	PEPTIDYL-PROLYL CIS-TRANS ISOMERASE NIMA-INTERACTING 1 (EC 5.2.1.8) (ROTAMASE PIN1) (PPIASE PIN1). [Source:SWISSPROT;Acc:Q13526]	yeast	YIL033C	YJR017C	3.528	HMS-PCI (1). confidence: low. previously annotated: no.
ENSG00000005249.1	CAMP-DEPENDENT PROTEIN KINASE TYPE II-BETA REGULATORY CHAIN. [Source:SWISSPROT;Acc:P31323]	ENSG00000129003.3		yeast	YLL040C	YIL033C	2.628	HMS-PCI (1). confidence: low. previously annotated: no.
ENSG00000005249.1	CAMP-DEPENDENT PROTEIN KINASE TYPE II-BETA REGULATORY CHAIN. [Source:SWISSPROT;Acc:P31323]	ENSG00000129347.3		yeast	YNL308C	YIL033C	3.528	HMS-PCI (1). confidence: low. previously annotated: no.
ENSG00000005249.1	CAMP-DEPENDENT PROTEIN KINASE TYPE II-BETA REGULATORY CHAIN. [Source:SWISSPROT;Acc:P31323]	ENSG00000130119.3		yeast	YER006W	YIL033C	2.63	HMS-PCI (1). confidence: low. previously annotated: no.
ENSG00000005249.1	CAMP-DEPENDENT PROTEIN KINASE TYPE II-BETA REGULATORY CHAIN. [Source:SWISSPROT;Acc:P31323]	ENSG00000130653.2		yeast	YML059C	YIL033C	2.736	gene fusion (3). confidence: medium. previously annotated: no.
ENSG00000005249.1	CAMP-DEPENDENT PROTEIN KINASE TYPE II-BETA REGULATORY CHAIN. [Source:SWISSPROT;Acc:P31323]	ENSG00000130810.2	SUPPRESSOR OF SWI4 1 HOMOLOG (SSF-1) (PETER PAN HOMOLOG). [Source:SWISSPROT;Acc:Q9NQ55]	yeast	YHR066W	YIL033C	3.528	HMS-PCI (1). confidence: low. previously annotated: no.
ENSG00000005249.1	CAMP-DEPENDENT PROTEIN KINASE TYPE II-BETA REGULATORY CHAIN. [Source:SWISSPROT;Acc:P31323]	ENSG00000130921.1		yeast	YLR281C	YIL033C	3.528	gene cooccurence. confidence: low. previously annotated: no.
ENSG00000005249.1	CAMP-DEPENDENT PROTEIN KINASE TYPE II-BETA REGULATORY CHAIN. [Source:SWISSPROT;Acc:P31323]	ENSG00000130985.4	UBIQUITIN-ACTIVATING ENZYME E1 (A1S9 PROTEIN). [Source:SWISSPROT;Acc:P22314]	yeast	YKL210W	YIL033C	3.528	HMS-PCI (1). confidence: low. previously annotated: no.
ENSG00000005249.1	CAMP-DEPENDENT PROTEIN KINASE TYPE II-BETA REGULATORY CHAIN. [Source:SWISSPROT;Acc:P31323]	ENSG00000131979.2	GTP CYCLOHYDROLASE I (EC 3.5.4.16) (GTP-CH-I). [Source:SWISSPROT;Acc:P30793]	yeast	YGR267C	YIL033C	3.528	HMS-PCI (1). confidence: low. previously annotated: no.
ENSG00000005249.1	CAMP-DEPENDENT PROTEIN KINASE TYPE II-BETA REGULATORY CHAIN. [Source:SWISSPROT;Acc:P31323]	ENSG00000132507.4	EUKARYOTIC TRANSLATION INITIATION FACTOR 5A (EIF-5A) (EIF-4D) (REV- BINDING FACTOR). [Source:SWISSPROT;Acc:P10159]	yeast	YEL034W	YIL033C	3.528	HMS-PCI (1). confidence: low. previously annotated: no.
ENSG00000005249.1	CAMP-DEPENDENT PROTEIN KINASE TYPE II-BETA REGULATORY CHAIN. [Source:SWISSPROT;Acc:P31323]	ENSG00000133275.3	CASEIN KINASE I, GAMMA 2 ISOFORM (EC 2.7.1.-) (CKI-GAMMA 2). [Source:SWISSPROT;Acc:P78368]	yeast	YNL154C	YIL033C	3.528	HMS-PCI (1). confidence: low. previously annotated: no.
[truncated: 70,618 more rows]
