# Supplementary material for: A first-draft human protein-interaction map
Source: Genome Biol. 2004 Aug 13;5(9):R63. doi: 10.1186/gb-2004-5-9-r63 (PMC522870; doi:10.1186/gb-2004-5-9-r63)
Supplement: Additional data file 2 — A list of all core human protein interactions [file gb-2004-5-9-r63-s2.zip]

Archive with 1 entries (1 files):
- suptable2.txt
