# Supplementary material for: A first-draft human protein-interaction map
Source: Genome Biol. 2004 Aug 13;5(9):R63. doi: 10.1186/gb-2004-5-9-r63 (PMC522870; doi:10.1186/gb-2004-5-9-r63)
Supplement: Additional data file 2 — A list of all core human protein interactions [file gb-2004-5-9-r63-s2.zip › suptable2.txt]

ENSG00000000419.1	DOLICHOL-PHOSPHATE MANNOSYLTRANSFERASE (EC 2.4.1.83) (DOLICHOL- PHOSPHATE MANNOSE SYNTHASE) (DOLICHYL-PHOSPHATE BETA-D- MANNOSYLTRANSFERASE) (MANNOSE-P-DOLICHOL SYNTHASE) (MPD SYNTHASE) (DPM SYNTHASE). [Source:SWISSPROT;Acc:O60762]	ENSG00000005882.1	[PYRUVATE DEHYDROGENASE [LIPOAMIDE]] KINASE ISOZYME 2, MITOCHONDRIAL PRECURSOR (EC 2.7.1.99) (PYRUVATE DEHYDROGENASE KINASE ISOFORM 2). [Source:SWISSPROT;Acc:Q15119]	yeast	YIL042C	YPR183W	3.055	gene neighborhood (3). confidence: medium. previously annotated: no.
ENSG00000000419.1	DOLICHOL-PHOSPHATE MANNOSYLTRANSFERASE (EC 2.4.1.83) (DOLICHOL- PHOSPHATE MANNOSE SYNTHASE) (DOLICHYL-PHOSPHATE BETA-D- MANNOSYLTRANSFERASE) (MANNOSE-P-DOLICHOL SYNTHASE) (MPD SYNTHASE) (DPM SYNTHASE). [Source:SWISSPROT;Acc:O60762]	ENSG00000026652.2	1-ACYL-SN-GLYCEROL-3-PHOSPHATE ACYLTRANSFERASE DELTA (EC 2.3.1.51) (1- AGP ACYLTRANSFERASE 4) (1-AGPAT 4) (LYSOPHOSPHATIDIC ACID ACYLTRANSFERASE-DELTA) (LPAAT-DELTA) (1-ACYLGLYCEROL-3-PHOSPHATE O- ACYLTRANSFERASE 4). [Source:SWISSPROT;Acc:Q9NRZ5]	yeast	YPR183W	YBR042C	4	gene neighborhood (2). confidence: medium. previously annotated: no.
ENSG00000000419.1	DOLICHOL-PHOSPHATE MANNOSYLTRANSFERASE (EC 2.4.1.83) (DOLICHOL- PHOSPHATE MANNOSE SYNTHASE) (DOLICHYL-PHOSPHATE BETA-D- MANNOSYLTRANSFERASE) (MANNOSE-P-DOLICHOL SYNTHASE) (MPD SYNTHASE) (DPM SYNTHASE). [Source:SWISSPROT;Acc:O60762]	ENSG00000095906.2	NUCLEOTIDE BINDING PROTEIN 2 (NBP 2). [Source:SWISSPROT;Acc:Q9Y5Y2]	yeast	YIL003W	YPR183W	4	gene neighborhood (3). confidence: medium. previously annotated: no.
ENSG00000000419.1	DOLICHOL-PHOSPHATE MANNOSYLTRANSFERASE (EC 2.4.1.83) (DOLICHOL- PHOSPHATE MANNOSE SYNTHASE) (DOLICHYL-PHOSPHATE BETA-D- MANNOSYLTRANSFERASE) (MANNOSE-P-DOLICHOL SYNTHASE) (MPD SYNTHASE) (DPM SYNTHASE). [Source:SWISSPROT;Acc:O60762]	ENSG00000103274.1	NUCLEOTIDE-BINDING PROTEIN 1 (NBP 1). [Source:SWISSPROT;Acc:P53384]	yeast	YGL091C	YPR183W	4	gene neighborhood (3). confidence: medium. previously annotated: no.
ENSG00000000419.1	DOLICHOL-PHOSPHATE MANNOSYLTRANSFERASE (EC 2.4.1.83) (DOLICHOL- PHOSPHATE MANNOSE SYNTHASE) (DOLICHYL-PHOSPHATE BETA-D- MANNOSYLTRANSFERASE) (MANNOSE-P-DOLICHOL SYNTHASE) (MPD SYNTHASE) (DPM SYNTHASE). [Source:SWISSPROT;Acc:O60762]	ENSG00000103507.1	[3-METHYL-2-OXOBUTANOATE DEHYDROGENASE [LIPOAMIDE]] KINASE, MITOCHONDRIAL PRECURSOR (EC 2.7.1.115) (BRANCHED-CHAIN ALPHA-KETOACID DEHYDROGENASE KINASE) (BCKDHKIN) (BCKD-KINASE). [Source:SWISSPROT;Acc:O14874]	yeast	YIL042C	YPR183W	4	gene neighborhood (3). confidence: medium. previously annotated: no.
ENSG00000000419.1	DOLICHOL-PHOSPHATE MANNOSYLTRANSFERASE (EC 2.4.1.83) (DOLICHOL- PHOSPHATE MANNOSE SYNTHASE) (DOLICHYL-PHOSPHATE BETA-D- MANNOSYLTRANSFERASE) (MANNOSE-P-DOLICHOL SYNTHASE) (MPD SYNTHASE) (DPM SYNTHASE). [Source:SWISSPROT;Acc:O60762]	ENSG00000103707.2	METHIONYL-TRNA FORMYLTRANSFERASE, MITOCHONDRIAL PRECURSOR (EC 2.1.2.9) (MTFMT). [Source:SWISSPROT;Acc:Q96DP5]	yeast	YBL013W	YPR183W	4	gene neighborhood (3). confidence: medium. previously annotated: no.
ENSG00000000419.1	DOLICHOL-PHOSPHATE MANNOSYLTRANSFERASE (EC 2.4.1.83) (DOLICHOL- PHOSPHATE MANNOSE SYNTHASE) (DOLICHYL-PHOSPHATE BETA-D- MANNOSYLTRANSFERASE) (MANNOSE-P-DOLICHOL SYNTHASE) (MPD SYNTHASE) (DPM SYNTHASE). [Source:SWISSPROT;Acc:O60762]	ENSG00000117308.2	UDP-GLUCOSE 4-EPIMERASE (EC 5.1.3.2) (GALACTOWALDENASE) (UDP- GALACTOSE 4-EPIMERASE). [Source:SWISSPROT;Acc:Q14376]	yeast	YBR019C	YPR183W	4	gene neighborhood (2). confidence: medium. previously annotated: no.
ENSG00000000419.1	DOLICHOL-PHOSPHATE MANNOSYLTRANSFERASE (EC 2.4.1.83) (DOLICHOL- PHOSPHATE MANNOSE SYNTHASE) (DOLICHYL-PHOSPHATE BETA-D- MANNOSYLTRANSFERASE) (MANNOSE-P-DOLICHOL SYNTHASE) (MPD SYNTHASE) (DPM SYNTHASE). [Source:SWISSPROT;Acc:O60762]	ENSG00000124767.2	LACTOYLGLUTATHIONE LYASE (EC 4.4.1.5) (METHYLGLYOXALASE) (ALDOKETOMUTASE) (GLYOXALASE I) (GLX I) (KETONE-ALDEHYDE MUTASE) (S-D-LACTOYLGLUTATHIONE METHYLGLYOXAL LYASE). [Source:SWISSPROT;Acc:Q04760]	yeast	YML004C	YPR183W	3.989	gene neighborhood (2). confidence: medium. previously annotated: no.
ENSG00000000419.1	DOLICHOL-PHOSPHATE MANNOSYLTRANSFERASE (EC 2.4.1.83) (DOLICHOL- PHOSPHATE MANNOSE SYNTHASE) (DOLICHYL-PHOSPHATE BETA-D- MANNOSYLTRANSFERASE) (MANNOSE-P-DOLICHOL SYNTHASE) (MPD SYNTHASE) (DPM SYNTHASE). [Source:SWISSPROT;Acc:O60762]	ENSG00000134910.1	OLIGOSACCHARYL TRANSFERASE STT3 SUBUNIT HOMOLOG (B5) (INTEGRAL MEMBRANE PROTEIN 1) (TMC). [Source:SWISSPROT;Acc:P46977]	yeast	YGL022W	YPR183W	3.103	gene neighborhood (2). confidence: medium. previously annotated: no.
ENSG00000000419.1	DOLICHOL-PHOSPHATE MANNOSYLTRANSFERASE (EC 2.4.1.83) (DOLICHOL- PHOSPHATE MANNOSE SYNTHASE) (DOLICHYL-PHOSPHATE BETA-D- MANNOSYLTRANSFERASE) (MANNOSE-P-DOLICHOL SYNTHASE) (MPD SYNTHASE) (DPM SYNTHASE). [Source:SWISSPROT;Acc:O60762]	ENSG00000151093.1		yeast	YPR183W	YER061C	4	gene neighborhood (2). confidence: medium. previously annotated: no.
ENSG00000000419.1	DOLICHOL-PHOSPHATE MANNOSYLTRANSFERASE (EC 2.4.1.83) (DOLICHOL- PHOSPHATE MANNOSE SYNTHASE) (DOLICHYL-PHOSPHATE BETA-D- MANNOSYLTRANSFERASE) (MANNOSE-P-DOLICHOL SYNTHASE) (MPD SYNTHASE) (DPM SYNTHASE). [Source:SWISSPROT;Acc:O60762]	ENSG00000152256.1	[PYRUVATE DEHYDROGENASE [LIPOAMIDE]] KINASE ISOZYME 1, MITOCHONDRIAL PRECURSOR (EC 2.7.1.99) (PYRUVATE DEHYDROGENASE KINASE ISOFORM 1). [Source:SWISSPROT;Acc:Q15118]	yeast	YIL042C	YPR183W	3.051	gene neighborhood (3). confidence: medium. previously annotated: no.
ENSG00000000419.1	DOLICHOL-PHOSPHATE MANNOSYLTRANSFERASE (EC 2.4.1.83) (DOLICHOL- PHOSPHATE MANNOSE SYNTHASE) (DOLICHYL-PHOSPHATE BETA-D- MANNOSYLTRANSFERASE) (MANNOSE-P-DOLICHOL SYNTHASE) (MPD SYNTHASE) (DPM SYNTHASE). [Source:SWISSPROT;Acc:O60762]	ENSG00000158769.3	JUNCTIONAL ADHESION MOLECULE 1 PRECURSOR (JAM) (PLATELET ADHESION MOLECULE 1) (PAM-1) (PLATELET F11 RECEPTOR). [Source:SWISSPROT;Acc:Q9Y624]	yeast	YOR285W	YPR183W	3.156	two-hybrid (7). confidence: medium. previously annotated: no.
ENSG00000000419.1	DOLICHOL-PHOSPHATE MANNOSYLTRANSFERASE (EC 2.4.1.83) (DOLICHOL- PHOSPHATE MANNOSE SYNTHASE) (DOLICHYL-PHOSPHATE BETA-D- MANNOSYLTRANSFERASE) (MANNOSE-P-DOLICHOL SYNTHASE) (MPD SYNTHASE) (DPM SYNTHASE). [Source:SWISSPROT;Acc:O60762]	ENSG00000160200.4	CYSTATHIONINE BETA-SYNTHASE (EC 4.2.1.22) (SERINE SULFHYDRASE) (BETA-THIONASE). [Source:SWISSPROT;Acc:P35520]	yeast	YGR155W	YPR183W	4	gene neighborhood (2). confidence: medium. previously annotated: no.
ENSG00000000419.1	DOLICHOL-PHOSPHATE MANNOSYLTRANSFERASE (EC 2.4.1.83) (DOLICHOL- PHOSPHATE MANNOSE SYNTHASE) (DOLICHYL-PHOSPHATE BETA-D- MANNOSYLTRANSFERASE) (MANNOSE-P-DOLICHOL SYNTHASE) (MPD SYNTHASE) (DPM SYNTHASE). [Source:SWISSPROT;Acc:O60762]	ENSG00000160216.4	1-ACYL-SN-GLYCEROL-3-PHOSPHATE ACYLTRANSFERASE GAMMA (EC 2.3.1.51) (1- AGP ACYLTRANSFERASE 3) (1-AGPAT 3) (LYSOPHOSPHATIDIC ACID ACYLTRANSFERASE-GAMMA) (LPAAT-GAMMA) (1-ACYLGLYCEROL-3-PHOSPHATE O- ACYLTRANSFERASE 3). [Source:SWISSPROT;Acc:Q9NRZ7]	yeast	YPR183W	YBR042C	3.583	gene neighborhood (2). confidence: medium. previously annotated: no.
ENSG00000000419.1	DOLICHOL-PHOSPHATE MANNOSYLTRANSFERASE (EC 2.4.1.83) (DOLICHOL- PHOSPHATE MANNOSE SYNTHASE) (DOLICHYL-PHOSPHATE BETA-D- MANNOSYLTRANSFERASE) (MANNOSE-P-DOLICHOL SYNTHASE) (MPD SYNTHASE) (DPM SYNTHASE). [Source:SWISSPROT;Acc:O60762]	ENSG00000163527.2	SOURCE OF IMMUNODOMINANT MHC-ASSOCIATED PEPTIDES; HOMOLOG OF YEAST STT3 GENE. [Source:RefSeq;Acc:NM_178862]	yeast	YGL022W	YPR183W	4	gene neighborhood (2). confidence: medium. previously annotated: no.
ENSG00000000419.1	DOLICHOL-PHOSPHATE MANNOSYLTRANSFERASE (EC 2.4.1.83) (DOLICHOL- PHOSPHATE MANNOSE SYNTHASE) (DOLICHYL-PHOSPHATE BETA-D- MANNOSYLTRANSFERASE) (MANNOSE-P-DOLICHOL SYNTHASE) (MPD SYNTHASE) (DPM SYNTHASE). [Source:SWISSPROT;Acc:O60762]	ENSG00000168448.3	1-ACYL-SN-GLYCEROL-3-PHOSPHATE ACYLTRANSFERASE ALPHA (EC 2.3.1.51) (1- AGP ACYLTRANSFERASE 1) (1-AGPAT 1) (LYSOPHOSPHATIDIC ACID ACYLTRANSFERASE-ALPHA) (LPAAT-ALPHA) (1-ACYLGLYCEROL-3-PHOSPHATE O- ACYLTRANSFERASE 1) (G15 PROTEIN). [Source:SWISSPROT;Acc:Q99943]	yeast	YDL052C	YPR183W	4	gene neighborhood (2). confidence: medium. previously annotated: no.
ENSG00000000419.1	DOLICHOL-PHOSPHATE MANNOSYLTRANSFERASE (EC 2.4.1.83) (DOLICHOL- PHOSPHATE MANNOSE SYNTHASE) (DOLICHYL-PHOSPHATE BETA-D- MANNOSYLTRANSFERASE) (MANNOSE-P-DOLICHOL SYNTHASE) (MPD SYNTHASE) (DPM SYNTHASE). [Source:SWISSPROT;Acc:O60762]	ENSG00000169692.2	1-ACYL-SN-GLYCEROL-3-PHOSPHATE ACYLTRANSFERASE BETA (EC 2.3.1.51) (1- AGP ACYLTRANSFERASE 2) (1-AGPAT 2) (LYSOPHOSPHATIDIC ACID ACYLTRANSFERASE-BETA) (LPAAT-BETA) (1-ACYLGLYCEROL-3-PHOSPHATE O- ACYLTRANSFERASE 2). [Source:SWISSPROT;Acc:O15120]	yeast	YDL052C	YPR183W	3.251	gene neighborhood (2). confidence: medium. previously annotated: no.
ENSG00000000457.3	EZRIN-BINDING PARTNER PACE-1 ISOFORM 1. [Source:RefSeq;Acc:NM_020423]	ENSG00000137343.4		fly	CG1344	CG17003	3.118	0.579821358
ENSG00000000938.1	PROTO-ONCOGENE TYROSINE-PROTEIN KINASE FGR (EC 2.7.1.112) (P55-FGR) (C-FGR). [Source:SWISSPROT;Acc:P09769]	ENSG00000015285.2	WISKOTT-ALDRICH SYNDROME PROTEIN (WASP). [Source:SWISSPROT;Acc:P42768]	yeast	YOR181W	YBL007C	3.061	TAP (2) HMS-PCI (1). confidence: high. previously annotated: yes.
ENSG00000000938.1	PROTO-ONCOGENE TYROSINE-PROTEIN KINASE FGR (EC 2.7.1.112) (P55-FGR) (C-FGR). [Source:SWISSPROT;Acc:P09769]	ENSG00000106299.1	NEURAL WISKOTT-ALDRICH SYNDROME PROTEIN (N-WASP). [Source:SWISSPROT;Acc:O00401]	yeast	YOR181W	YBL007C	2.403	TAP (2) HMS-PCI (1). confidence: high. previously annotated: yes.
ENSG00000001084.4	GLUTAMATE--CYSTEINE LIGASE CATALYTIC SUBUNIT (EC 6.3.2.2) (GAMMA- GLUTAMYLCYSTEINE SYNTHETASE) (GAMMA-ECS) (GCS HEAVY CHAIN). [Source:SWISSPROT;Acc:P48506]	ENSG00000023909.1	GLUTAMATE--CYSTEINE LIGASE REGULATORY SUBUNIT (EC 6.3.2.2) (GAMMA- GLUTAMYLCYSTEINE SYNTHETASE) (GAMMA-ECS) (GCS LIGHT CHAIN) (GLUTAMATE--CYSTEINE LIGASE MODIFIER SUBUNIT). [Source:SWISSPROT;Acc:P48507]	worm	E01A2.1	F37B12.2	4	CORE_1
ENSG00000001167.3	CCAAT-BINDING TRANSCRIPTION FACTOR SUBUNIT B (CBF-B) (NF-Y PROTEIN CHAIN A) (NF-YA) (CAAT-BOX DNA BINDING PROTEIN SUBUNIT A). [Source:SWISSPROT;Acc:P23511]	ENSG00000066136.3	NUCLEAR TRANSCRIPTION FACTOR Y SUBUNIT GAMMA (NF-Y PROTEIN CHAIN C) (NUCLEAR FACTOR YC) (NF-YC) (CCAAT-BINDING TRANSCRIPTION FACTOR SUBUNIT C) (CBF-C) (TRANSACTIVATOR HSM-1/2). [Source:SWISSPROT;Acc:Q13952]	fly	CG3075	CG3891	4	0.927982007
ENSG00000002016.4	DNA REPAIR PROTEIN RAD52 HOMOLOG. [Source:SWISSPROT;Acc:P43351]	ENSG00000132383.2	REPLICATION PROTEIN A 70 KDA DNA-BINDING SUBUNIT (RP-A) (RF-A) (REPLICATION FACTOR-A PROTEIN 1) (SINGLE-STRANDED DNA-BINDING PROTEIN). [Source:SWISSPROT;Acc:P27694]	yeast	YML032C	YAR007C	4	TAP (3). confidence: medium. previously annotated: no.
ENSG00000002746.2	HECT TYPE E3 UBIQUITIN LIGASE. [Source:RefSeq;Acc:NM_015052]	ENSG00000140632.3	CYTOKINE-LIKE NUCLEAR FACTOR N-PAC. [Source:RefSeq;Acc:NM_032569]	fly	CG3099	CG4747	3.393	0.784356816
ENSG00000002746.2	HECT TYPE E3 UBIQUITIN LIGASE. [Source:RefSeq;Acc:NM_015052]	ENSG00000164778.1	HOMEOBOX PROTEIN ENGRAILED-2 (HU-EN-2). [Source:SWISSPROT;Acc:P19622]	fly	CG17835	CG3099	3.401	0.612983196
ENSG00000003147.4	69 KDA ISLET CELL AUTOANTIGEN (ICA69) (ISLET CELL AUTOANTIGEN 1) (ISLET CELL AUTOANTIGEN P69) (ICAP69). [Source:SWISSPROT;Acc:Q05084]	ENSG00000100151.2	PRKCA-BINDING PROTEIN (PROTEIN KINASE C-ALPHA BINDING PROTEIN) (PROTEIN INTERACTING WITH C KINASE 1). [Source:SWISSPROT;Acc:Q9NRD5]	fly	CG10566	CG6167	3.935	0.727678802
ENSG00000003756.2	RNA-BINDING PROTEIN 5 (RNA BINDING MOTIF PROTEIN 5) (PUTATIVE TUMOR SUPPRESSOR LUCA15) (G15 PROTEIN). [Source:SWISSPROT;Acc:P52756]	ENSG00000006744.4	ELAC HOMOLOG 2; PUTATIVE PROSTATE CANCER SUSCEPTIBILITY PROTEIN; ELAC (E. COLI) HOMOLOG 2. [Source:RefSeq;Acc:NM_018127]	fly	CG3298	CG4887	3.317	0.805429694
ENSG00000003756.2	RNA-BINDING PROTEIN 5 (RNA BINDING MOTIF PROTEIN 5) (PUTATIVE TUMOR SUPPRESSOR LUCA15) (G15 PROTEIN). [Source:SWISSPROT;Acc:P52756]	ENSG00000084463.1	WW DOMAIN BINDING PROTEIN 11; NPW38-BINDING PROTEIN NPWBP; SH3 DOMAIN-BINDING PROTEIN SNP70. [Source:RefSeq;Acc:NM_016312]	fly	CG2685	CG4887	3.317	0.529189174
ENSG00000003756.2	RNA-BINDING PROTEIN 5 (RNA BINDING MOTIF PROTEIN 5) (PUTATIVE TUMOR SUPPRESSOR LUCA15) (G15 PROTEIN). [Source:SWISSPROT;Acc:P52756]	ENSG00000104872.1		fly	CG4896	CG5792	2.773	0.577910277
ENSG00000004139.1	STERILE ALPHA AND TIR MOTIF CONTAINING 1; STERILE ALPHA AND HEAT/ARMADILLO MOTIF PROTEIN, ORTHOLOG OF DROSOPHILA. [Source:RefSeq;Acc:NM_015077]	ENSG00000004139.1	STERILE ALPHA AND TIR MOTIF CONTAINING 1; STERILE ALPHA AND HEAT/ARMADILLO MOTIF PROTEIN, ORTHOLOG OF DROSOPHILA. [Source:RefSeq;Acc:NM_015077]	worm	F13B10.1	F13B10.1	4	CORE_1
ENSG00000004139.1	STERILE ALPHA AND TIR MOTIF CONTAINING 1; STERILE ALPHA AND HEAT/ARMADILLO MOTIF PROTEIN, ORTHOLOG OF DROSOPHILA. [Source:RefSeq;Acc:NM_015077]	ENSG00000083312.3	IMPORTIN BETA-2 SUBUNIT (KARYOPHERIN BETA-2 SUBUNIT) (TRANSPORTIN) (M9 REGION INTERACTION PROTEIN) (MIP). [Source:SWISSPROT;Acc:Q92973]	worm	F13B10.1	R06A4.4	4	CORE_2
ENSG00000004139.1	STERILE ALPHA AND TIR MOTIF CONTAINING 1; STERILE ALPHA AND HEAT/ARMADILLO MOTIF PROTEIN, ORTHOLOG OF DROSOPHILA. [Source:RefSeq;Acc:NM_015077]	ENSG00000099995.4	SPLICING FACTOR 3 SUBUNIT 1 (SPLICEOSOME ASSOCIATED PROTEIN 114) (SAP 114) (SF3A120). [Source:SWISSPROT;Acc:Q15459]	worm	W07E6.4	F13B10.1	4	CORE_2
ENSG00000004139.1	STERILE ALPHA AND TIR MOTIF CONTAINING 1; STERILE ALPHA AND HEAT/ARMADILLO MOTIF PROTEIN, ORTHOLOG OF DROSOPHILA. [Source:RefSeq;Acc:NM_015077]	ENSG00000105576.3	KARYOPHERIN BETA 2B, TRANSPORTIN; IMPORTIN 3. [Source:RefSeq;Acc:NM_013433]	worm	F13B10.1	R06A4.4	3.705	CORE_2
ENSG00000004139.1	STERILE ALPHA AND TIR MOTIF CONTAINING 1; STERILE ALPHA AND HEAT/ARMADILLO MOTIF PROTEIN, ORTHOLOG OF DROSOPHILA. [Source:RefSeq;Acc:NM_015077]	ENSG00000174947.3	SEVEN IN ABSENTIA HOMOLOG 1. [Source:RefSeq;Acc:NM_003031]	worm	F13B10.1	Y37E11AR.2	4	CORE_1
ENSG00000004139.1	STERILE ALPHA AND TIR MOTIF CONTAINING 1; STERILE ALPHA AND HEAT/ARMADILLO MOTIF PROTEIN, ORTHOLOG OF DROSOPHILA. [Source:RefSeq;Acc:NM_015077]	ENSG00000181788.1	SEVEN IN ABSENTIA HOMOLOG 2. [Source:RefSeq;Acc:NM_005067]	worm	F13B10.1	Y37E11AR.2	3.314	CORE_1
ENSG00000004142.1	DNA POLYMERASE DELTA P38 SUBUNIT. [Source:RefSeq;Acc:NM_015584]	ENSG00000166855.1	ATP-DEPENDENT CLP PROTEASE ATP-BINDING SUBUNIT CLPX-LIKE, MITOCHONDRIAL PRECURSOR. [Source:SWISSPROT;Acc:O76031]	fly	CG12162	CG4538	4	0.768005509
ENSG00000004272.4	CCR4-NOT TRANSCRIPTION COMPLEX, SUBUNIT 7 (CCR4-ASSOCIATED FACTOR 1) (CAF1) (BTG1 BINDING FACTOR 1). [Source:SWISSPROT;Acc:Q9UIV1]	ENSG00000113300.2	KIAA1194. [Source:RefSeq;Acc:NM_015455]	yeast	YAL021C	YNR052C	3.656	TAP (3) HMS-PCI (1). confidence: high. previously annotated: yes.
ENSG00000004272.4	CCR4-NOT TRANSCRIPTION COMPLEX, SUBUNIT 7 (CCR4-ASSOCIATED FACTOR 1) (CAF1) (BTG1 BINDING FACTOR 1). [Source:SWISSPROT;Acc:Q9UIV1]	ENSG00000125107.3		yeast	YCR093W	YNR052C	3.656	TAP (3) HMS-PCI (1). confidence: high. previously annotated: yes.
ENSG00000004272.4	CCR4-NOT TRANSCRIPTION COMPLEX, SUBUNIT 7 (CCR4-ASSOCIATED FACTOR 1) (CAF1) (BTG1 BINDING FACTOR 1). [Source:SWISSPROT;Acc:Q9UIV1]	ENSG00000138767.1	CCR4-NOT TRANSCRIPTION COMPLEX, SUBUNIT 6-LIKE. [Source:RefSeq;Acc:NM_144571]	yeast	YAL021C	YNR052C	3.132	TAP (3) HMS-PCI (1). confidence: high. previously annotated: yes.
ENSG00000004272.4	CCR4-NOT TRANSCRIPTION COMPLEX, SUBUNIT 7 (CCR4-ASSOCIATED FACTOR 1) (CAF1) (BTG1 BINDING FACTOR 1). [Source:SWISSPROT;Acc:Q9UIV1]	ENSG00000144580.2	RCD1 REQUIRED FOR CELL DIFFERENTIATION1 HOMOLOG; PROTEIN INVOLVED IN SEXUAL DEVELOPMENT; RCD1 (REQUIRED FOR CELL DIFFERENTIATION, S.POMBE) HOMOLOG 1. [Source:RefSeq;Acc:NM_005444]	yeast	YNL288W	YNR052C	3.656	TAP (3). confidence: medium. previously annotated: no.
ENSG00000004455.3	ADENYLATE KINASE ISOENZYME 2, MITOCHONDRIAL (EC 2.7.4.3) (ATP-AMP TRANSPHOSPHORYLASE). [Source:SWISSPROT;Acc:P54819]	ENSG00000008988.1	40S RIBOSOMAL PROTEIN S20. [Source:SWISSPROT;Acc:P17075]	yeast	YHL015W	YDR226W	4	gene neighborhood (9). confidence: medium. previously annotated: no.
ENSG00000004455.3	ADENYLATE KINASE ISOENZYME 2, MITOCHONDRIAL (EC 2.7.4.3) (ATP-AMP TRANSPHOSPHORYLASE). [Source:SWISSPROT;Acc:P54819]	ENSG00000039068.3	EPITHELIAL-CADHERIN PRECURSOR (E-CADHERIN) (UVOMORULIN) (CADHERIN-1) (CAM 120/80). [Source:SWISSPROT;Acc:P12830]	yeast	YOL127W	YDR226W	3.52	gene neighborhood (10). confidence: medium. previously annotated: no.
ENSG00000004455.3	ADENYLATE KINASE ISOENZYME 2, MITOCHONDRIAL (EC 2.7.4.3) (ATP-AMP TRANSPHOSPHORYLASE). [Source:SWISSPROT;Acc:P54819]	ENSG00000058262.2	PROTEIN TRANSPORT PROTEIN SEC61 ALPHA SUBUNIT ISOFORM 1 (SEC61 ALPHA- 1). [Source:SWISSPROT;Acc:P38378]	yeast	YLR378C	YDR226W	4	gene neighborhood (13). confidence: medium. previously annotated: no.
ENSG00000004455.3	ADENYLATE KINASE ISOENZYME 2, MITOCHONDRIAL (EC 2.7.4.3) (ATP-AMP TRANSPHOSPHORYLASE). [Source:SWISSPROT;Acc:P54819]	ENSG00000065665.4	PROTEIN TRANSPORT PROTEIN SEC61 ALPHA SUBUNIT ISOFORM 2 (SEC61 ALPHA- 2). [Source:SWISSPROT;Acc:Q9Y2R3]	yeast	YLR378C	YDR226W	3.945	gene neighborhood (13). confidence: medium. previously annotated: no.
ENSG00000004455.3	ADENYLATE KINASE ISOENZYME 2, MITOCHONDRIAL (EC 2.7.4.3) (ATP-AMP TRANSPHOSPHORYLASE). [Source:SWISSPROT;Acc:P54819]	ENSG00000083845.1	40S RIBOSOMAL PROTEIN S5. [Source:SWISSPROT;Acc:P46782]	yeast	YJR123W	YDR226W	4	gene neighborhood (3). confidence: medium. previously annotated: no.
ENSG00000004455.3	ADENYLATE KINASE ISOENZYME 2, MITOCHONDRIAL (EC 2.7.4.3) (ATP-AMP TRANSPHOSPHORYLASE). [Source:SWISSPROT;Acc:P54819]	ENSG00000102978.3	DNA-DIRECTED RNA POLYMERASE II 33 KDA POLYPEPTIDE (EC 2.7.7.6) (RPB3) (RNA POLYMERASE II SUBUNIT 3) (RPB33) (RPB31). [Source:SWISSPROT;Acc:P19387]	yeast	YIL021W	YDR226W	4	gene neighborhood (10). confidence: medium. previously annotated: no.
ENSG00000004455.3	ADENYLATE KINASE ISOENZYME 2, MITOCHONDRIAL (EC 2.7.4.3) (ATP-AMP TRANSPHOSPHORYLASE). [Source:SWISSPROT;Acc:P54819]	ENSG00000104872.1		fly	CG3140	CG5792	4	0.633035981
ENSG00000004455.3	ADENYLATE KINASE ISOENZYME 2, MITOCHONDRIAL (EC 2.7.4.3) (ATP-AMP TRANSPHOSPHORYLASE). [Source:SWISSPROT;Acc:P54819]	ENSG00000112651.1	MITOCHONDRIAL RIBOSOMAL PROTEIN L2. [Source:RefSeq;Acc:NM_015950]	yeast	YDR226W	YEL050C	4	gene neighborhood (10). confidence: medium. previously annotated: no.
ENSG00000004455.3	ADENYLATE KINASE ISOENZYME 2, MITOCHONDRIAL (EC 2.7.4.3) (ATP-AMP TRANSPHOSPHORYLASE). [Source:SWISSPROT;Acc:P54819]	ENSG00000114686.1	MITOCHONDRIAL 60S RIBOSOMAL PROTEIN L3 (L3MT). [Source:SWISSPROT;Acc:P09001]	yeast	YGR220C	YDR226W	4	gene neighborhood (10). confidence: medium. previously annotated: no.
ENSG00000004455.3	ADENYLATE KINASE ISOENZYME 2, MITOCHONDRIAL (EC 2.7.4.3) (ATP-AMP TRANSPHOSPHORYLASE). [Source:SWISSPROT;Acc:P54819]	ENSG00000129973.1	C367G8.3 (NOVEL PROTEIN SIMILAR TO RPL23A (60S RIBOSOMAL PROTEIN L23A)) (60S RIBOSOMAL PROTEIN L23A LIKE). [Source:SPTREMBL;Acc:Q9BR02]	yeast	YOL127W	YDR226W	3.562	gene neighborhood (10). confidence: medium. previously annotated: no.
ENSG00000004455.3	ADENYLATE KINASE ISOENZYME 2, MITOCHONDRIAL (EC 2.7.4.3) (ATP-AMP TRANSPHOSPHORYLASE). [Source:SWISSPROT;Acc:P54819]	ENSG00000136942.1	60S RIBOSOMAL PROTEIN L35. [Source:SWISSPROT;Acc:P42766]	yeast	YDL136W	YDR226W	3.973	gene neighborhood (10). confidence: medium. previously annotated: no.
ENSG00000004455.3	ADENYLATE KINASE ISOENZYME 2, MITOCHONDRIAL (EC 2.7.4.3) (ATP-AMP TRANSPHOSPHORYLASE). [Source:SWISSPROT;Acc:P54819]	ENSG00000138396.1	40S RIBOSOMAL PROTEIN S15 (RIG PROTEIN). [Source:SWISSPROT;Acc:P11174]	yeast	YOL040C	YDR226W	4	gene neighborhood (10). confidence: medium. previously annotated: no.
ENSG00000004455.3	ADENYLATE KINASE ISOENZYME 2, MITOCHONDRIAL (EC 2.7.4.3) (ATP-AMP TRANSPHOSPHORYLASE). [Source:SWISSPROT;Acc:P54819]	ENSG00000140986.3	60S RIBOSOMAL PROTEIN L3-LIKE. [Source:SWISSPROT;Acc:Q92901]	yeast	YOR063W	YDR226W	4	gene neighborhood (10). confidence: medium. previously annotated: no.
ENSG00000004455.3	ADENYLATE KINASE ISOENZYME 2, MITOCHONDRIAL (EC 2.7.4.3) (ATP-AMP TRANSPHOSPHORYLASE). [Source:SWISSPROT;Acc:P54819]	ENSG00000149273.1	40S RIBOSOMAL PROTEIN S3. [Source:SWISSPROT;Acc:P23396]	yeast	YDR226W	YNL178W	4	gene neighborhood (10). confidence: medium. previously annotated: no.
ENSG00000004455.3	ADENYLATE KINASE ISOENZYME 2, MITOCHONDRIAL (EC 2.7.4.3) (ATP-AMP TRANSPHOSPHORYLASE). [Source:SWISSPROT;Acc:P54819]	ENSG00000158042.2	MITOCHONDRIAL RIBOSOMAL PROTEIN L17; LYST-INTERACTING PROTEIN LIP2. [Source:RefSeq;Acc:NM_022061]	yeast	YDR226W	YJL063C	4	gene neighborhood (9). confidence: medium. previously annotated: no.
ENSG00000004455.3	ADENYLATE KINASE ISOENZYME 2, MITOCHONDRIAL (EC 2.7.4.3) (ATP-AMP TRANSPHOSPHORYLASE). [Source:SWISSPROT;Acc:P54819]	ENSG00000161970.1	60S RIBOSOMAL PROTEIN L26. [Source:SWISSPROT;Acc:Q02877]	yeast	YGR034W	YDR226W	4	gene neighborhood (10). confidence: medium. previously annotated: no.
ENSG00000004455.3	ADENYLATE KINASE ISOENZYME 2, MITOCHONDRIAL (EC 2.7.4.3) (ATP-AMP TRANSPHOSPHORYLASE). [Source:SWISSPROT;Acc:P54819]	ENSG00000165496.1	RIBOSOMAL PROTEIN L10-LIKE PROTEIN. [Source:RefSeq;Acc:NM_080746]	yeast	YDR226W	YLR075W	3.892	gene neighborhood (10). confidence: medium. previously annotated: no.
ENSG00000004455.3	ADENYLATE KINASE ISOENZYME 2, MITOCHONDRIAL (EC 2.7.4.3) (ATP-AMP TRANSPHOSPHORYLASE). [Source:SWISSPROT;Acc:P54819]	ENSG00000171242.2	60S RIBOSOMAL PROTEIN L10 (QM PROTEIN) (TUMOR SUPPRESSOR QM) (LAMININ RECEPTOR HOMOLOG). [Source:SWISSPROT;Acc:P27635]	yeast	YDR226W	YLR075W	4	gene neighborhood (10). confidence: medium. previously annotated: no.
ENSG00000004455.3	ADENYLATE KINASE ISOENZYME 2, MITOCHONDRIAL (EC 2.7.4.3) (ATP-AMP TRANSPHOSPHORYLASE). [Source:SWISSPROT;Acc:P54819]	ENSG00000171421.1	60S RIBOSOMAL PROTEIN L36, MITOCHONDRIAL PRECURSOR (L36MT) (BRCA1- INTERACTING PROTEIN 1). [Source:SWISSPROT;Acc:Q9P0J6]	yeast	YPL183W-A	YDR226W	4	gene neighborhood (7). confidence: medium. previously annotated: no.
ENSG00000004455.3	ADENYLATE KINASE ISOENZYME 2, MITOCHONDRIAL (EC 2.7.4.3) (ATP-AMP TRANSPHOSPHORYLASE). [Source:SWISSPROT;Acc:P54819]	ENSG00000171453.1	DNA-DIRECTED RNA POLYMERASE I 40 KDA POLYPEPTIDE (EC 2.7.7.6) (RPA40) (RPA39). [Source:SWISSPROT;Acc:O15160]	yeast	YDR226W	YPR110C	4	gene neighborhood (10). confidence: medium. previously annotated: no.
ENSG00000004455.3	ADENYLATE KINASE ISOENZYME 2, MITOCHONDRIAL (EC 2.7.4.3) (ATP-AMP TRANSPHOSPHORYLASE). [Source:SWISSPROT;Acc:P54819]	ENSG00000173070.2	60S RIBOSOMAL PROTEIN L23A. [Source:SWISSPROT;Acc:P29316]	yeast	YOL127W	YDR226W	4	gene neighborhood (10). confidence: medium. previously annotated: no.
ENSG00000004455.3	ADENYLATE KINASE ISOENZYME 2, MITOCHONDRIAL (EC 2.7.4.3) (ATP-AMP TRANSPHOSPHORYLASE). [Source:SWISSPROT;Acc:P54819]	ENSG00000186894.1	PUTATIVE EUKARYOTIC TRANSLATION INITIATION FACTOR 1A (EIF-1A) (EIF- 4C). [Source:SWISSPROT;Acc:O75642]	yeast	YMR260C	YDR226W	4	gene neighborhood (5). confidence: medium. previously annotated: no.
ENSG00000004487.2		ENSG00000089902.2	REST COREPRESSOR. [Source:RefSeq;Acc:NM_015156]	worm	Y40B1B.6	D1014.8	3.738	LITERATURE
ENSG00000004487.2		ENSG00000112290.2	WISKOTT-ALDRICH SYNDROME PROTEIN FAMILY MEMBER 1 (WASP-FAMILY PROTEIN MEMBER 1) (VERPROLIN HOMOLOGY DOMAIN-CONTAINING PROTEIN 1). [Source:SWISSPROT;Acc:Q92558]	worm	Y40B1B.6	R06C1.3	3.019	CORE_2
ENSG00000004487.2		ENSG00000117625.2		worm	Y40B1B.6	D1014.8	3.18	LITERATURE
ENSG00000004487.2		ENSG00000132970.2	WISKOTT-ALDRICH SYNDROME PROTEIN FAMILY MEMBER 3 (WASP-FAMILY PROTEIN MEMBER 3) (VERPROLIN HOMOLOGY DOMAIN-CONTAINING PROTEIN 3). [Source:SWISSPROT;Acc:Q9UPY6]	worm	Y40B1B.6	R06C1.3	3.738	CORE_2
ENSG00000004487.2		ENSG00000158195.1	WISKOTT-ALDRICH SYNDROME PROTEIN FAMILY MEMBER 2 (WASP-FAMILY PROTEIN MEMBER 2) (VERPROLIN HOMOLOGY DOMAIN-CONTAINING PROTEIN 2). [Source:SWISSPROT;Acc:Q9Y6W5]	worm	Y40B1B.6	R06C1.3	2.971	CORE_2
ENSG00000004487.2		ENSG00000167771.2		worm	Y40B1B.6	D1014.8	2.826	LITERATURE
ENSG00000004776.1	HEAT-SHOCK 20 KDA LIKE-PROTEIN P20. [Source:SWISSPROT;Acc:O14558]	ENSG00000004776.1	HEAT-SHOCK 20 KDA LIKE-PROTEIN P20. [Source:SWISSPROT;Acc:O14558]	fly	CG4533	CG4533	2.16	0.949614161
ENSG00000004776.1	HEAT-SHOCK 20 KDA LIKE-PROTEIN P20. [Source:SWISSPROT;Acc:O14558]	ENSG00000004776.1	HEAT-SHOCK 20 KDA LIKE-PROTEIN P20. [Source:SWISSPROT;Acc:O14558]	worm	F38E11.2	C14B9.1	1.598	CORE_1
ENSG00000004776.1	HEAT-SHOCK 20 KDA LIKE-PROTEIN P20. [Source:SWISSPROT;Acc:O14558]	ENSG00000109846.1	ALPHA CRYSTALLIN B CHAIN (ALPHA(B)-CRYSTALLIN) (ROSENTHAL FIBER COMPONENT). [Source:SWISSPROT;Acc:P02511]	fly	CG4533	CG4533	3.08	0.949614161
ENSG00000004776.1	HEAT-SHOCK 20 KDA LIKE-PROTEIN P20. [Source:SWISSPROT;Acc:O14558]	ENSG00000109846.1	ALPHA CRYSTALLIN B CHAIN (ALPHA(B)-CRYSTALLIN) (ROSENTHAL FIBER COMPONENT). [Source:SWISSPROT;Acc:P02511]	worm	F38E11.2	C14B9.1	2.389	CORE_1
ENSG00000004776.1	HEAT-SHOCK 20 KDA LIKE-PROTEIN P20. [Source:SWISSPROT;Acc:O14558]	ENSG00000160202.1	ALPHA CRYSTALLIN A CHAIN. [Source:SWISSPROT;Acc:P02489]	fly	CG4533	CG4533	2.349	0.949614161
ENSG00000004776.1	HEAT-SHOCK 20 KDA LIKE-PROTEIN P20. [Source:SWISSPROT;Acc:O14558]	ENSG00000160202.1	ALPHA CRYSTALLIN A CHAIN. [Source:SWISSPROT;Acc:P02489]	worm	F38E11.2	C14B9.1	1.761	CORE_1
ENSG00000004776.1	HEAT-SHOCK 20 KDA LIKE-PROTEIN P20. [Source:SWISSPROT;Acc:O14558]	ENSG00000170276.1	HEAT-SHOCK PROTEIN, BETA-2 (HSPB2) (DMPK-BINDING PROTEIN) (MKBP). [Source:SWISSPROT;Acc:Q16082]	worm	F38E11.2	C14B9.1	1.49	CORE_1
ENSG00000004779.2	ACYL CARRIER PROTEIN, MITOCHONDRIAL PRECURSOR (ACP) (NADH-UBIQUINONE OXIDOREDUCTASE 9.6 KDA SUBUNIT) (CI-SDAP). [Source:SWISSPROT;Acc:O14561]	ENSG00000010282.2		yeast	YPL189W	YKL192C	3.132	gene neighborhood (3). confidence: medium. previously annotated: no.
ENSG00000004779.2	ACYL CARRIER PROTEIN, MITOCHONDRIAL PRECURSOR (ACP) (NADH-UBIQUINONE OXIDOREDUCTASE 9.6 KDA SUBUNIT) (CI-SDAP). [Source:SWISSPROT;Acc:O14561]	ENSG00000023330.3	5-AMINOLEVULINIC ACID SYNTHASE, NONSPECIFIC, MITOCHONDRIAL PRECURSOR (EC 2.3.1.37) (DELTA-AMINOLEVULINATE SYNTHASE) (DELTA-ALA SYNTHETASE) (ALAS-H). [Source:SWISSPROT;Acc:P13196]	yeast	YKL192C	YDR232W	3.412	gene neighborhood (2). confidence: medium. previously annotated: no.
ENSG00000004779.2	ACYL CARRIER PROTEIN, MITOCHONDRIAL PRECURSOR (ACP) (NADH-UBIQUINONE OXIDOREDUCTASE 9.6 KDA SUBUNIT) (CI-SDAP). [Source:SWISSPROT;Acc:O14561]	ENSG00000026652.2	1-ACYL-SN-GLYCEROL-3-PHOSPHATE ACYLTRANSFERASE DELTA (EC 2.3.1.51) (1- AGP ACYLTRANSFERASE 4) (1-AGPAT 4) (LYSOPHOSPHATIDIC ACID ACYLTRANSFERASE-DELTA) (LPAAT-DELTA) (1-ACYLGLYCEROL-3-PHOSPHATE O- ACYLTRANSFERASE 4). [Source:SWISSPROT;Acc:Q9NRZ5]	yeast	YKL192C	YBR042C	4	gene neighborhood (2). confidence: medium. previously annotated: no.
ENSG00000004779.2	ACYL CARRIER PROTEIN, MITOCHONDRIAL PRECURSOR (ACP) (NADH-UBIQUINONE OXIDOREDUCTASE 9.6 KDA SUBUNIT) (CI-SDAP). [Source:SWISSPROT;Acc:O14561]	ENSG00000054392.1	MELANOMA ANTIGEN RECOGNIZED BY T CELLS 2. [Source:RefSeq;Acc:NM_018194]	yeast	YPL189W	YKL192C	4	gene neighborhood (3). confidence: medium. previously annotated: no.
ENSG00000004779.2	ACYL CARRIER PROTEIN, MITOCHONDRIAL PRECURSOR (ACP) (NADH-UBIQUINONE OXIDOREDUCTASE 9.6 KDA SUBUNIT) (CI-SDAP). [Source:SWISSPROT;Acc:O14561]	ENSG00000060982.3	BRANCHED-CHAIN AMINO ACID AMINOTRANSFERASE, CYTOSOLIC (EC 2.6.1.42) (BCAT(C)) (ECA39 PROTEIN). [Source:SWISSPROT;Acc:P54687]	yeast	YKL192C	YJR148W	3.954	gene neighborhood (3). confidence: medium. previously annotated: no.
ENSG00000004779.2	ACYL CARRIER PROTEIN, MITOCHONDRIAL PRECURSOR (ACP) (NADH-UBIQUINONE OXIDOREDUCTASE 9.6 KDA SUBUNIT) (CI-SDAP). [Source:SWISSPROT;Acc:O14561]	ENSG00000066084.1	SIMILAR TO CG7020 GENE PRODUCT (FRAGMENT). [Source:SPTREMBL;Acc:Q96IB4]	yeast	YKL192C	YOR093C	3.452	gene neighborhood (3). confidence: medium. previously annotated: no.
ENSG00000004779.2	ACYL CARRIER PROTEIN, MITOCHONDRIAL PRECURSOR (ACP) (NADH-UBIQUINONE OXIDOREDUCTASE 9.6 KDA SUBUNIT) (CI-SDAP). [Source:SWISSPROT;Acc:O14561]	ENSG00000076555.2	ACETYL-COA CARBOXYLASE 2 (EC 6.4.1.2) (ACC-BETA) [INCLUDES: BIOTIN CARBOXYLASE (EC 6.3.4.14)]. [Source:SWISSPROT;Acc:O00763]	yeast	YNR016C	YKL192C	3.55	gene neighborhood (4). confidence: medium. previously annotated: no.
ENSG00000004779.2	ACYL CARRIER PROTEIN, MITOCHONDRIAL PRECURSOR (ACP) (NADH-UBIQUINONE OXIDOREDUCTASE 9.6 KDA SUBUNIT) (CI-SDAP). [Source:SWISSPROT;Acc:O14561]	ENSG00000083807.1	SOLUTE CARRIER FAMILY 27 (FATTY ACID TRANSPORTER), MEMBER 5; VERY LONG-CHAIN ACYL-COA SYNTHETASE HOMOLOG 2; VERY LONG-CHAIN ACYL-COA SYNTHETASE-RELATED PROTEIN; LIKELY ORTHOLOG OF MOUSE SOLUTE CARRIER FAMILY 27 (FATTY ACID TRANSPORTER), MEMBER 5. [Source:RefSeq;Acc:NM_012254]	yeast	YKL192C	YBR041W	3.182	gene neighborhood (3). confidence: medium. previously annotated: no.
ENSG00000004779.2	ACYL CARRIER PROTEIN, MITOCHONDRIAL PRECURSOR (ACP) (NADH-UBIQUINONE OXIDOREDUCTASE 9.6 KDA SUBUNIT) (CI-SDAP). [Source:SWISSPROT;Acc:O14561]	ENSG00000090054.2	SERINE PALMITOYLTRANSFERASE 1 (EC 2.3.1.50) (LONG CHAIN BASE BIOSYNTHESIS PROTEIN 1) (LCB 1) (SERINE-PALMITOYL-COA TRANSFERASE 1) (SPT 1) (SPT1). [Source:SWISSPROT;Acc:O15269]	yeast	YKL192C	YMR296C	4	gene neighborhood (2). confidence: medium. previously annotated: no.
ENSG00000004779.2	ACYL CARRIER PROTEIN, MITOCHONDRIAL PRECURSOR (ACP) (NADH-UBIQUINONE OXIDOREDUCTASE 9.6 KDA SUBUNIT) (CI-SDAP). [Source:SWISSPROT;Acc:O14561]	ENSG00000100596.1	SERINE PALMITOYLTRANSFERASE 2 (EC 2.3.1.50) (LONG CHAIN BASE BIOSYNTHESIS PROTEIN 2) (LCB 2) (SERINE-PALMITOYL-COA TRANSFERASE 2) (SPT 2). [Source:SWISSPROT;Acc:O15270]	yeast	YDR062W	YKL192C	4	gene neighborhood (2). confidence: medium. previously annotated: no.
ENSG00000004779.2	ACYL CARRIER PROTEIN, MITOCHONDRIAL PRECURSOR (ACP) (NADH-UBIQUINONE OXIDOREDUCTASE 9.6 KDA SUBUNIT) (CI-SDAP). [Source:SWISSPROT;Acc:O14561]	ENSG00000101229.2	DJ718P11.1.2 (NOVEL CLASS II AMINOTRANSFERASE SIMILAR TO SERINE PALMOTYLTRANSFERASE (ISOFORM 2)) (FRAGMENT). [Source:SPTREMBL;Acc:Q9UGB5]	yeast	YDR062W	YKL192C	3.296	gene neighborhood (2). confidence: medium. previously annotated: no.
ENSG00000004779.2	ACYL CARRIER PROTEIN, MITOCHONDRIAL PRECURSOR (ACP) (NADH-UBIQUINONE OXIDOREDUCTASE 9.6 KDA SUBUNIT) (CI-SDAP). [Source:SWISSPROT;Acc:O14561]	ENSG00000104549.1	SQUALENE MONOOXYGENASE (EC 1.14.99.7) (SQUALENE EPOXIDASE) (SE). [Source:SWISSPROT;Acc:Q14534]	yeast	YKL192C	YGR175C	3.98	gene neighborhood (2). confidence: medium. previously annotated: no.
ENSG00000004779.2	ACYL CARRIER PROTEIN, MITOCHONDRIAL PRECURSOR (ACP) (NADH-UBIQUINONE OXIDOREDUCTASE 9.6 KDA SUBUNIT) (CI-SDAP). [Source:SWISSPROT;Acc:O14561]	ENSG00000105552.4	BRANCHED-CHAIN AMINO ACID AMINOTRANSFERASE, MITOCHONDRIAL PRECURSOR (EC 2.6.1.42) (BCAT(M)) (PLACENTAL PROTEIN 18) (PP18). [Source:SWISSPROT;Acc:O15382]	yeast	YKL192C	YJR148W	3.271	gene neighborhood (3). confidence: medium. previously annotated: no.
ENSG00000004779.2	ACYL CARRIER PROTEIN, MITOCHONDRIAL PRECURSOR (ACP) (NADH-UBIQUINONE OXIDOREDUCTASE 9.6 KDA SUBUNIT) (CI-SDAP). [Source:SWISSPROT;Acc:O14561]	ENSG00000112743.3	PEROXISOMAL 3,2-TRANS-ENOYL-COA ISOMERASE (EC 5.3.3.8) (DODECENOYL-COA DELTA-ISOMERASE) (D3,D2-ENOYL-COA ISOMERASE) (DBI-RELATED PROTEIN 1) (DRS-1) (HEPATOCELLULAR CARCINOMA-ASSOCIATED ANTIGEN 88). [Source:SWISSPROT;Acc:O75521]	yeast	YOR180C	YKL192C	4	gene neighborhood (2). confidence: medium. previously annotated: no.
ENSG00000004779.2	ACYL CARRIER PROTEIN, MITOCHONDRIAL PRECURSOR (ACP) (NADH-UBIQUINONE OXIDOREDUCTASE 9.6 KDA SUBUNIT) (CI-SDAP). [Source:SWISSPROT;Acc:O14561]	ENSG00000113396.2	VERY LONG-CHAIN ACYL-COA SYNTHETASE HOMOLOG 1. [Source:RefSeq;Acc:NM_014031]	yeast	YKL192C	YBR041W	3.272	gene neighborhood (3). confidence: medium. previously annotated: no.
ENSG00000004779.2	ACYL CARRIER PROTEIN, MITOCHONDRIAL PRECURSOR (ACP) (NADH-UBIQUINONE OXIDOREDUCTASE 9.6 KDA SUBUNIT) (CI-SDAP). [Source:SWISSPROT;Acc:O14561]	ENSG00000115404.4	3-HYDROXYISOBUTYRYL-COENZYME A HYDROLASE. [Source:RefSeq;Acc:NM_014362]	yeast	YKL192C	YDR036C	4	gene neighborhood (2). confidence: medium. previously annotated: no.
ENSG00000004779.2	ACYL CARRIER PROTEIN, MITOCHONDRIAL PRECURSOR (ACP) (NADH-UBIQUINONE OXIDOREDUCTASE 9.6 KDA SUBUNIT) (CI-SDAP). [Source:SWISSPROT;Acc:O14561]	ENSG00000117009.1	KYNURENINE 3-MONOOXYGENASE (KYNURENINE 3-HYDROXYLASE). [Source:RefSeq;Acc:NM_003679]	yeast	YKL192C	YBL098W	4	gene neighborhood (2). confidence: medium. previously annotated: no.
ENSG00000004779.2	ACYL CARRIER PROTEIN, MITOCHONDRIAL PRECURSOR (ACP) (NADH-UBIQUINONE OXIDOREDUCTASE 9.6 KDA SUBUNIT) (CI-SDAP). [Source:SWISSPROT;Acc:O14561]	ENSG00000119723.3	UBIQUINONE BIOSYNTHESIS MONOOXGENASE COQ6 (EC 1.14.13.-) (CGI-10). [Source:SWISSPROT;Acc:Q9Y2Z9]	yeast	YKL192C	YGR255C	4	gene neighborhood (2). confidence: medium. previously annotated: no.
ENSG00000004779.2	ACYL CARRIER PROTEIN, MITOCHONDRIAL PRECURSOR (ACP) (NADH-UBIQUINONE OXIDOREDUCTASE 9.6 KDA SUBUNIT) (CI-SDAP). [Source:SWISSPROT;Acc:O14561]	ENSG00000129873.2	TESTIS-SPECIFIC CHROMODOMAIN PROTEIN Y PROTEIN 2. [Source:SWISSPROT;Acc:Q9Y6F7]	yeast	YOR180C	YKL192C	3.975	gene neighborhood (2). confidence: medium. previously annotated: no.
ENSG00000004779.2	ACYL CARRIER PROTEIN, MITOCHONDRIAL PRECURSOR (ACP) (NADH-UBIQUINONE OXIDOREDUCTASE 9.6 KDA SUBUNIT) (CI-SDAP). [Source:SWISSPROT;Acc:O14561]	ENSG00000132142.4	ACETYL-COA CARBOXYLASE 1 (EC 6.4.1.2) (ACC-ALPHA) [INCLUDES: BIOTIN CARBOXYLASE (EC 6.3.4.14)]. [Source:SWISSPROT;Acc:Q13085]	yeast	YNR016C	YKL192C	4	gene neighborhood (4). confidence: medium. previously annotated: no.
ENSG00000004779.2	ACYL CARRIER PROTEIN, MITOCHONDRIAL PRECURSOR (ACP) (NADH-UBIQUINONE OXIDOREDUCTASE 9.6 KDA SUBUNIT) (CI-SDAP). [Source:SWISSPROT;Acc:O14561]	ENSG00000140284.1	VERY-LONG-CHAIN ACYL-COA SYNTHETASE (EC 6.2.1.-) (VERY-LONG-CHAIN- FATTY-ACID-COA LIGASE). [Source:SWISSPROT;Acc:O14975]	yeast	YKL192C	YBR041W	3.905	gene neighborhood (3). confidence: medium. previously annotated: no.
ENSG00000004779.2	ACYL CARRIER PROTEIN, MITOCHONDRIAL PRECURSOR (ACP) (NADH-UBIQUINONE OXIDOREDUCTASE 9.6 KDA SUBUNIT) (CI-SDAP). [Source:SWISSPROT;Acc:O14561]	ENSG00000143554.1	SOLUTE CARRIER FAMILY 27 MEMBER 3; FATTY ACID TRANSPORT PROTEIN 3. [Source:RefSeq;Acc:NM_024330]	yeast	YKL192C	YBR041W	3.128	gene neighborhood (3). confidence: medium. previously annotated: no.
ENSG00000004779.2	ACYL CARRIER PROTEIN, MITOCHONDRIAL PRECURSOR (ACP) (NADH-UBIQUINONE OXIDOREDUCTASE 9.6 KDA SUBUNIT) (CI-SDAP). [Source:SWISSPROT;Acc:O14561]	ENSG00000143774.2	GUANYLATE KINASE (EC 2.7.4.8) (GMP KINASE). [Source:SWISSPROT;Acc:Q16774]	yeast	YDR454C	YKL192C	4	gene neighborhood (2). confidence: medium. previously annotated: no.
ENSG00000004779.2	ACYL CARRIER PROTEIN, MITOCHONDRIAL PRECURSOR (ACP) (NADH-UBIQUINONE OXIDOREDUCTASE 9.6 KDA SUBUNIT) (CI-SDAP). [Source:SWISSPROT;Acc:O14561]	ENSG00000147687.4	CDA11 PROTEIN. [Source:RefSeq;Acc:NM_032026]	yeast	YBL055C	YKL192C	4	gene neighborhood (2). confidence: medium. previously annotated: no.
ENSG00000004779.2	ACYL CARRIER PROTEIN, MITOCHONDRIAL PRECURSOR (ACP) (NADH-UBIQUINONE OXIDOREDUCTASE 9.6 KDA SUBUNIT) (CI-SDAP). [Source:SWISSPROT;Acc:O14561]	ENSG00000151093.1		yeast	YKL192C	YER061C	4	gene neighborhood (15). confidence: medium. previously annotated: no.
ENSG00000004779.2	ACYL CARRIER PROTEIN, MITOCHONDRIAL PRECURSOR (ACP) (NADH-UBIQUINONE OXIDOREDUCTASE 9.6 KDA SUBUNIT) (CI-SDAP). [Source:SWISSPROT;Acc:O14561]	ENSG00000151240.2		yeast	YKL192C	YOR093C	3.68	gene neighborhood (3). confidence: medium. previously annotated: no.
ENSG00000004779.2	ACYL CARRIER PROTEIN, MITOCHONDRIAL PRECURSOR (ACP) (NADH-UBIQUINONE OXIDOREDUCTASE 9.6 KDA SUBUNIT) (CI-SDAP). [Source:SWISSPROT;Acc:O14561]	ENSG00000153046.4	CHROMODOMAIN PROTEIN, Y CHROMOSOME-LIKE ISOFORM A; CDY-LIKE, AUTOSOMAL; TESTIS-SPECIFIC CHROMODOMAIN Y-LIKE PROTEIN. [Source:RefSeq;Acc:NM_004824]	yeast	YOR180C	YKL192C	4	gene neighborhood (2). confidence: medium. previously annotated: no.
ENSG00000004779.2	ACYL CARRIER PROTEIN, MITOCHONDRIAL PRECURSOR (ACP) (NADH-UBIQUINONE OXIDOREDUCTASE 9.6 KDA SUBUNIT) (CI-SDAP). [Source:SWISSPROT;Acc:O14561]	ENSG00000158578.4	5-AMINOLEVULINIC ACID SYNTHASE, ERYTHROID-SPECIFIC, MITOCHONDRIAL PRECURSOR (EC 2.3.1.37) (DELTA-AMINOLEVULINATE SYNTHASE) (DELTA-ALA SYNTHETASE) (ALAS-E). [Source:SWISSPROT;Acc:P22557]	yeast	YKL192C	YDR232W	4	gene neighborhood (2). confidence: medium. previously annotated: no.
ENSG00000004779.2	ACYL CARRIER PROTEIN, MITOCHONDRIAL PRECURSOR (ACP) (NADH-UBIQUINONE OXIDOREDUCTASE 9.6 KDA SUBUNIT) (CI-SDAP). [Source:SWISSPROT;Acc:O14561]	ENSG00000160216.4	1-ACYL-SN-GLYCEROL-3-PHOSPHATE ACYLTRANSFERASE GAMMA (EC 2.3.1.51) (1- AGP ACYLTRANSFERASE 3) (1-AGPAT 3) (LYSOPHOSPHATIDIC ACID ACYLTRANSFERASE-GAMMA) (LPAAT-GAMMA) (1-ACYLGLYCEROL-3-PHOSPHATE O- ACYLTRANSFERASE 3). [Source:SWISSPROT;Acc:Q9NRZ7]	yeast	YKL192C	YBR042C	3.583	gene neighborhood (2). confidence: medium. previously annotated: no.
ENSG00000004779.2	ACYL CARRIER PROTEIN, MITOCHONDRIAL PRECURSOR (ACP) (NADH-UBIQUINONE OXIDOREDUCTASE 9.6 KDA SUBUNIT) (CI-SDAP). [Source:SWISSPROT;Acc:O14561]	ENSG00000166446.3	CHROMODOMAIN Y-LIKE PROTEIN 2. [Source:RefSeq;Acc:NM_152342]	yeast	YOR180C	YKL192C	3.36	gene neighborhood (2). confidence: medium. previously annotated: no.
ENSG00000004779.2	ACYL CARRIER PROTEIN, MITOCHONDRIAL PRECURSOR (ACP) (NADH-UBIQUINONE OXIDOREDUCTASE 9.6 KDA SUBUNIT) (CI-SDAP). [Source:SWISSPROT;Acc:O14561]	ENSG00000167114.1	SOLUTE CARRIER FAMILY 27 (FATTY ACID TRANSPORTER), MEMBER 4; FATTY ACID TRANSPORT PROTEIN 4. [Source:RefSeq;Acc:NM_005094]	yeast	YKL192C	YBR041W	2.971	gene neighborhood (3). confidence: medium. previously annotated: no.
ENSG00000004779.2	ACYL CARRIER PROTEIN, MITOCHONDRIAL PRECURSOR (ACP) (NADH-UBIQUINONE OXIDOREDUCTASE 9.6 KDA SUBUNIT) (CI-SDAP). [Source:SWISSPROT;Acc:O14561]	ENSG00000167602.1		yeast	YKL192C	YOR093C	3.066	gene neighborhood (3). confidence: medium. previously annotated: no.
ENSG00000004779.2	ACYL CARRIER PROTEIN, MITOCHONDRIAL PRECURSOR (ACP) (NADH-UBIQUINONE OXIDOREDUCTASE 9.6 KDA SUBUNIT) (CI-SDAP). [Source:SWISSPROT;Acc:O14561]	ENSG00000168393.3	THYMIDYLATE KINASE (EC 2.7.4.9) (DTMP KINASE). [Source:SWISSPROT;Acc:P23919]	yeast	YKL192C	YJR057W	4	gene neighborhood (2). confidence: medium. previously annotated: no.
ENSG00000004779.2	ACYL CARRIER PROTEIN, MITOCHONDRIAL PRECURSOR (ACP) (NADH-UBIQUINONE OXIDOREDUCTASE 9.6 KDA SUBUNIT) (CI-SDAP). [Source:SWISSPROT;Acc:O14561]	ENSG00000168448.3	1-ACYL-SN-GLYCEROL-3-PHOSPHATE ACYLTRANSFERASE ALPHA (EC 2.3.1.51) (1- AGP ACYLTRANSFERASE 1) (1-AGPAT 1) (LYSOPHOSPHATIDIC ACID ACYLTRANSFERASE-ALPHA) (LPAAT-ALPHA) (1-ACYLGLYCEROL-3-PHOSPHATE O- ACYLTRANSFERASE 1) (G15 PROTEIN). [Source:SWISSPROT;Acc:Q99943]	yeast	YKL192C	YDL052C	4	gene neighborhood (2). confidence: medium. previously annotated: no.
ENSG00000004779.2	ACYL CARRIER PROTEIN, MITOCHONDRIAL PRECURSOR (ACP) (NADH-UBIQUINONE OXIDOREDUCTASE 9.6 KDA SUBUNIT) (CI-SDAP). [Source:SWISSPROT;Acc:O14561]	ENSG00000169692.2	1-ACYL-SN-GLYCEROL-3-PHOSPHATE ACYLTRANSFERASE BETA (EC 2.3.1.51) (1- AGP ACYLTRANSFERASE 2) (1-AGPAT 2) (LYSOPHOSPHATIDIC ACID ACYLTRANSFERASE-BETA) (LPAAT-BETA) (1-ACYLGLYCEROL-3-PHOSPHATE O- ACYLTRANSFERASE 2). [Source:SWISSPROT;Acc:O15120]	yeast	YKL192C	YDL052C	3.251	gene neighborhood (2). confidence: medium. previously annotated: no.
ENSG00000004779.2	ACYL CARRIER PROTEIN, MITOCHONDRIAL PRECURSOR (ACP) (NADH-UBIQUINONE OXIDOREDUCTASE 9.6 KDA SUBUNIT) (CI-SDAP). [Source:SWISSPROT;Acc:O14561]	ENSG00000172352.2	TESTIS-SPECIFIC CHROMODOMAIN Y PROTEIN 1. [Source:SWISSPROT;Acc:Q9Y6F8]	yeast	YOR180C	YKL192C	4	gene neighborhood (2). confidence: medium. previously annotated: no.
ENSG00000004779.2	ACYL CARRIER PROTEIN, MITOCHONDRIAL PRECURSOR (ACP) (NADH-UBIQUINONE OXIDOREDUCTASE 9.6 KDA SUBUNIT) (CI-SDAP). [Source:SWISSPROT;Acc:O14561]	ENSG00000174702.1	DC11 PROTEIN. [Source:RefSeq;Acc:NM_020186]	fly	CG14898	CG9160	4	0.995956808
ENSG00000004779.2	ACYL CARRIER PROTEIN, MITOCHONDRIAL PRECURSOR (ACP) (NADH-UBIQUINONE OXIDOREDUCTASE 9.6 KDA SUBUNIT) (CI-SDAP). [Source:SWISSPROT;Acc:O14561]	ENSG00000176715.2		yeast	YKL192C	YBR222C	4	gene neighborhood (3). confidence: medium. previously annotated: no.
ENSG00000004779.2	ACYL CARRIER PROTEIN, MITOCHONDRIAL PRECURSOR (ACP) (NADH-UBIQUINONE OXIDOREDUCTASE 9.6 KDA SUBUNIT) (CI-SDAP). [Source:SWISSPROT;Acc:O14561]	ENSG00000187103.1	HEPATITIS C VIRUS CORE-BINDING PROTEIN 6; CERVICAL CANCER ONCOGENE 3. [Source:RefSeq;Acc:NM_023934]	fly	CG12511	CG9160	4	0.748561073
ENSG00000004864.3	CALCIUM-BINDING MITOCHONDRIAL CARRIER PROTEIN ARALAR2 (SOLUTE CARRIER FAMILY 25, MEMBER 13) (CITRIN). [Source:SWISSPROT;Acc:Q9UJS0]	ENSG00000144744.1	UBIQUITIN-ACTIVATING ENZYME E1C (UBA3 HOMOLOG, YEAST); UBIQUITIN-ACTIVATING ENZYME E1C (HOMOLOGOUS TO YEAST UBA3). [Source:RefSeq;Acc:NM_003968]	fly	CG13343	CG2139	3.493	0.893130548
ENSG00000004897.1	PROTEIN CDC27HS (CELL DIVISION CYCLE PROTEIN 27 HOMOLOG) (H-NUC). [Source:SWISSPROT;Acc:P30260]	ENSG00000070614.2	HEPARAN SULFATE N-DEACETYLASE/N-SULFOTRANSFERASE (EC 2.8.2.8) (N-HSST) (HSNST) ([HEPARAN SULFATE]-GLUCOSAMINE N-SULFOTRANSFERASE) (N-HEPARAN SULFATE SULFOTRANSFERASE) (GLUCOSAMINYL N-DEACETYLASE/N- SULFOTRANSFERASE). [Source:SWISSPROT;Acc:P52848]	fly	CG8339	CG8610	3.38	0.853556196
ENSG00000004897.1	PROTEIN CDC27HS (CELL DIVISION CYCLE PROTEIN 27 HOMOLOG) (H-NUC). [Source:SWISSPROT;Acc:P30260]	ENSG00000138385.1	LUPUS LA PROTEIN (SJOGREN SYNDROME TYPE B ANTIGEN) (SS-B) (LA RIBONUCLEOPROTEIN) (LA AUTOANTIGEN). [Source:SWISSPROT;Acc:P05455]	fly	CG10922	CG8610	4	0.550959101
ENSG00000004897.1	PROTEIN CDC27HS (CELL DIVISION CYCLE PROTEIN 27 HOMOLOG) (H-NUC). [Source:SWISSPROT;Acc:P30260]	ENSG00000138653.1	N-DEACETYLASE/N-SULFOTRANSFERASE 4. [Source:RefSeq;Acc:NM_022569]	fly	CG8339	CG8610	3.305	0.853556196
ENSG00000004897.1	PROTEIN CDC27HS (CELL DIVISION CYCLE PROTEIN 27 HOMOLOG) (H-NUC). [Source:SWISSPROT;Acc:P30260]	ENSG00000164100.1	N-DEACETYLASE/N-SULFOTRANSFERASE (HEPARAN GLUCOSAMINYL) 3. [Source:RefSeq;Acc:NM_004784]	fly	CG8339	CG8610	3.279	0.853556196
ENSG00000004897.1	PROTEIN CDC27HS (CELL DIVISION CYCLE PROTEIN 27 HOMOLOG) (H-NUC). [Source:SWISSPROT;Acc:P30260]	ENSG00000164924.3	14-3-3 PROTEIN ZETA/DELTA (PROTEIN KINASE C INHIBITOR PROTEIN-1) (KCIP-1) (FACTOR ACTIVATING EXOENZYME S) (FAS). [Source:SWISSPROT;Acc:P29312]	worm	Y110A7A.17	F52D10.3	4	CORE_2
ENSG00000004897.1	PROTEIN CDC27HS (CELL DIVISION CYCLE PROTEIN 27 HOMOLOG) (H-NUC). [Source:SWISSPROT;Acc:P30260]	ENSG00000166507.1	HEPARIN SULFATE N-DEACETYLASE/N-SULFOTRANSFERASE (EC 2.8.2.-) (N- HSST) (N-HEPARIN SULFATE SULFOTRANSFERASE) (GLUCOSAMINYL N- DEACETYLASE/N-SULFOTRANSFERASE). [Source:SWISSPROT;Acc:P52849]	fly	CG8339	CG8610	4	0.853556196
ENSG00000004897.1	PROTEIN CDC27HS (CELL DIVISION CYCLE PROTEIN 27 HOMOLOG) (H-NUC). [Source:SWISSPROT;Acc:P30260]	ENSG00000166913.3	14-3-3 PROTEIN BETA/ALPHA (PROTEIN KINASE C INHIBITOR PROTEIN-1) (KCIP-1) (PROTEIN 1054). [Source:SWISSPROT;Acc:P31946]	worm	Y110A7A.17	F52D10.3	3.31	CORE_2
ENSG00000004961.2	CYTOCHROME C-TYPE HEME LYASE (EC 4.4.1.17) (CCHL) (HOLOCYTOCHROME C- TYPE SYNTHASE). [Source:SWISSPROT;Acc:P53701]	ENSG00000133433.2	GLUTATHIONE S-TRANSFERASE THETA 2 (EC 2.5.1.18) (GST CLASS-THETA). [Source:SWISSPROT;Acc:P30712]	fly	CG1702	CG6022	2.432	0.712664299
ENSG00000004961.2	CYTOCHROME C-TYPE HEME LYASE (EC 4.4.1.17) (CCHL) (HOLOCYTOCHROME C- TYPE SYNTHASE). [Source:SWISSPROT;Acc:P53701]	ENSG00000184674.1	GLUTATHIONE S-TRANSFERASE THETA 1 (EC 2.5.1.18) (GST CLASS-THETA) (GLUTATHIONE TRANSFERASE T1-1). [Source:SWISSPROT;Acc:P30711]	fly	CG1702	CG6022	3.125	0.712664299
ENSG00000004975.2	SEGMENT POLARITY PROTEIN DISHEVELLED HOMOLOG DVL-2 (DISHEVELLED-2) (DSH HOMOLOG 2). [Source:SWISSPROT;Acc:O14641]	ENSG00000100603.3	NUCLEAR PROTEIN SKIP (SKI-INTERACTING PROTEIN) (SNW1 PROTEIN) (NUCLEAR RECEPTOR COACTIVATOR NCOA-62). [Source:SWISSPROT;Acc:Q13573]	worm	T27F2.1	C27A2.6	2.625	SCAFFOLD
ENSG00000004975.2	SEGMENT POLARITY PROTEIN DISHEVELLED HOMOLOG DVL-2 (DISHEVELLED-2) (DSH HOMOLOG 2). [Source:SWISSPROT;Acc:O14641]	ENSG00000110367.1	PROBABLE ATP-DEPENDENT RNA HELICASE P54 (ONCOGENE RCK) (DEAD-BOX PROTEIN 6). [Source:SWISSPROT;Acc:P26196]	worm	C07H6.5	C27A2.6	2.625	SCAFFOLD
ENSG00000004975.2	SEGMENT POLARITY PROTEIN DISHEVELLED HOMOLOG DVL-2 (DISHEVELLED-2) (DSH HOMOLOG 2). [Source:SWISSPROT;Acc:O14641]	ENSG00000122367.4	ZASP PROTEIN (FRAGMENT). [Source:SPTREMBL;Acc:Q9Y4Z3]	worm	T11B7.4	C34F11.9	3.537	CORE_2
ENSG00000004975.2	SEGMENT POLARITY PROTEIN DISHEVELLED HOMOLOG DVL-2 (DISHEVELLED-2) (DSH HOMOLOG 2). [Source:SWISSPROT;Acc:O14641]	ENSG00000133884.1	ZINC-FINGER PROTEIN UBI-D4 (REQUIEM) (APOPTOSIS RESPONSE ZINC FINGER PROTEIN). [Source:SWISSPROT;Acc:Q92785]	worm	C28H8.9	C34F11.9	3.537	CORE_2
ENSG00000004975.2	SEGMENT POLARITY PROTEIN DISHEVELLED HOMOLOG DVL-2 (DISHEVELLED-2) (DSH HOMOLOG 2). [Source:SWISSPROT;Acc:O14641]	ENSG00000163110.2	LIM PROTEIN (SIMILAR TO RAT PROTEIN KINASE C-BINDING ENIGMA); ENIGMA HOMOLOG. [Source:RefSeq;Acc:NM_006457]	worm	T11B7.4	C34F11.9	2.597	CORE_2
ENSG00000004975.2	SEGMENT POLARITY PROTEIN DISHEVELLED HOMOLOG DVL-2 (DISHEVELLED-2) (DSH HOMOLOG 2). [Source:SWISSPROT;Acc:O14641]	ENSG00000172432.3	GTP BINDING PROTEIN 2. [Source:RefSeq;Acc:NM_019096]	worm	T04H1.2	C34F11.9	3.537	CORE_1
ENSG00000005022.1	ADP,ATP CARRIER PROTEIN, FIBROBLAST ISOFORM (ADP/ATP TRANSLOCASE 2) (ADENINE NUCLEOTIDE TRANSLOCATOR 2) (ANT 2). [Source:SWISSPROT;Acc:P05141]	ENSG00000175203.2	DYNACTIN COMPLEX 50 KDA SUBUNIT (50 KDA DYNEIN-ASSOCIATED POLYPEPTIDE) (DYNAMITIN) (DCTN-50) (DYNACTIN 2). [Source:SWISSPROT;Acc:Q13561]	worm	C28H8.12	T27E9.1	4	CORE_2
ENSG00000005075.2	DNA-DIRECTED RNA POLYMERASE II 13.3 KDA POLYPEPTIDE (EC 2.7.7.6) (RPB11). [Source:SWISSPROT;Acc:P52435]	ENSG00000085944.1	40S RIBOSOMAL PROTEIN S3A. [Source:SWISSPROT;Acc:P49241]	fly	CG2168	CG6840	4	0.660660213
ENSG00000005075.2	DNA-DIRECTED RNA POLYMERASE II 13.3 KDA POLYPEPTIDE (EC 2.7.7.6) (RPB11). [Source:SWISSPROT;Acc:P52435]	ENSG00000102978.3	DNA-DIRECTED RNA POLYMERASE II 33 KDA POLYPEPTIDE (EC 2.7.7.6) (RPB3) (RNA POLYMERASE II SUBUNIT 3) (RPB33) (RPB31). [Source:SWISSPROT;Acc:P19387]	fly	CG6840	CG7885	4	0.996465688
ENSG00000005075.2	DNA-DIRECTED RNA POLYMERASE II 13.3 KDA POLYPEPTIDE (EC 2.7.7.6) (RPB11). [Source:SWISSPROT;Acc:P52435]	ENSG00000102978.3	DNA-DIRECTED RNA POLYMERASE II 33 KDA POLYPEPTIDE (EC 2.7.7.6) (RPB3) (RNA POLYMERASE II SUBUNIT 3) (RPB33) (RPB31). [Source:SWISSPROT;Acc:P19387]	yeast	YIL021W	YOL005C	4	TAP (2) HMS-PCI (1). confidence: high. previously annotated: yes.
ENSG00000005075.2	DNA-DIRECTED RNA POLYMERASE II 13.3 KDA POLYPEPTIDE (EC 2.7.7.6) (RPB11). [Source:SWISSPROT;Acc:P52435]	ENSG00000108963.3	CANDIDATE TUMOR SUPPRESSOR IN OVARIAN CANCER 2. [Source:RefSeq;Acc:NM_080822]	yeast	YIL103W	YOL005C	4	gene neighborhood (2). confidence: medium. previously annotated: no.
ENSG00000005075.2	DNA-DIRECTED RNA POLYMERASE II 13.3 KDA POLYPEPTIDE (EC 2.7.7.6) (RPB11). [Source:SWISSPROT;Acc:P52435]	ENSG00000132646.1	PROLIFERATING CELL NUCLEAR ANTIGEN (PCNA) (CYCLIN). [Source:SWISSPROT;Acc:P12004]	yeast	YBR088C	YOL005C	4	gene neighborhood (2). confidence: medium. previously annotated: no.
ENSG00000005075.2	DNA-DIRECTED RNA POLYMERASE II 13.3 KDA POLYPEPTIDE (EC 2.7.7.6) (RPB11). [Source:SWISSPROT;Acc:P52435]	ENSG00000132768.3	DIPHTHAMIDE BIOSYNTHESIS-LIKE PROTEIN 2. [Source:RefSeq;Acc:NM_001384]	yeast	YKL191W	YOL005C	4	gene neighborhood (2). confidence: medium. previously annotated: no.
ENSG00000005075.2	DNA-DIRECTED RNA POLYMERASE II 13.3 KDA POLYPEPTIDE (EC 2.7.7.6) (RPB11). [Source:SWISSPROT;Acc:P52435]	ENSG00000134001.1	EUKARYOTIC TRANSLATION INITIATION FACTOR 2 SUBUNIT 1 (EUKARYOTIC TRANSLATION INITIATION FACTOR 2 ALPHA SUBUNIT) (EIF-2-ALPHA) (EIF- 2ALPHA) (EIF-2A). [Source:SWISSPROT;Acc:P05198]	yeast	YJR007W	YOL005C	4	gene neighborhood (2). confidence: medium. previously annotated: no.
ENSG00000005075.2	DNA-DIRECTED RNA POLYMERASE II 13.3 KDA POLYPEPTIDE (EC 2.7.7.6) (RPB11). [Source:SWISSPROT;Acc:P52435]	ENSG00000177954.2	40S RIBOSOMAL PROTEIN S27 (METALLOPAN-STIMULIN 1) (MPS-1). [Source:SWISSPROT;Acc:P42677]	yeast	YOL005C	YHR021C	3.907	gene neighborhood (2). confidence: medium. previously annotated: no.
ENSG00000005075.2	DNA-DIRECTED RNA POLYMERASE II 13.3 KDA POLYPEPTIDE (EC 2.7.7.6) (RPB11). [Source:SWISSPROT;Acc:P52435]	ENSG00000185088.1	RIBOSOMAL PROTEIN S27-LIKE PROTEIN; 40S RIBOSOMAL PROTEIN S27 ISOFORM. [Source:RefSeq;Acc:NM_015920]	yeast	YOL005C	YHR021C	3.796	gene neighborhood (2). confidence: medium. previously annotated: no.
ENSG00000005084.3	ZINC FINGER PROTEIN 277. [Source:SWISSPROT;Acc:Q9NRM2]	ENSG00000110367.1	PROBABLE ATP-DEPENDENT RNA HELICASE P54 (ONCOGENE RCK) (DEAD-BOX PROTEIN 6). [Source:SWISSPROT;Acc:P26196]	fly	CG4916	CG9890	4	0.625122142
ENSG00000005084.3	ZINC FINGER PROTEIN 277. [Source:SWISSPROT;Acc:Q9NRM2]	ENSG00000124255.1	40S RIBOSOMAL PROTEIN S2 (S4) (LLREP3 PROTEIN). [Source:SWISSPROT;Acc:P15880]	fly	CG5920	CG9890	4	0.999881727
ENSG00000005175.1		ENSG00000077549.1	F-ACTIN CAPPING PROTEIN BETA SUBUNIT (CAPZ BETA). [Source:SWISSPROT;Acc:P47756]	fly	CG13570	CG17158	4	0.725571981
ENSG00000005175.1		ENSG00000080824.3	HEAT SHOCK PROTEIN HSP 90-ALPHA (HSP 86). [Source:SWISSPROT;Acc:P07900]	fly	CG1242	CG13570	4	0.987477876
ENSG00000005175.1		ENSG00000096384.4	HEAT SHOCK PROTEIN HSP 90-BETA (HSP 84) (HSP 90). [Source:SWISSPROT;Acc:P08238]	fly	CG1242	CG13570	3.375	0.987477876
ENSG00000005175.1		ENSG00000100906.1	NF-KAPPAB INHIBITOR ALPHA (MAJOR HISTOCOMPATIBILITY COMPLEX ENHANCER- BINDING PROTEIN MAD3) (I-KAPPA-B-ALPHA) (IKAPPABALPHA) (IKB-ALPHA). [Source:SWISSPROT;Acc:P25963]	fly	CG13570	CG5848	4	0.613061969
ENSG00000005175.1		ENSG00000104872.1		fly	CG13570	CG5792	4	0.995634088
ENSG00000005206.3	PRESENILIN-LIKE PROTEIN 1 (EC 3.4.99.-) (SPPL2B PROTEIN). [Source:SWISSPROT;Acc:Q8TCT7]	ENSG00000132341.1	GTP-BINDING NUCLEAR PROTEIN RAN (TC4) (RAN GTPASE) (ANDROGEN RECEPTOR- ASSOCIATED PROTEIN 24). [Source:SWISSPROT;Acc:P17080]	worm	K01G5.4	C36B1.12	4	CORE_2
ENSG00000005243.1	COATOMER ZETA-2 SUBUNIT (ZETA-2 COAT PROTEIN) (ZETA-2 COP). [Source:SWISSPROT;Acc:Q9P299]	ENSG00000095139.1	COATOMER DELTA SUBUNIT (DELTA-COAT PROTEIN) (DELTA-COP) (ARCHAIN). [Source:SWISSPROT;Acc:P48444]	yeast	YFR051C	YPL010W	3.638	TAP (3). confidence: medium. previously annotated: yes.
ENSG00000005243.1	COATOMER ZETA-2 SUBUNIT (ZETA-2 COAT PROTEIN) (ZETA-2 COP). [Source:SWISSPROT;Acc:Q9P299]	ENSG00000122218.3	COATOMER ALPHA SUBUNIT (ALPHA-COAT PROTEIN) (ALPHA-COP) (HEPCOP) (HEP-COP) [CONTAINS: XENIN (XENOPSIN-RELATED PEPTIDE); PROXENIN]. [Source:SWISSPROT;Acc:P53621]	yeast	YPL010W	YDL145C	3.638	TAP (3). confidence: medium. previously annotated: yes.
ENSG00000005243.1	COATOMER ZETA-2 SUBUNIT (ZETA-2 COAT PROTEIN) (ZETA-2 COP). [Source:SWISSPROT;Acc:Q9P299]	ENSG00000129083.1	COATOMER BETA SUBUNIT (BETA-COAT PROTEIN) (BETA-COP). [Source:SWISSPROT;Acc:P53618]	yeast	YPL010W	YDR238C	3.638	TAP (3). confidence: medium. previously annotated: yes.
ENSG00000005243.1	COATOMER ZETA-2 SUBUNIT (ZETA-2 COAT PROTEIN) (ZETA-2 COP). [Source:SWISSPROT;Acc:Q9P299]	ENSG00000181789.2	COATOMER GAMMA SUBUNIT (GAMMA-COAT PROTEIN) (GAMMA-COP). [Source:SWISSPROT;Acc:Q9Y678]	yeast	YNL287W	YPL010W	3.638	TAP (3) synthetic lethality. confidence: high. previously annotated: yes.
ENSG00000005249.1	CAMP-DEPENDENT PROTEIN KINASE TYPE II-BETA REGULATORY CHAIN. [Source:SWISSPROT;Acc:P31323]	ENSG00000040199.4		yeast	YJL005W	YIL033C	2.759	gene neighborhood (3). confidence: medium. previously annotated: no.
ENSG00000005249.1	CAMP-DEPENDENT PROTEIN KINASE TYPE II-BETA REGULATORY CHAIN. [Source:SWISSPROT;Acc:P31323]	ENSG00000064995.4	TRANSCRIPTION INITIATION FACTOR TFIID 28 KDA SUBUNIT (TAFII-28) (TAFII28) (TFIID SUBUNIT P30-BETA). [Source:SWISSPROT;Acc:Q15544]	fly	CG15862	CG4079	3.37	0.549938723
ENSG00000005249.1	CAMP-DEPENDENT PROTEIN KINASE TYPE II-BETA REGULATORY CHAIN. [Source:SWISSPROT;Acc:P31323]	ENSG00000072062.3	CAMP-DEPENDENT PROTEIN KINASE, ALPHA-CATALYTIC SUBUNIT (EC 2.7.1.37) (PKA C-ALPHA). [Source:SWISSPROT;Acc:P17612]	yeast	YPL203W	YIL033C	3.528	TAP (1) HMS-PCI (3) two-hybrid (3). confidence: high. previously annotated: yes.
ENSG00000005249.1	CAMP-DEPENDENT PROTEIN KINASE TYPE II-BETA REGULATORY CHAIN. [Source:SWISSPROT;Acc:P31323]	ENSG00000081913.1		yeast	YJL005W	YIL033C	3.528	gene neighborhood (3). confidence: medium. previously annotated: no.
ENSG00000005249.1	CAMP-DEPENDENT PROTEIN KINASE TYPE II-BETA REGULATORY CHAIN. [Source:SWISSPROT;Acc:P31323]	ENSG00000123191.2	COPPER-TRANSPORTING ATPASE 2 (EC 3.6.3.4) (COPPER PUMP 2) (WILSON DISEASE-ASSOCIATED PROTEIN). [Source:SWISSPROT;Acc:P35670]	yeast	YDR270W	YIL033C	3.528	gene neighborhood (3). confidence: medium. previously annotated: no.
ENSG00000005249.1	CAMP-DEPENDENT PROTEIN KINASE TYPE II-BETA REGULATORY CHAIN. [Source:SWISSPROT;Acc:P31323]	ENSG00000130653.2		yeast	YML059C	YIL033C	2.736	gene fusion (3). confidence: medium. previously annotated: no.
ENSG00000005249.1	CAMP-DEPENDENT PROTEIN KINASE TYPE II-BETA REGULATORY CHAIN. [Source:SWISSPROT;Acc:P31323]	ENSG00000142875.4	CAMP-DEPENDENT PROTEIN KINASE, BETA-CATALYTIC SUBUNIT (EC 2.7.1.37) (PKA C-BETA). [Source:SWISSPROT;Acc:P22694]	yeast	YPL203W	YIL033C	3.528	TAP (1) HMS-PCI (3) two-hybrid (3). confidence: high. previously annotated: yes.
ENSG00000005249.1	CAMP-DEPENDENT PROTEIN KINASE TYPE II-BETA REGULATORY CHAIN. [Source:SWISSPROT;Acc:P31323]	ENSG00000165059.1	CAMP-DEPENDENT PROTEIN KINASE, GAMMA-CATALYTIC SUBUNIT (EC 2.7.1.37) (PKA C-GAMMA). [Source:SWISSPROT;Acc:P22612]	yeast	YPL203W	YIL033C	3.247	TAP (1) HMS-PCI (3) two-hybrid (3). confidence: high. previously annotated: yes.
ENSG00000005249.1	CAMP-DEPENDENT PROTEIN KINASE TYPE II-BETA REGULATORY CHAIN. [Source:SWISSPROT;Acc:P31323]	ENSG00000165240.2	COPPER-TRANSPORTING ATPASE 1 (EC 3.6.3.4) (COPPER PUMP 1) (MENKES DISEASE-ASSOCIATED PROTEIN). [Source:SWISSPROT;Acc:Q04656]	yeast	YDR270W	YIL033C	2.96	gene neighborhood (3). confidence: medium. previously annotated: no.
ENSG00000005249.1	CAMP-DEPENDENT PROTEIN KINASE TYPE II-BETA REGULATORY CHAIN. [Source:SWISSPROT;Acc:P31323]	ENSG00000176974.2	SERINE HYDROXYMETHYLTRANSFERASE, CYTOSOLIC (EC 2.1.2.1) (SERINE METHYLASE) (GLYCINE HYDROXYMETHYLTRANSFERASE) (SHMT). [Source:SWISSPROT;Acc:P34896]	fly	CG15862	CG3011	2.47	0.514043393
ENSG00000005249.1	CAMP-DEPENDENT PROTEIN KINASE TYPE II-BETA REGULATORY CHAIN. [Source:SWISSPROT;Acc:P31323]	ENSG00000182199.1	SERINE HYDROXYMETHYLTRANSFERASE, MITOCHONDRIAL PRECURSOR (EC 2.1.2.1) (SERINE METHYLASE) (GLYCINE HYDROXYMETHYLTRANSFERASE) (SHMT). [Source:SWISSPROT;Acc:P34897]	fly	CG15862	CG3011	3.37	0.514043393
ENSG00000005249.1	CAMP-DEPENDENT PROTEIN KINASE TYPE II-BETA REGULATORY CHAIN. [Source:SWISSPROT;Acc:P31323]	ENSG00000183943.1	PROTEIN KINASE PKX1 (EC 2.7.1.-). [Source:SWISSPROT;Acc:P51817]	yeast	YPL203W	YIL033C	2.589	TAP (1) HMS-PCI (3) two-hybrid (3). confidence: high. previously annotated: yes.
ENSG00000005469.3	PEROXISOMAL CARNITINE OCTANOYLTRANSFERASE (EC 2.3.1.-) (COT). [Source:SWISSPROT;Acc:Q9UKG9]	ENSG00000100284.4	TARGET OF MYB PROTEIN 1. [Source:SWISSPROT;Acc:O60784]	fly	CG12428	CG3529	4	0.962895882
ENSG00000005469.3	PEROXISOMAL CARNITINE OCTANOYLTRANSFERASE (EC 2.3.1.-) (COT). [Source:SWISSPROT;Acc:Q9UKG9]	ENSG00000135093.1		fly	CG12428	CG3016	4	0.841205172
ENSG00000005469.3	PEROXISOMAL CARNITINE OCTANOYLTRANSFERASE (EC 2.3.1.-) (COT). [Source:SWISSPROT;Acc:Q9UKG9]	ENSG00000175662.3	TARGET OF MYB1-LIKE 2; TARGET OF MYB1 (CHICKEN) HOMOLOG-LIKE 2. [Source:RefSeq;Acc:NM_144678]	fly	CG12428	CG3529	3.164	0.962895882
ENSG00000005882.1	[PYRUVATE DEHYDROGENASE [LIPOAMIDE]] KINASE ISOZYME 2, MITOCHONDRIAL PRECURSOR (EC 2.7.1.99) (PYRUVATE DEHYDROGENASE KINASE ISOFORM 2). [Source:SWISSPROT;Acc:Q15119]	ENSG00000060971.3	3-KETOACYL-COA THIOLASE, PEROXISOMAL PRECURSOR (EC 2.3.1.16) (BETA- KETOTHIOLASE) (ACETYL-COA ACYLTRANSFERASE) (PEROXISOMAL 3-OXOACYL- COA THIOLASE). [Source:SWISSPROT;Acc:P09110]	yeast	YIL042C	YIL160C	3.055	gene neighborhood (5). confidence: medium. previously annotated: no.
ENSG00000005882.1	[PYRUVATE DEHYDROGENASE [LIPOAMIDE]] KINASE ISOZYME 2, MITOCHONDRIAL PRECURSOR (EC 2.7.1.99) (PYRUVATE DEHYDROGENASE KINASE ISOFORM 2). [Source:SWISSPROT;Acc:Q15119]	ENSG00000060982.3	BRANCHED-CHAIN AMINO ACID AMINOTRANSFERASE, CYTOSOLIC (EC 2.6.1.42) (BCAT(C)) (ECA39 PROTEIN). [Source:SWISSPROT;Acc:P54687]	yeast	YIL042C	YJR148W	3.009	gene neighborhood (2). confidence: medium. previously annotated: no.
ENSG00000005882.1	[PYRUVATE DEHYDROGENASE [LIPOAMIDE]] KINASE ISOZYME 2, MITOCHONDRIAL PRECURSOR (EC 2.7.1.99) (PYRUVATE DEHYDROGENASE KINASE ISOFORM 2). [Source:SWISSPROT;Acc:Q15119]	ENSG00000075239.2	ACETYL-COA ACETYLTRANSFERASE, MITOCHONDRIAL PRECURSOR (EC 2.3.1.9) (ACETOACETYL-COA THIOLASE) (T2). [Source:SWISSPROT;Acc:P24752]	yeast	YIL042C	YPL028W	3.055	gene neighborhood (5). confidence: medium. previously annotated: no.
ENSG00000005882.1	[PYRUVATE DEHYDROGENASE [LIPOAMIDE]] KINASE ISOZYME 2, MITOCHONDRIAL PRECURSOR (EC 2.7.1.99) (PYRUVATE DEHYDROGENASE KINASE ISOFORM 2). [Source:SWISSPROT;Acc:Q15119]	ENSG00000075651.2	PHOSPHOLIPASE D1 (EC 3.1.4.4) (PLD 1) (CHOLINE PHOSPHATASE 1) (PHOSPHATIDYLCHOLINE-HYDROLYZING PHOSPHOLIPASE D1) (HPLD1). [Source:SWISSPROT;Acc:Q13393]	yeast	YIL042C	YKR031C	3.055	gene neighborhood (2). confidence: medium. previously annotated: no.
ENSG00000005882.1	[PYRUVATE DEHYDROGENASE [LIPOAMIDE]] KINASE ISOZYME 2, MITOCHONDRIAL PRECURSOR (EC 2.7.1.99) (PYRUVATE DEHYDROGENASE KINASE ISOFORM 2). [Source:SWISSPROT;Acc:Q15119]	ENSG00000076555.2	ACETYL-COA CARBOXYLASE 2 (EC 6.4.1.2) (ACC-BETA) [INCLUDES: BIOTIN CARBOXYLASE (EC 6.3.4.14)]. [Source:SWISSPROT;Acc:O00763]	yeast	YIL042C	YNR016C	2.605	gene neighborhood (2). confidence: medium. previously annotated: no.
ENSG00000005882.1	[PYRUVATE DEHYDROGENASE [LIPOAMIDE]] KINASE ISOZYME 2, MITOCHONDRIAL PRECURSOR (EC 2.7.1.99) (PYRUVATE DEHYDROGENASE KINASE ISOFORM 2). [Source:SWISSPROT;Acc:Q15119]	ENSG00000078098.2	SEPRASE (EC 3.4.21.-) (FIBROBLAST ACTIVATION PROTEIN ALPHA) (INTEGRAL MEMBRANE SERINE PROTEASE) (170-KDA MELANOMA MEMBRANE-BOUND GELATINASE). [Source:SWISSPROT;Acc:Q12884]	yeast	YIL042C	YOR219C	1.528	gene neighborhood (2). confidence: medium. previously annotated: no.
ENSG00000005882.1	[PYRUVATE DEHYDROGENASE [LIPOAMIDE]] KINASE ISOZYME 2, MITOCHONDRIAL PRECURSOR (EC 2.7.1.99) (PYRUVATE DEHYDROGENASE KINASE ISOFORM 2). [Source:SWISSPROT;Acc:Q15119]	ENSG00000084073.1	CAAX PRENYL PROTEASE 1 HOMOLOG (EC 3.4.24.-) (PRENYL PROTEIN-SPECIFIC ENDOPROTEASE 1) (FARNESYLATED-PROTEINS CONVERTING ENZYME 1) (FACE-1) (ZINC METALLOPROTEINASE STE24 HOMOLOG). [Source:SWISSPROT;Acc:O75844]	yeast	YIL042C	YJR117W	3.055	gene neighborhood (3). confidence: medium. previously annotated: no.
ENSG00000005882.1	[PYRUVATE DEHYDROGENASE [LIPOAMIDE]] KINASE ISOZYME 2, MITOCHONDRIAL PRECURSOR (EC 2.7.1.99) (PYRUVATE DEHYDROGENASE KINASE ISOFORM 2). [Source:SWISSPROT;Acc:Q15119]	ENSG00000100417.3	PHOSPHOMANNOMUTASE 1 (EC 5.4.2.8) (PMM 1) (PMMH-22). [Source:SWISSPROT;Acc:Q92871]	yeast	YIL042C	YFL045C	2.324	gene neighborhood (2). confidence: medium. previously annotated: no.
ENSG00000005882.1	[PYRUVATE DEHYDROGENASE [LIPOAMIDE]] KINASE ISOZYME 2, MITOCHONDRIAL PRECURSOR (EC 2.7.1.99) (PYRUVATE DEHYDROGENASE KINASE ISOFORM 2). [Source:SWISSPROT;Acc:Q15119]	ENSG00000101323.1	HYDROXYACID OXIDASE 1 (EC 1.1.3.15) (HAOX1) (GLYCOLATE OXIDASE) (GOX). [Source:SWISSPROT;Acc:Q9UJM8]	yeast	YIL042C	YML054C	3.055	gene neighborhood (3). confidence: medium. previously annotated: no.
ENSG00000005882.1	[PYRUVATE DEHYDROGENASE [LIPOAMIDE]] KINASE ISOZYME 2, MITOCHONDRIAL PRECURSOR (EC 2.7.1.99) (PYRUVATE DEHYDROGENASE KINASE ISOFORM 2). [Source:SWISSPROT;Acc:Q15119]	ENSG00000101444.2	ADENOSYLHOMOCYSTEINASE (EC 3.3.1.1) (S-ADENOSYL-L-HOMOCYSTEINE HYDROLASE) (ADOHCYASE). [Source:SWISSPROT;Acc:P23526]	yeast	YIL042C	YER043C	3.055	gene neighborhood (2). confidence: medium. previously annotated: no.
ENSG00000005882.1	[PYRUVATE DEHYDROGENASE [LIPOAMIDE]] KINASE ISOZYME 2, MITOCHONDRIAL PRECURSOR (EC 2.7.1.99) (PYRUVATE DEHYDROGENASE KINASE ISOFORM 2). [Source:SWISSPROT;Acc:Q15119]	ENSG00000103485.3	NICOTINATE-NUCLEOTIDE PYROPHOSPHORYLASE [CARBOXYLATING] (EC 2.4.2.19) (QUINOLINATE PHOSPHORIBOSYLTRANSFERASE [DECARBOXYLATING]) (QAPRTASE) (QPRTASE). [Source:SWISSPROT;Acc:Q15274]	yeast	YIL042C	YFR047C	3.055	gene neighborhood (2). confidence: medium. previously annotated: no.
ENSG00000005882.1	[PYRUVATE DEHYDROGENASE [LIPOAMIDE]] KINASE ISOZYME 2, MITOCHONDRIAL PRECURSOR (EC 2.7.1.99) (PYRUVATE DEHYDROGENASE KINASE ISOFORM 2). [Source:SWISSPROT;Acc:Q15119]	ENSG00000103707.2	METHIONYL-TRNA FORMYLTRANSFERASE, MITOCHONDRIAL PRECURSOR (EC 2.1.2.9) (MTFMT). [Source:SWISSPROT;Acc:Q96DP5]	yeast	YIL042C	YBL013W	3.055	gene neighborhood (2). confidence: medium. previously annotated: no.
ENSG00000005882.1	[PYRUVATE DEHYDROGENASE [LIPOAMIDE]] KINASE ISOZYME 2, MITOCHONDRIAL PRECURSOR (EC 2.7.1.99) (PYRUVATE DEHYDROGENASE KINASE ISOFORM 2). [Source:SWISSPROT;Acc:Q15119]	ENSG00000105552.4	BRANCHED-CHAIN AMINO ACID AMINOTRANSFERASE, MITOCHONDRIAL PRECURSOR (EC 2.6.1.42) (BCAT(M)) (PLACENTAL PROTEIN 18) (PP18). [Source:SWISSPROT;Acc:O15382]	yeast	YIL042C	YJR148W	2.326	gene neighborhood (2). confidence: medium. previously annotated: no.
ENSG00000005882.1	[PYRUVATE DEHYDROGENASE [LIPOAMIDE]] KINASE ISOZYME 2, MITOCHONDRIAL PRECURSOR (EC 2.7.1.99) (PYRUVATE DEHYDROGENASE KINASE ISOFORM 2). [Source:SWISSPROT;Acc:Q15119]	ENSG00000105641.1	SODIUM/IODIDE COTRANSPORTER (NA(+)/I(-) COTRANSPORTER) (SODIUM-IODIDE SYMPORTER) (NA+/I-SYMPORTER). [Source:SWISSPROT;Acc:Q92911]	yeast	YIL042C	YHL016C	3.055	gene fusion (4). confidence: medium. previously annotated: no.
ENSG00000005882.1	[PYRUVATE DEHYDROGENASE [LIPOAMIDE]] KINASE ISOZYME 2, MITOCHONDRIAL PRECURSOR (EC 2.7.1.99) (PYRUVATE DEHYDROGENASE KINASE ISOFORM 2). [Source:SWISSPROT;Acc:Q15119]	ENSG00000112159.1	MIDASIN (MIDAS-CONTAINING PROTEIN). [Source:SWISSPROT;Acc:Q9NU22]	yeast	YIL042C	YLR106C	3.055	gene neighborhood (3). confidence: medium. previously annotated: no.
ENSG00000005882.1	[PYRUVATE DEHYDROGENASE [LIPOAMIDE]] KINASE ISOZYME 2, MITOCHONDRIAL PRECURSOR (EC 2.7.1.99) (PYRUVATE DEHYDROGENASE KINASE ISOFORM 2). [Source:SWISSPROT;Acc:Q15119]	ENSG00000115317.2	SERINE PROTEASE HTRA2, MITOCHONDRIAL PRECURSOR (EC 3.4.21.-) (HIGH TEMPERATURE REQUIREMENT PROTEIN A2) (HTRA2) (OMI STRESS-REGULATED ENDOPROTEASE) (SERINE PROTEINASE OMI). [Source:SWISSPROT;Acc:O43464]	yeast	YIL042C	YNL123W	2.339	gene neighborhood (5). confidence: medium. previously annotated: no.
ENSG00000005882.1	[PYRUVATE DEHYDROGENASE [LIPOAMIDE]] KINASE ISOZYME 2, MITOCHONDRIAL PRECURSOR (EC 2.7.1.99) (PYRUVATE DEHYDROGENASE KINASE ISOFORM 2). [Source:SWISSPROT;Acc:Q15119]	ENSG00000116882.3	HYDROXYACID OXIDASE 2 (EC 1.1.3.15) (HAOX2) ((S)-2-HYDROXY-ACID OXIDASE, PEROXISOMAL) (LONG CHAIN ALPHA-HYDROXY ACID OXIDASE) (LONG- CHAIN L-2-HYDROXY ACID OXIDASE). [Source:SWISSPROT;Acc:Q9NYQ3]	yeast	YIL042C	YML054C	2.227	gene neighborhood (3). confidence: medium. previously annotated: no.
ENSG00000005882.1	[PYRUVATE DEHYDROGENASE [LIPOAMIDE]] KINASE ISOZYME 2, MITOCHONDRIAL PRECURSOR (EC 2.7.1.99) (PYRUVATE DEHYDROGENASE KINASE ISOFORM 2). [Source:SWISSPROT;Acc:Q15119]	ENSG00000120697.1	DOLICHYL-PHOSPHATE BETA-GLUCOSYLTRANSFERASE (EC 2.4.1.117) (DOLP- GLUCOSYLTRANSFERASE) (HSPC149). [Source:SWISSPROT;Acc:Q9Y673]	yeast	YIL042C	YPL227C	3.055	gene neighborhood (3). confidence: medium. previously annotated: no.
ENSG00000005882.1	[PYRUVATE DEHYDROGENASE [LIPOAMIDE]] KINASE ISOZYME 2, MITOCHONDRIAL PRECURSOR (EC 2.7.1.99) (PYRUVATE DEHYDROGENASE KINASE ISOFORM 2). [Source:SWISSPROT;Acc:Q15119]	ENSG00000127445.1	PEPTIDYL-PROLYL CIS-TRANS ISOMERASE NIMA-INTERACTING 1 (EC 5.2.1.8) (ROTAMASE PIN1) (PPIASE PIN1). [Source:SWISSPROT;Acc:Q13526]	yeast	YIL042C	YJR017C	3.055	gene neighborhood (2). confidence: medium. previously annotated: no.
ENSG00000005882.1	[PYRUVATE DEHYDROGENASE [LIPOAMIDE]] KINASE ISOZYME 2, MITOCHONDRIAL PRECURSOR (EC 2.7.1.99) (PYRUVATE DEHYDROGENASE KINASE ISOFORM 2). [Source:SWISSPROT;Acc:Q15119]	ENSG00000129219.2	PHOSPHOLIPASE D2 (EC 3.1.4.4) (PLD 2) (CHOLINE PHOSPHATASE 2) (PHOSPHATIDYLCHOLINE-HYDROLYZING PHOSPHOLIPASE D2) (PLD1C) (HPLD2). [Source:SWISSPROT;Acc:O14939]	yeast	YIL042C	YKR031C	2.412	gene neighborhood (2). confidence: medium. previously annotated: no.
ENSG00000005882.1	[PYRUVATE DEHYDROGENASE [LIPOAMIDE]] KINASE ISOZYME 2, MITOCHONDRIAL PRECURSOR (EC 2.7.1.99) (PYRUVATE DEHYDROGENASE KINASE ISOFORM 2). [Source:SWISSPROT;Acc:Q15119]	ENSG00000130226.4	DIPEPTIDYL AMINOPEPTIDASE-LIKE PROTEIN 6 (DIPEPTIDYLPEPTIDASE VI) (DIPEPTIDYLPEPTIDASE 6) (DIPEPTIDYL PEPTIDASE IV LIKE PROTEIN) (DIPEPTIDYL AMINOPEPTIDASE-RELATED PROTEIN) (DPPX). [Source:SWISSPROT;Acc:P42658]	yeast	YIL042C	YOR219C	1.207	gene neighborhood (2). confidence: medium. previously annotated: no.
ENSG00000005882.1	[PYRUVATE DEHYDROGENASE [LIPOAMIDE]] KINASE ISOZYME 2, MITOCHONDRIAL PRECURSOR (EC 2.7.1.99) (PYRUVATE DEHYDROGENASE KINASE ISOFORM 2). [Source:SWISSPROT;Acc:Q15119]	ENSG00000130921.1		yeast	YIL042C	YLR281C	3.055	gene neighborhood (2). confidence: medium. previously annotated: no.
ENSG00000005882.1	[PYRUVATE DEHYDROGENASE [LIPOAMIDE]] KINASE ISOZYME 2, MITOCHONDRIAL PRECURSOR (EC 2.7.1.99) (PYRUVATE DEHYDROGENASE KINASE ISOFORM 2). [Source:SWISSPROT;Acc:Q15119]	ENSG00000131459.2	GLUCOSAMINE--FRUCTOSE-6-PHOSPHATE AMINOTRANSFERASE [ISOMERIZING] 2 (EC 2.6.1.16) (HEXOSEPHOSPHATE AMINOTRANSFERASE 2) (D-FRUCTOSE-6- PHOSPHATE AMIDOTRANSFERASE 2) (GFAT 2) (GFAT2). [Source:SWISSPROT;Acc:O94808]	yeast	YIL042C	YKL104C	3.055	gene neighborhood (2). confidence: medium. previously annotated: no.
ENSG00000005882.1	[PYRUVATE DEHYDROGENASE [LIPOAMIDE]] KINASE ISOZYME 2, MITOCHONDRIAL PRECURSOR (EC 2.7.1.99) (PYRUVATE DEHYDROGENASE KINASE ISOFORM 2). [Source:SWISSPROT;Acc:Q15119]	ENSG00000132142.4	ACETYL-COA CARBOXYLASE 1 (EC 6.4.1.2) (ACC-ALPHA) [INCLUDES: BIOTIN CARBOXYLASE (EC 6.3.4.14)]. [Source:SWISSPROT;Acc:Q13085]	yeast	YIL042C	YNR016C	3.055	gene neighborhood (2). confidence: medium. previously annotated: no.
ENSG00000005882.1	[PYRUVATE DEHYDROGENASE [LIPOAMIDE]] KINASE ISOZYME 2, MITOCHONDRIAL PRECURSOR (EC 2.7.1.99) (PYRUVATE DEHYDROGENASE KINASE ISOFORM 2). [Source:SWISSPROT;Acc:Q15119]	ENSG00000135821.2	GLUTAMINE SYNTHETASE (EC 6.3.1.2) (GLUTAMATE--AMMONIA LIGASE). [Source:SWISSPROT;Acc:P15104]	yeast	YIL042C	YPR035W	3.055	gene neighborhood (2). confidence: medium. previously annotated: no.
ENSG00000005882.1	[PYRUVATE DEHYDROGENASE [LIPOAMIDE]] KINASE ISOZYME 2, MITOCHONDRIAL PRECURSOR (EC 2.7.1.99) (PYRUVATE DEHYDROGENASE KINASE ISOFORM 2). [Source:SWISSPROT;Acc:Q15119]	ENSG00000138074.3	SODIUM-DEPENDENT MULTIVITAMIN TRANSPORTER (NA(+)-DEPENDENT MULTIVITAMIN TRANSPORTER). [Source:SWISSPROT;Acc:Q9Y289]	yeast	YIL042C	YHL016C	2.37	gene fusion (4). confidence: medium. previously annotated: no.
ENSG00000005882.1	[PYRUVATE DEHYDROGENASE [LIPOAMIDE]] KINASE ISOZYME 2, MITOCHONDRIAL PRECURSOR (EC 2.7.1.99) (PYRUVATE DEHYDROGENASE KINASE ISOFORM 2). [Source:SWISSPROT;Acc:Q15119]	ENSG00000139357.1	SOLUTE CARRIER FAMILY 5 (IODIDE TRANSPORTER), MEMBER 8; APICAL IODIDE TRANSPORTER. [Source:RefSeq;Acc:NM_145913]	yeast	YIL042C	YHL016C	2.479	gene fusion (4). confidence: medium. previously annotated: no.
ENSG00000005882.1	[PYRUVATE DEHYDROGENASE [LIPOAMIDE]] KINASE ISOZYME 2, MITOCHONDRIAL PRECURSOR (EC 2.7.1.99) (PYRUVATE DEHYDROGENASE KINASE ISOFORM 2). [Source:SWISSPROT;Acc:Q15119]	ENSG00000140650.2	PHOSPHOMANNOMUTASE 2 (EC 5.4.2.8) (PMM 2). [Source:SWISSPROT;Acc:O15305]	yeast	YIL042C	YFL045C	3.055	gene neighborhood (2). confidence: medium. previously annotated: no.
ENSG00000005882.1	[PYRUVATE DEHYDROGENASE [LIPOAMIDE]] KINASE ISOZYME 2, MITOCHONDRIAL PRECURSOR (EC 2.7.1.99) (PYRUVATE DEHYDROGENASE KINASE ISOFORM 2). [Source:SWISSPROT;Acc:Q15119]	ENSG00000142494.1		yeast	YIL042C	YDR338C	3.055	gene neighborhood (2). confidence: medium. previously annotated: no.
ENSG00000005882.1	[PYRUVATE DEHYDROGENASE [LIPOAMIDE]] KINASE ISOZYME 2, MITOCHONDRIAL PRECURSOR (EC 2.7.1.99) (PYRUVATE DEHYDROGENASE KINASE ISOFORM 2). [Source:SWISSPROT;Acc:Q15119]	ENSG00000148290.1	SURFEIT LOCUS PROTEIN 1. [Source:SWISSPROT;Acc:Q15526]	yeast	YIL042C	YGR112W	3.055	gene neighborhood (2). confidence: medium. previously annotated: no.
ENSG00000005882.1	[PYRUVATE DEHYDROGENASE [LIPOAMIDE]] KINASE ISOZYME 2, MITOCHONDRIAL PRECURSOR (EC 2.7.1.99) (PYRUVATE DEHYDROGENASE KINASE ISOFORM 2). [Source:SWISSPROT;Acc:Q15119]	ENSG00000161533.1	ACYL-COENZYME A OXIDASE 1, PEROXISOMAL (EC 1.3.3.6) (PALMITOYL-COA OXIDASE) (AOX). [Source:SWISSPROT;Acc:Q15067]	yeast	YIL042C	YGL205W	3.055	gene neighborhood (2). confidence: medium. previously annotated: no.
ENSG00000005882.1	[PYRUVATE DEHYDROGENASE [LIPOAMIDE]] KINASE ISOZYME 2, MITOCHONDRIAL PRECURSOR (EC 2.7.1.99) (PYRUVATE DEHYDROGENASE KINASE ISOFORM 2). [Source:SWISSPROT;Acc:Q15119]	ENSG00000161653.2	N-ACETYLGLUTAMATE SYNTHASE. [Source:RefSeq;Acc:NM_153006]	yeast	YIL042C	YER069W	3.055	gene neighborhood (2). confidence: medium. previously annotated: no.
ENSG00000005882.1	[PYRUVATE DEHYDROGENASE [LIPOAMIDE]] KINASE ISOZYME 2, MITOCHONDRIAL PRECURSOR (EC 2.7.1.99) (PYRUVATE DEHYDROGENASE KINASE ISOFORM 2). [Source:SWISSPROT;Acc:Q15119]	ENSG00000162600.1	METALLOPROTEASE RELATED PROTEIN 1. [Source:RefSeq;Acc:NM_145243]	yeast	YIL042C	YKR087C	3.055	gene neighborhood (3). confidence: medium. previously annotated: no.
ENSG00000005882.1	[PYRUVATE DEHYDROGENASE [LIPOAMIDE]] KINASE ISOZYME 2, MITOCHONDRIAL PRECURSOR (EC 2.7.1.99) (PYRUVATE DEHYDROGENASE KINASE ISOFORM 2). [Source:SWISSPROT;Acc:Q15119]	ENSG00000164025.4	ALCOHOL DEHYDROGENASE CLASS III CHI CHAIN (EC 1.1.1.1) (GLUTATHIONE- DEPENDENT FORMALDEHYDE DEHYDROGENASE) (EC 1.2.1.1) (FDH). [Source:SWISSPROT;Acc:P11766]	yeast	YIL042C	YDL168W	3.055	gene neighborhood (2). confidence: medium. previously annotated: no.
ENSG00000005882.1	[PYRUVATE DEHYDROGENASE [LIPOAMIDE]] KINASE ISOZYME 2, MITOCHONDRIAL PRECURSOR (EC 2.7.1.99) (PYRUVATE DEHYDROGENASE KINASE ISOFORM 2). [Source:SWISSPROT;Acc:Q15119]	ENSG00000166033.1	SERINE PROTEASE HTRA1 PRECURSOR (EC 3.4.21.-) (L56). [Source:SWISSPROT;Acc:Q92743]	yeast	YIL042C	YNL123W	3.055	gene neighborhood (5). confidence: medium. previously annotated: no.
ENSG00000005882.1	[PYRUVATE DEHYDROGENASE [LIPOAMIDE]] KINASE ISOZYME 2, MITOCHONDRIAL PRECURSOR (EC 2.7.1.99) (PYRUVATE DEHYDROGENASE KINASE ISOFORM 2). [Source:SWISSPROT;Acc:Q15119]	ENSG00000167862.1	IMMATURE COLON CARCINOMA TRANSCRIPT 1 (DIGESTION SUBSTRACTION 1) (DS- 1). [Source:SWISSPROT;Acc:Q14197]	yeast	YIL042C	YOL114C	3.055	gene neighborhood (2). confidence: medium. previously annotated: no.
ENSG00000005882.1	[PYRUVATE DEHYDROGENASE [LIPOAMIDE]] KINASE ISOZYME 2, MITOCHONDRIAL PRECURSOR (EC 2.7.1.99) (PYRUVATE DEHYDROGENASE KINASE ISOFORM 2). [Source:SWISSPROT;Acc:Q15119]	ENSG00000168306.1	ACYL-COENZYME A OXIDASE 2, PEROXISOMAL (EC 1.3.3.6) (BRANCHED-CHAIN ACYL-COA OXIDASE) (BRCACOX) (TRIHYDROXYCOPROSTANOYL-COA OXIDASE) (THCCOX) (THCA-COA OXIDASE). [Source:SWISSPROT;Acc:Q99424]	yeast	YIL042C	YGL205W	2.311	gene neighborhood (2). confidence: medium. previously annotated: no.
ENSG00000005882.1	[PYRUVATE DEHYDROGENASE [LIPOAMIDE]] KINASE ISOZYME 2, MITOCHONDRIAL PRECURSOR (EC 2.7.1.99) (PYRUVATE DEHYDROGENASE KINASE ISOFORM 2). [Source:SWISSPROT;Acc:Q15119]	ENSG00000169495.1	PROBABLE SERINE PROTEASE HTRA4 PRECURSOR (EC 3.4.21.-). [Source:SWISSPROT;Acc:P83105]	yeast	YIL042C	YNL123W	2.505	gene neighborhood (5). confidence: medium. previously annotated: no.
ENSG00000005882.1	[PYRUVATE DEHYDROGENASE [LIPOAMIDE]] KINASE ISOZYME 2, MITOCHONDRIAL PRECURSOR (EC 2.7.1.99) (PYRUVATE DEHYDROGENASE KINASE ISOFORM 2). [Source:SWISSPROT;Acc:Q15119]	ENSG00000169596.3	GLUCOSAMINE--FRUCTOSE-6-PHOSPHATE AMINOTRANSFERASE [ISOMERIZING] 1 (EC 2.6.1.16) (HEXOSEPHOSPHATE AMINOTRANSFERASE 1) (D-FRUCTOSE-6- PHOSPHATE AMIDOTRANSFERASE 1) (GFAT 1) (GFAT1). [Source:SWISSPROT;Acc:Q06210]	yeast	YIL042C	YKL104C	2.629	gene neighborhood (2). confidence: medium. previously annotated: no.
ENSG00000005882.1	[PYRUVATE DEHYDROGENASE [LIPOAMIDE]] KINASE ISOZYME 2, MITOCHONDRIAL PRECURSOR (EC 2.7.1.99) (PYRUVATE DEHYDROGENASE KINASE ISOFORM 2). [Source:SWISSPROT;Acc:Q15119]	ENSG00000170801.1	PROBABLE SERINE PROTEASE HTRA3 PRECURSOR (EC 3.4.21.-). [Source:SWISSPROT;Acc:P83110]	yeast	YIL042C	YNL123W	2.547	gene neighborhood (5). confidence: medium. previously annotated: no.
ENSG00000005882.1	[PYRUVATE DEHYDROGENASE [LIPOAMIDE]] KINASE ISOZYME 2, MITOCHONDRIAL PRECURSOR (EC 2.7.1.99) (PYRUVATE DEHYDROGENASE KINASE ISOFORM 2). [Source:SWISSPROT;Acc:Q15119]	ENSG00000171503.1	ELECTRON TRANSFER FLAVOPROTEIN-UBIQUINONE OXIDOREDUCTASE, MITOCHONDRIAL PRECURSOR (EC 1.5.5.1) (ETF-QO) (ETF-UBIQUINONE OXIDOREDUCTASE) (ETF DEHYDROGENASE) (ELECTRON-TRANSFERRING- FLAVOPROTEIN DEHYDROGENASE). [Source:SWISSPROT;Acc:Q16134]	yeast	YIL042C	YOR356W	3.055	gene neighborhood (2). confidence: medium. previously annotated: no.
ENSG00000005882.1	[PYRUVATE DEHYDROGENASE [LIPOAMIDE]] KINASE ISOZYME 2, MITOCHONDRIAL PRECURSOR (EC 2.7.1.99) (PYRUVATE DEHYDROGENASE KINASE ISOFORM 2). [Source:SWISSPROT;Acc:Q15119]	ENSG00000171824.3	POLYMYOSITIS/SCLERODERMA AUTOANTIGEN 2 (AUTOANTIGEN PM/SCL 2) (POLYMYOSITIS/SCLERODERMA AUTOANTIGEN 100 KDA) (PM/SCL-100) (P100 POLYMYOSITIS-SCLERODERMA OVERLAP SYNDROME ASSOCIATED AUTOANTIGEN). [Source:SWISSPROT;Acc:Q01780]	yeast	YIL042C	YOR001W	3.055	gene neighborhood (2). confidence: medium. previously annotated: no.
ENSG00000005882.1	[PYRUVATE DEHYDROGENASE [LIPOAMIDE]] KINASE ISOZYME 2, MITOCHONDRIAL PRECURSOR (EC 2.7.1.99) (PYRUVATE DEHYDROGENASE KINASE ISOFORM 2). [Source:SWISSPROT;Acc:Q15119]	ENSG00000175497.3	DIPEPTIDYLPEPTIDASE 10; DIPEPTIDYL PEPTIDASE IV-RELATED PROTEIN 3. [Source:RefSeq;Acc:NM_020868]	yeast	YIL042C	YOR219C	1.239	gene neighborhood (2). confidence: medium. previously annotated: no.
ENSG00000005882.1	[PYRUVATE DEHYDROGENASE [LIPOAMIDE]] KINASE ISOZYME 2, MITOCHONDRIAL PRECURSOR (EC 2.7.1.99) (PYRUVATE DEHYDROGENASE KINASE ISOFORM 2). [Source:SWISSPROT;Acc:Q15119]	ENSG00000180638.3		yeast	YIL042C	YDR338C	2.217	gene neighborhood (2). confidence: medium. previously annotated: no.
ENSG00000005884.3	INTEGRIN ALPHA-3 PRECURSOR (GALACTOPROTEIN B3) (GAPB3) (VLA-3 ALPHA CHAIN) (CD49C). [Source:SWISSPROT;Acc:P26006]	ENSG00000056345.1	INTEGRIN BETA-3 PRECURSOR (PLATELET MEMBRANE GLYCOPROTEIN IIIA) (GPIIIA) (CD61 ANTIGEN). [Source:SWISSPROT;Acc:P05106]	worm	F54G8.3	ZK1058.2	2.238	LITERATURE
ENSG00000005884.3	INTEGRIN ALPHA-3 PRECURSOR (GALACTOPROTEIN B3) (GAPB3) (VLA-3 ALPHA CHAIN) (CD49C). [Source:SWISSPROT;Acc:P26006]	ENSG00000139626.1	INTEGRIN BETA-7 PRECURSOR. [Source:SWISSPROT;Acc:P26010]	worm	F54G8.3	ZK1058.2	2.243	LITERATURE
ENSG00000005884.3	INTEGRIN ALPHA-3 PRECURSOR (GALACTOPROTEIN B3) (GAPB3) (VLA-3 ALPHA CHAIN) (CD49C). [Source:SWISSPROT;Acc:P26006]	ENSG00000150093.2	INTEGRIN BETA-1 PRECURSOR (FIBRONECTIN RECEPTOR BETA SUBUNIT) (CD29 ANTIGEN) (INTEGRIN VLA-4 BETA SUBUNIT). [Source:SWISSPROT;Acc:P05556]	worm	F54G8.3	ZK1058.2	3.186	LITERATURE
ENSG00000005884.3	INTEGRIN ALPHA-3 PRECURSOR (GALACTOPROTEIN B3) (GAPB3) (VLA-3 ALPHA CHAIN) (CD49C). [Source:SWISSPROT;Acc:P26006]	ENSG00000160255.4	INTEGRIN BETA-2 PRECURSOR (CELL SURFACE ADHESION GLYCOPROTEINS LFA- 1/CR3/P150,95 BETA-SUBUNIT) (CD18) (COMPLEMENT RECEPTOR C3 BETA- SUBUNIT). [Source:SWISSPROT;Acc:P05107]	worm	F54G8.3	ZK1058.2	2.268	LITERATURE
ENSG00000006047.2	GERM CELL SPECIFIC Y-BOX BINDING PROTEIN; CONTRIN. [Source:RefSeq;Acc:NM_015982]	ENSG00000108561.1	COMPLEMENT COMPONENT 1, Q SUBCOMPONENT BINDING PROTEIN, MITOCHONDRIAL PRECURSOR (GLYCOPROTEIN GC1QBP) (GC1Q-R PROTEIN) (HYALURONAN-BINDING PROTEIN 1) (P32) (P33). [Source:SWISSPROT;Acc:Q07021]	fly	CG5654	CG6459	3.094	0.804082007
ENSG00000006047.2	GERM CELL SPECIFIC Y-BOX BINDING PROTEIN; CONTRIN. [Source:RefSeq;Acc:NM_015982]	ENSG00000120656.1	TRANSCRIPTION INITIATION FACTOR TFIID 20/15 KDA SUBUNITS (TAFII- 20/TAFII-15) (TAFII20/TAFII15). [Source:SWISSPROT;Acc:Q16514]	fly	CG17358	CG5654	3.094	0.64824311
ENSG00000006116.1	VOLTAGE-DEPENDENT CALCIUM CHANNEL GAMMA-3 SUBUNIT (NEURONAL VOLTAGE- GATED CALCIUM CHANNEL GAMMA-3 SUBUNIT). [Source:SWISSPROT;Acc:O60359]	ENSG00000051128.4	HOMER, NEURONAL IMMEDIATE EARLY GENE, 3. [Source:RefSeq;Acc:NM_004838]	fly	CG11324	CG32514	2.223	0.969199268
ENSG00000006116.1	VOLTAGE-DEPENDENT CALCIUM CHANNEL GAMMA-3 SUBUNIT (NEURONAL VOLTAGE- GATED CALCIUM CHANNEL GAMMA-3 SUBUNIT). [Source:SWISSPROT;Acc:O60359]	ENSG00000066136.3	NUCLEAR TRANSCRIPTION FACTOR Y SUBUNIT GAMMA (NF-Y PROTEIN CHAIN C) (NUCLEAR FACTOR YC) (NF-YC) (CCAAT-BINDING TRANSCRIPTION FACTOR SUBUNIT C) (CBF-C) (TRANSACTIVATOR HSM-1/2). [Source:SWISSPROT;Acc:Q13952]	fly	CG3075	CG32514	3.104	0.550933059
ENSG00000006116.1	VOLTAGE-DEPENDENT CALCIUM CHANNEL GAMMA-3 SUBUNIT (NEURONAL VOLTAGE- GATED CALCIUM CHANNEL GAMMA-3 SUBUNIT). [Source:SWISSPROT;Acc:O60359]	ENSG00000103942.2	HOMER, NEURONAL IMMEDIATE EARLY GENE, 2; HOMER HOMOLOG 3 (DROSOPHILA). [Source:RefSeq;Acc:NM_004839]	fly	CG11324	CG32514	3.104	0.969199268
ENSG00000006116.1	VOLTAGE-DEPENDENT CALCIUM CHANNEL GAMMA-3 SUBUNIT (NEURONAL VOLTAGE- GATED CALCIUM CHANNEL GAMMA-3 SUBUNIT). [Source:SWISSPROT;Acc:O60359]	ENSG00000152413.3	HOMER, NEURONAL IMMEDIATE EARLY GENE, 1B. [Source:RefSeq;Acc:NM_004272]	fly	CG11324	CG32514	2.345	0.969199268
ENSG00000006118.2	GBP PROTEIN ISOFORM A. [Source:RefSeq;Acc:NM_017870]	ENSG00000139546.1	TAR RNA-BINDING PROTEIN 2 (TRANS-ACTIVATION RESPONSIVE RNA-BINDING PROTEIN). [Source:SWISSPROT;Acc:Q15633]	fly	CG14446	CG6866	3.135	0.51506866
ENSG00000006118.2	GBP PROTEIN ISOFORM A. [Source:RefSeq;Acc:NM_017870]	ENSG00000180228.1	PROTEIN KINASE, INTERFERON-INDUCIBLE DOUBLE STRANDED RNA DEPENDENT ACTIVATOR; PROTEIN ACTIVATOR OF THE INTERFERON-INDUCED PROTEIN KINASE. [Source:RefSeq;Acc:NM_003690]	fly	CG14446	CG6866	2.297	0.51506866
ENSG00000006125.3	ADAPTER-RELATED PROTEIN COMPLEX 2 BETA 1 SUBUNIT (BETA-ADAPTIN) (PLASMA MEMBRANE ADAPTOR HA2/AP2 ADAPTIN BETA SUBUNIT) (CLATHRIN ASSEMBLY PROTEIN COMPLEX 2 BETA LARGE CHAIN) (AP105B). [Source:SWISSPROT;Acc:P21851]	ENSG00000072958.1	ADAPTOR-RELATED PROTEIN COMPLEX 1, MU 1 SUBUNIT (MU-ADAPTIN 1) (ADAPTOR PROTEIN COMPLEX AP-1 MU-1 SUBUNIT) (GOLGI ADAPTOR HA1/AP1 ADAPTIN MU-1 SUBUNIT) (CLATHRIN ASSEMBLY PROTEIN ASSEMBLY PROTEIN COMPLEX 1 MEDIUM CHAIN 1) (CLATHRIN COAT ASSEMBLY PROTEIN AP47) (CLATHRIN COAT ASSOCIATED PROTEIN AP47) (AP-MU CHAIN FAMILY MEMBER MU1A). [Source:SWISSPROT;Acc:Q9BXS5]	worm	K11D2.3	Y71H2B.10	3.555	SCAFFOLD
ENSG00000006125.3	ADAPTER-RELATED PROTEIN COMPLEX 2 BETA 1 SUBUNIT (BETA-ADAPTIN) (PLASMA MEMBRANE ADAPTOR HA2/AP2 ADAPTIN BETA SUBUNIT) (CLATHRIN ASSEMBLY PROTEIN COMPLEX 2 BETA LARGE CHAIN) (AP105B). [Source:SWISSPROT;Acc:P21851]	ENSG00000072958.1	ADAPTOR-RELATED PROTEIN COMPLEX 1, MU 1 SUBUNIT (MU-ADAPTIN 1) (ADAPTOR PROTEIN COMPLEX AP-1 MU-1 SUBUNIT) (GOLGI ADAPTOR HA1/AP1 ADAPTIN MU-1 SUBUNIT) (CLATHRIN ASSEMBLY PROTEIN ASSEMBLY PROTEIN COMPLEX 1 MEDIUM CHAIN 1) (CLATHRIN COAT ASSEMBLY PROTEIN AP47) (CLATHRIN COAT ASSOCIATED PROTEIN AP47) (AP-MU CHAIN FAMILY MEMBER MU1A). [Source:SWISSPROT;Acc:Q9BXS5]	yeast	YPL259C	YKL135C	4	TAP (1) HMS-PCI (1) two-hybrid (6). confidence: high. previously annotated: yes.
ENSG00000006125.3	ADAPTER-RELATED PROTEIN COMPLEX 2 BETA 1 SUBUNIT (BETA-ADAPTIN) (PLASMA MEMBRANE ADAPTOR HA2/AP2 ADAPTIN BETA SUBUNIT) (CLATHRIN ASSEMBLY PROTEIN COMPLEX 2 BETA LARGE CHAIN) (AP105B). [Source:SWISSPROT;Acc:P21851]	ENSG00000092051.4	ADAPTER-RELATED PROTEIN COMPLEX 1 GAMMA 2 SUBUNIT (GAMMA2-ADAPTIN) (ADAPTOR PROTEIN COMPLEX AP-1 GAMMA-2 SUBUNIT) (G2AD). [Source:SWISSPROT;Acc:O75843]	yeast	YPR029C	YKL135C	3.47	TAP (1) HMS-PCI (1) two-hybrid (16). confidence: high. previously annotated: yes.
ENSG00000006125.3	ADAPTER-RELATED PROTEIN COMPLEX 2 BETA 1 SUBUNIT (BETA-ADAPTIN) (PLASMA MEMBRANE ADAPTOR HA2/AP2 ADAPTIN BETA SUBUNIT) (CLATHRIN ASSEMBLY PROTEIN COMPLEX 2 BETA LARGE CHAIN) (AP105B). [Source:SWISSPROT;Acc:P21851]	ENSG00000106799.1	TGF-BETA RECEPTOR TYPE I PRECURSOR (EC 2.7.1.37) (TGFR-1) (TGF-BETA TYPE I RECEPTOR) (SERINE/THREONINE-PROTEIN KINASE RECEPTOR R4) (SKR4) (ACTIVIN RECEPTOR-LIKE KINASE 5) (ALK-5). [Source:SWISSPROT;Acc:P36897]	fly	CG12532	CG8224	3.421	0.506790752
ENSG00000006125.3	ADAPTER-RELATED PROTEIN COMPLEX 2 BETA 1 SUBUNIT (BETA-ADAPTIN) (PLASMA MEMBRANE ADAPTOR HA2/AP2 ADAPTIN BETA SUBUNIT) (CLATHRIN ASSEMBLY PROTEIN COMPLEX 2 BETA LARGE CHAIN) (AP105B). [Source:SWISSPROT;Acc:P21851]	ENSG00000113282.3	ENTHOPROTIN; EPSIN 4; CLATHRIN INTERACTING PROTEIN LOCALIZED IN THE TRANS-GOLGI REGION. [Source:RefSeq;Acc:NM_014666]	fly	CG12532	CG31170	3.411	0.603840261
ENSG00000006125.3	ADAPTER-RELATED PROTEIN COMPLEX 2 BETA 1 SUBUNIT (BETA-ADAPTIN) (PLASMA MEMBRANE ADAPTOR HA2/AP2 ADAPTIN BETA SUBUNIT) (CLATHRIN ASSEMBLY PROTEIN COMPLEX 2 BETA LARGE CHAIN) (AP105B). [Source:SWISSPROT;Acc:P21851]	ENSG00000123612.3	ACTIVIN A RECEPTOR, TYPE IC; ACTIVIN RECEPTOR-LIKE KINASE 7. [Source:RefSeq;Acc:NM_145259]	fly	CG12532	CG8224	2.642	0.506790752
ENSG00000006125.3	ADAPTER-RELATED PROTEIN COMPLEX 2 BETA 1 SUBUNIT (BETA-ADAPTIN) (PLASMA MEMBRANE ADAPTOR HA2/AP2 ADAPTIN BETA SUBUNIT) (CLATHRIN ASSEMBLY PROTEIN COMPLEX 2 BETA LARGE CHAIN) (AP105B). [Source:SWISSPROT;Acc:P21851]	ENSG00000129354.1	ADAPTOR-RELATED PROTEIN COMPLEX 1, MU 2 SUBUNIT (MU-ADAPTIN 2) (ADAPTOR PROTEIN COMPLEX AP-1 MU-2 SUBUNIT) (GOLGI ADAPTOR HA1/AP1 ADAPTIN MU-2 SUBUNIT) (CLATHRIN ASSEMBLY PROTEIN ASSEMBLY PROTEIN COMPLEX 1 MEDIUM CHAIN 2) (AP-MU CHAIN FAMILY MEMBER MU1B). [Source:SWISSPROT;Acc:Q9Y6Q5]	worm	K11D2.3	Y71H2B.10	2.76	SCAFFOLD
ENSG00000006125.3	ADAPTER-RELATED PROTEIN COMPLEX 2 BETA 1 SUBUNIT (BETA-ADAPTIN) (PLASMA MEMBRANE ADAPTOR HA2/AP2 ADAPTIN BETA SUBUNIT) (CLATHRIN ASSEMBLY PROTEIN COMPLEX 2 BETA LARGE CHAIN) (AP105B). [Source:SWISSPROT;Acc:P21851]	ENSG00000129354.1	ADAPTOR-RELATED PROTEIN COMPLEX 1, MU 2 SUBUNIT (MU-ADAPTIN 2) (ADAPTOR PROTEIN COMPLEX AP-1 MU-2 SUBUNIT) (GOLGI ADAPTOR HA1/AP1 ADAPTIN MU-2 SUBUNIT) (CLATHRIN ASSEMBLY PROTEIN ASSEMBLY PROTEIN COMPLEX 1 MEDIUM CHAIN 2) (AP-MU CHAIN FAMILY MEMBER MU1B). [Source:SWISSPROT;Acc:Q9Y6Q5]	yeast	YPL259C	YKL135C	3.618	TAP (1) HMS-PCI (1) two-hybrid (6). confidence: high. previously annotated: yes.
ENSG00000006125.3	ADAPTER-RELATED PROTEIN COMPLEX 2 BETA 1 SUBUNIT (BETA-ADAPTIN) (PLASMA MEMBRANE ADAPTOR HA2/AP2 ADAPTIN BETA SUBUNIT) (CLATHRIN ASSEMBLY PROTEIN COMPLEX 2 BETA LARGE CHAIN) (AP105B). [Source:SWISSPROT;Acc:P21851]	ENSG00000135503.1	SERINE/THREONINE-PROTEIN KINASE RECEPTOR R2 PRECURSOR (EC 2.7.1.37) (SKR2) (ACTIVIN RECEPTOR-LIKE KINASE 4) (ALK-4) (ACTR-IB). [Source:SWISSPROT;Acc:P36896]	fly	CG12532	CG8224	2.712	0.506790752
ENSG00000006125.3	ADAPTER-RELATED PROTEIN COMPLEX 2 BETA 1 SUBUNIT (BETA-ADAPTIN) (PLASMA MEMBRANE ADAPTOR HA2/AP2 ADAPTIN BETA SUBUNIT) (CLATHRIN ASSEMBLY PROTEIN COMPLEX 2 BETA LARGE CHAIN) (AP105B). [Source:SWISSPROT;Acc:P21851]	ENSG00000166747.1	ADAPTER-RELATED PROTEIN COMPLEX 1 GAMMA 1 SUBUNIT (GAMMA-ADAPTIN) (ADAPTOR PROTEIN COMPLEX AP-1 GAMMA-1 SUBUNIT) (GOLGI ADAPTOR HA1/AP1 ADAPTIN GAMMA-1 SUBUNIT) (CLATHRIN ASSEMBLY PROTEIN COMPLEX 1 GAMMA-1 LARGE CHAIN). [Source:SWISSPROT;Acc:O43747]	yeast	YPR029C	YKL135C	4	TAP (1) HMS-PCI (1) two-hybrid (16). confidence: high. previously annotated: yes.
ENSG00000006282.3		ENSG00000100181.4	CASEIN KINASE I, EPSILON ISOFORM (EC 2.7.1.-) (CKI-EPSILON) (CKIE). [Source:SWISSPROT;Acc:P49674]	worm	F46F2.2	B0495.5	3.635	SCAFFOLD
ENSG00000006282.3		ENSG00000141551.2	CASEIN KINASE I, DELTA ISOFORM (EC 2.7.1.-) (CKI-DELTA) (CKID). [Source:SWISSPROT;Acc:P48730]	worm	F46F2.2	B0495.5	4	SCAFFOLD
ENSG00000006451.1	RAS-RELATED PROTEIN RAL-A. [Source:SWISSPROT;Acc:P11233]	ENSG00000017797.1	RALA BINDING PROTEIN 1; RALA-BINDING PROTEIN. [Source:RefSeq;Acc:NM_006788]	fly	CG11622	CG2849	4	0.979073372
ENSG00000006534.3	ALDEHYDE DEHYDROGENASE 7 (EC 1.2.1.5). [Source:SWISSPROT;Acc:P43353]	ENSG00000122339.1	UNCHARACTERIZED BONE MARROW PROTEIN BM033. [Source:RefSeq;Acc:NM_018452]	fly	CG11140	CG11699	4	0.701900755
ENSG00000006625.3		ENSG00000112008.3		fly	CG4306	CG5445	4	0.566884226
ENSG00000006695.1	PROTOHEME IX FARNESYLTRANSFERASE, MITOCHONDRIAL PRECURSOR (EC 2.5.1.-) (HEME O SYNTHASE). [Source:SWISSPROT;Acc:Q12887]	ENSG00000014919.1	COX15 HOMOLOG ISOFORM 2 PRECURSOR; CYTOCHROME C OXIDASE SUBUNIT 15; CYTOCHROME C OXIDASE ASSEMBLY PROTEIN. [Source:RefSeq;Acc:NM_004376]	yeast	YER141W	YPL172C	4	gene neighborhood (5) gene fusion (1) gene cooccurence. confidence: medium. previously annotated: no.
ENSG00000006695.1	PROTOHEME IX FARNESYLTRANSFERASE, MITOCHONDRIAL PRECURSOR (EC 2.5.1.-) (HEME O SYNTHASE). [Source:SWISSPROT;Acc:Q12887]	ENSG00000148290.1	SURFEIT LOCUS PROTEIN 1. [Source:SWISSPROT;Acc:Q15526]	yeast	YGR112W	YPL172C	4	gene neighborhood (3). confidence: medium. previously annotated: no.
ENSG00000006695.1	PROTOHEME IX FARNESYLTRANSFERASE, MITOCHONDRIAL PRECURSOR (EC 2.5.1.-) (HEME O SYNTHASE). [Source:SWISSPROT;Acc:Q12887]	ENSG00000166260.1	CYTOCHROME C OXIDASE ASSEMBLY PROTEIN COX11, MITOCHONDRIAL PRECURSOR. [Source:SWISSPROT;Acc:Q9Y6N1]	yeast	YPL132W	YPL172C	4	gene neighborhood (3). confidence: medium. previously annotated: no.
ENSG00000006712.2		ENSG00000070770.1	CASEIN KINASE II, ALPHA' CHAIN (CK II) (EC 2.7.1.37). [Source:SWISSPROT;Acc:P19784]	yeast	YBR279W	YIL035C	4	TAP (3). confidence: medium. previously annotated: no.
ENSG00000006712.2		ENSG00000101266.1	CASEIN KINASE II, ALPHA CHAIN (CK II) (EC 2.7.1.37). [Source:SWISSPROT;Acc:P19138]	yeast	YBR279W	YIL035C	4	TAP (3). confidence: medium. previously annotated: no.
ENSG00000006712.2		ENSG00000110319.1	SH2 DOMAIN BINDING PROTEIN 1; TPR-CONTAINING, SH2-BINDING PHOSPHOPROTEIN. [Source:RefSeq;Acc:NM_014633]	yeast	YBR279W	YOL145C	4	TAP (3). confidence: medium. previously annotated: no.
ENSG00000006712.2		ENSG00000134371.1	PARAFIBROMIN. [Source:RefSeq;Acc:NM_024529]	yeast	YLR418C	YBR279W	3.998	TAP (3). confidence: medium. previously annotated: no.
ENSG00000006717.1	UBIQUITIN. [Source:SWISSPROT;Acc:P02248]	ENSG00000114757.4	PXR2B PROTEIN. [Source:RefSeq;Acc:NM_016559]	worm	ZK1010.1	C34C6.6	3.152	CORE_1
ENSG00000006717.1	UBIQUITIN. [Source:SWISSPROT;Acc:P02248]	ENSG00000135018.2	UBIQUILIN 1 ISOFORM 1. [Source:RefSeq;Acc:NM_013438]	worm	ZK1010.1	F15C11.2	4	CORE_1
ENSG00000006717.1	UBIQUITIN. [Source:SWISSPROT;Acc:P02248]	ENSG00000139197.1	PEROXISOMAL TARGETING SIGNAL 1 RECEPTOR (PEROXISMORE RECEPTOR 1) (PEROXISOMAL C-TERMINAL TARGETING SIGNAL IMPORT RECEPTOR) (PTS1-BP) (PEROXIN-5) (PTS1 RECEPTOR). [Source:SWISSPROT;Acc:P50542]	worm	ZK1010.1	C34C6.6	4	CORE_1
ENSG00000006717.1	UBIQUITIN. [Source:SWISSPROT;Acc:P02248]	ENSG00000142655.2	PEROXISOMAL MEMBRANE PROTEIN PEX14 (PEROXIN-14) (PEROXISOMAL MEMBRANE ANCHOR PROTEIN PEX14) (PTS1 RECEPTOR DOCKING PROTEIN). [Source:SWISSPROT;Acc:O75381]	worm	ZK1010.1	R07H5.1	4	CORE_1
ENSG00000006717.1	UBIQUITIN. [Source:SWISSPROT;Acc:P02248]	ENSG00000160803.2	ATAXIN-1 UBIQUITIN-LIKE INTERACTING PROTEIN. [Source:RefSeq;Acc:NM_020131]	worm	ZK1010.1	F15C11.2	3.408	CORE_1
ENSG00000006744.4	ELAC HOMOLOG 2; PUTATIVE PROSTATE CANCER SUSCEPTIBILITY PROTEIN; ELAC (E. COLI) HOMOLOG 2. [Source:RefSeq;Acc:NM_018127]	ENSG00000182872.1	RNA-BINDING PROTEIN 10 (RNA BINDING MOTIF PROTEIN 10) (DXS8237E). [Source:SWISSPROT;Acc:P98175]	fly	CG3298	CG4887	4	0.805429694
ENSG00000006788.1	MYOSIN HEAVY CHAIN, SKELETAL MUSCLE, EXTRAOCULAR (MYHC-EO). [Source:SWISSPROT;Acc:Q9UKX3]	ENSG00000152620.2		fly	CG17927	CG8080	3.527	0.726602412
ENSG00000006831.2	ADIPONECTIN RECEPTOR 2. [Source:RefSeq;Acc:NM_024551]	ENSG00000104472.1	CHROMATIN ACCESSIBILITY COMPLEX PROTEIN 1 (CHRAC-1) (CHRAC-15) (HUCHRAC15) (DNA POLYMERASE EPSILON SUBUNIT P15). [Source:SWISSPROT;Acc:Q9NRG0]	fly	CG15736	CG5315	3.116	0.853913052
ENSG00000006831.2	ADIPONECTIN RECEPTOR 2. [Source:RefSeq;Acc:NM_024551]	ENSG00000115350.4	DNA POLYMERASE EPSILON P12 SUBUNIT (DNA POLYMERASE EPSILON SUBUNIT 4). [Source:SWISSPROT;Acc:Q9NR33]	fly	CG11301	CG5315	3.116	0.650779342
ENSG00000007168.1	PLATELET-ACTIVATING FACTOR ACETYLHYDROLASE IB ALPHA SUBUNIT (EC 3.1.1.47) (PAF ACETYLHYDROLASE 45 KDA SUBUNIT) (PAF-AH 45 KDA SUBUNIT) (PAF-AH ALPHA) (PAFAH ALPHA) (LISSENCEPHALY-1 PROTEIN) (LIS- 1). [Source:SWISSPROT;Acc:P43034]	ENSG00000137872.2	SEMAPHORIN 6D ISOFORM 3 PRECURSOR. [Source:RefSeq;Acc:NM_153617]	fly	CG6446	CG8440	3.088	0.527706811
ENSG00000007168.1	PLATELET-ACTIVATING FACTOR ACETYLHYDROLASE IB ALPHA SUBUNIT (EC 3.1.1.47) (PAF ACETYLHYDROLASE 45 KDA SUBUNIT) (PAF-AH 45 KDA SUBUNIT) (PAF-AH ALPHA) (PAFAH ALPHA) (LISSENCEPHALY-1 PROTEIN) (LIS- 1). [Source:SWISSPROT;Acc:P43034]	ENSG00000143434.2	SEMAPHORIN 6C PRECURSOR (SEMAPHORIN Y) (SEMA Y). [Source:SWISSPROT;Acc:Q9H3T2]	fly	CG6446	CG8440	2.257	0.527706811
ENSG00000007168.1	PLATELET-ACTIVATING FACTOR ACETYLHYDROLASE IB ALPHA SUBUNIT (EC 3.1.1.47) (PAF ACETYLHYDROLASE 45 KDA SUBUNIT) (PAF-AH 45 KDA SUBUNIT) (PAF-AH ALPHA) (PAFAH ALPHA) (LISSENCEPHALY-1 PROTEIN) (LIS- 1). [Source:SWISSPROT;Acc:P43034]	ENSG00000167680.2	SEMAPHORIN 6B PRECURSOR (SEMAPHORIN Z) (SEMA Z). [Source:SWISSPROT;Acc:Q9H3T3]	fly	CG6446	CG8440	2.262	0.527706811
ENSG00000007216.2	SOLUTE CARRIER FAMILY 13, MEMBER 2 (RENAL SODIUM/DICARBOXYLATE COTRANSPORTER) (NA(+)/DICARBOXYLATE COTRANSPORTER 1) (NADC-1). [Source:SWISSPROT;Acc:Q13183]	ENSG00000101290.1	PHOSPHATIDATE CYTIDYLYLTRANSFERASE 2 (EC 2.7.7.41) (CDP-DIGLYCERIDE SYNTHETASE 2) (CDP-DIGLYCERIDE PYROPHOSPHORYLASE 2) (CDP- DIACYLGLYCEROL SYNTHASE 2) (CDS 2) (CTP:PHOSPHATIDATE CYTIDYLYLTRANSFERASE 2) (CDP-DAG SYNTHASE 2) (CDP-DG SYNTHETASE 2). [Source:SWISSPROT;Acc:O95674]	yeast	YNR013C	YBR029C	2.96	gene neighborhood (2). confidence: medium. previously annotated: no.
ENSG00000007216.2	SOLUTE CARRIER FAMILY 13, MEMBER 2 (RENAL SODIUM/DICARBOXYLATE COTRANSPORTER) (NA(+)/DICARBOXYLATE COTRANSPORTER 1) (NADC-1). [Source:SWISSPROT;Acc:Q13183]	ENSG00000163624.1	PHOSPHATIDATE CYTIDYLYLTRANSFERASE 1 (EC 2.7.7.41) (CDP-DIGLYCERIDE SYNTHETASE 1) (CDP-DIGLYCERIDE PYROPHOSPHORYLASE 1) (CDP- DIACYLGLYCEROL SYNTHASE 1) (CDS 1) (CTP:PHOSPHATIDATE CYTIDYLYLTRANSFERASE 1) (CDP-DAG SYNTHASE 1) (CDP-DG SYNTHETASE 1). [Source:SWISSPROT;Acc:Q92903]	yeast	YNR013C	YBR029C	3.371	gene neighborhood (2). confidence: medium. previously annotated: no.
ENSG00000007237.3	GROWTH-ARREST-SPECIFIC PROTEIN 7 (GAS-7). [Source:SWISSPROT;Acc:O60861]	ENSG00000107863.1	RHO-GTPASE ACTIVATING PROTEIN 10. [Source:RefSeq;Acc:NM_020824]	yeast	YBR260C	YMR032W	4	two-hybrid (3). confidence: medium. previously annotated: no.
ENSG00000007237.3	GROWTH-ARREST-SPECIFIC PROTEIN 7 (GAS-7). [Source:SWISSPROT;Acc:O60861]	ENSG00000138592.2	UBIQUITIN CARBOXYL-TERMINAL HYDROLASE 8 (EC 3.1.2.15) (UBIQUITIN THIOLESTERASE 8) (UBIQUITIN-SPECIFIC PROCESSING PROTEASE 8) (DEUBIQUITINATING ENZYME 8). [Source:SWISSPROT;Acc:P40818]	yeast	YER144C	YMR032W	4	two-hybrid (15). confidence: medium. previously annotated: no.
ENSG00000007237.3	GROWTH-ARREST-SPECIFIC PROTEIN 7 (GAS-7). [Source:SWISSPROT;Acc:O60861]	ENSG00000167433.1		yeast	YBR260C	YMR032W	3.182	two-hybrid (3). confidence: medium. previously annotated: no.
ENSG00000007350.3	TRANSKETOLASE-LIKE 1 (EC 2.2.1.1) (TRANSKETOLASE 2) (TK 2) (TRANSKETOLASE RELATED PROTEIN). [Source:SWISSPROT;Acc:P51854]	ENSG00000093217.2	XYLULOKINASE HOMOLOG; XYLULOKINASE (H. INFLUENZAE) HOMOLOG. [Source:RefSeq;Acc:NM_005108]	yeast	YPR074C	YGR194C	3.476	gene neighborhood (2). confidence: medium. previously annotated: no.
ENSG00000007350.3	TRANSKETOLASE-LIKE 1 (EC 2.2.1.1) (TRANSKETOLASE 2) (TK 2) (TRANSKETOLASE RELATED PROTEIN). [Source:SWISSPROT;Acc:P51854]	ENSG00000151093.1		yeast	YPR074C	YER061C	3.476	gene neighborhood (2). confidence: medium. previously annotated: no.
ENSG00000007350.3	TRANSKETOLASE-LIKE 1 (EC 2.2.1.1) (TRANSKETOLASE 2) (TK 2) (TRANSKETOLASE RELATED PROTEIN). [Source:SWISSPROT;Acc:P51854]	ENSG00000177156.1	TRANSALDOLASE (EC 2.2.1.2). [Source:SWISSPROT;Acc:P37837]	yeast	YPR074C	YLR354C	3.476	gene neighborhood (5). confidence: medium. previously annotated: no.
ENSG00000007372.4	PAIRED BOX PROTEIN PAX-6 (OCULORHOMBIN) (ANIRIDIA, TYPE II PROTEIN). [Source:SWISSPROT;Acc:P26367]	ENSG00000048991.3	R3H DOMAIN PROTEIN 1. [Source:SWISSPROT;Acc:Q15032]	worm	F14F3.1	ZK121.2	4	CORE_2
ENSG00000007372.4	PAIRED BOX PROTEIN PAX-6 (OCULORHOMBIN) (ANIRIDIA, TYPE II PROTEIN). [Source:SWISSPROT;Acc:P26367]	ENSG00000076062.2		worm	F14F3.1	ZK121.2	3.15	CORE_2
ENSG00000007372.4	PAIRED BOX PROTEIN PAX-6 (OCULORHOMBIN) (ANIRIDIA, TYPE II PROTEIN). [Source:SWISSPROT;Acc:P26367]	ENSG00000078747.1	ITCHY HOMOLOG E3 UBIQUITIN PROTEIN LIGASE; ATROPHIN-1 INTERACTING PROTEIN 4; ITCHY (MOUSE HOMOLOG) E3 UBIQUITIN PROTEIN LIGASE; NFE2-ASSOCIATED POLYPEPTIDE 1; UBIQUITIN PROTEIN LIGASE ITCH. [Source:RefSeq;Acc:NM_031483]	worm	F14F3.1	Y65B4BR.4	3.137	CORE_2
ENSG00000007372.4	PAIRED BOX PROTEIN PAX-6 (OCULORHOMBIN) (ANIRIDIA, TYPE II PROTEIN). [Source:SWISSPROT;Acc:P26367]	ENSG00000100379.4		worm	F14F3.1	C52B11.2	3.324	CORE_2
ENSG00000007372.4	PAIRED BOX PROTEIN PAX-6 (OCULORHOMBIN) (ANIRIDIA, TYPE II PROTEIN). [Source:SWISSPROT;Acc:P26367]	ENSG00000111605.4	CLEAVAGE AND POLYADENYLATION SPECIFIC FACTOR 6, 68 KD SUBUNIT; PRE-MRNA CLEAVAGE FACTOR IM (68KD); CLEAVAGE AND POLYADENYLATION SPECIFIC FACTOR 6, 68KD SUBUNIT; PRE-MRNA CLEAVAGE FACTOR I, 68KD SUBUNIT. [Source:RefSeq;Acc:NM_007007]	worm	F14F3.1	D1046.1	4	CORE_1
ENSG00000007372.4	PAIRED BOX PROTEIN PAX-6 (OCULORHOMBIN) (ANIRIDIA, TYPE II PROTEIN). [Source:SWISSPROT;Acc:P26367]	ENSG00000112531.3	QUAKING ISOFORM 6. [Source:SPTREMBL;Acc:Q9P0X9]	worm	F14F3.1	T21G5.5	4	CORE_2
ENSG00000007372.4	PAIRED BOX PROTEIN PAX-6 (OCULORHOMBIN) (ANIRIDIA, TYPE II PROTEIN). [Source:SWISSPROT;Acc:P26367]	ENSG00000114698.1	PHOSPHOLIPID SCRAMBLASE 4 (PL SCRAMBLASE 4) (CA(2+)-DEPENDENT PHOSPHOLIPID SCRAMBLASE 4). [Source:SWISSPROT;Acc:Q9NRQ2]	worm	F14F3.1	T22H2.5	3.174	CORE_2
ENSG00000007372.4	PAIRED BOX PROTEIN PAX-6 (OCULORHOMBIN) (ANIRIDIA, TYPE II PROTEIN). [Source:SWISSPROT;Acc:P26367]	ENSG00000138768.2	GENERAL VESICULAR TRANSPORT FACTOR P115 (TRANSCYTOSIS ASSOCIATED PROTEIN) (TAP) (VESICLE DOCKING PROTEIN). [Source:SWISSPROT;Acc:O60763]	worm	F14F3.1	K09B11.9	3.995	CORE_1
ENSG00000007372.4	PAIRED BOX PROTEIN PAX-6 (OCULORHOMBIN) (ANIRIDIA, TYPE II PROTEIN). [Source:SWISSPROT;Acc:P26367]	ENSG00000140990.3	NADH-UBIQUINONE OXIDOREDUCTASE PDSW SUBUNIT (EC 1.6.5.3) (EC 1.6.99.3) (COMPLEX I-PDSW) (CI-PDSW). [Source:SWISSPROT;Acc:O96000]	worm	F14F3.1	F59C6.5	4	CORE_2
ENSG00000007372.4	PAIRED BOX PROTEIN PAX-6 (OCULORHOMBIN) (ANIRIDIA, TYPE II PROTEIN). [Source:SWISSPROT;Acc:P26367]	ENSG00000143569.3		worm	F14F3.1	R119.4	3.933	CORE_1
ENSG00000007372.4	PAIRED BOX PROTEIN PAX-6 (OCULORHOMBIN) (ANIRIDIA, TYPE II PROTEIN). [Source:SWISSPROT;Acc:P26367]	ENSG00000149532.3	PRE-MRNA CLEAVAGE FACTOR I, 59 KDA SUBUNIT. [Source:RefSeq;Acc:NM_024811]	worm	F14F3.1	D1046.1	3.151	CORE_1
ENSG00000007372.4	PAIRED BOX PROTEIN PAX-6 (OCULORHOMBIN) (ANIRIDIA, TYPE II PROTEIN). [Source:SWISSPROT;Acc:P26367]	ENSG00000153201.3	RAN-BINDING PROTEIN 2 (RANBP2) (NUCLEAR PORE COMPLEX PROTEIN NUP358) (NUCLEOPORIN NUP358) (358 KDA NUCLEOPORIN) (P270). [Source:SWISSPROT;Acc:P49792]	worm	F14F3.1	F59A2.1	4	CORE_1
ENSG00000007372.4	PAIRED BOX PROTEIN PAX-6 (OCULORHOMBIN) (ANIRIDIA, TYPE II PROTEIN). [Source:SWISSPROT;Acc:P26367]	ENSG00000163746.2	PHOSPHOLIPID SCRAMBLASE 2 (PL SCRAMBLASE 2) (CA(2+)-DEPENDENT PHOSPHOLIPID SCRAMBLASE 2). [Source:SWISSPROT;Acc:Q9NRY7]	worm	F14F3.1	T22H2.5	4	CORE_2
ENSG00000007372.4	PAIRED BOX PROTEIN PAX-6 (OCULORHOMBIN) (ANIRIDIA, TYPE II PROTEIN). [Source:SWISSPROT;Acc:P26367]	ENSG00000164080.2		worm	F14F3.1	C27B7.4	4	CORE_1
ENSG00000007372.4	PAIRED BOX PROTEIN PAX-6 (OCULORHOMBIN) (ANIRIDIA, TYPE II PROTEIN). [Source:SWISSPROT;Acc:P26367]	ENSG00000167977.1		worm	F14F3.1	C52B11.2	4	CORE_2
ENSG00000007372.4	PAIRED BOX PROTEIN PAX-6 (OCULORHOMBIN) (ANIRIDIA, TYPE II PROTEIN). [Source:SWISSPROT;Acc:P26367]	ENSG00000174289.4	PHOSPHOLIPID SCRAMBLASE 3 (PL SCRAMBLASE 3) (CA(2+)-DEPENDENT PHOSPHOLIPID SCRAMBLASE 3). [Source:SWISSPROT;Acc:Q9NRY6]	worm	F14F3.1	T22H2.5	3.18	CORE_2
ENSG00000007372.4	PAIRED BOX PROTEIN PAX-6 (OCULORHOMBIN) (ANIRIDIA, TYPE II PROTEIN). [Source:SWISSPROT;Acc:P26367]	ENSG00000179912.3		worm	F14F3.1	ZK121.2	3.375	CORE_2
ENSG00000007372.4	PAIRED BOX PROTEIN PAX-6 (OCULORHOMBIN) (ANIRIDIA, TYPE II PROTEIN). [Source:SWISSPROT;Acc:P26367]	ENSG00000180901.3		worm	F14F3.1	C52B11.2	3.438	CORE_2
ENSG00000007372.4	PAIRED BOX PROTEIN PAX-6 (OCULORHOMBIN) (ANIRIDIA, TYPE II PROTEIN). [Source:SWISSPROT;Acc:P26367]	ENSG00000183054.1	RAN-BINDING PROTEIN 2-LIKE 1 ISOFORM 2; SPERM MEMBRANE PROTEIN BS-63; RAN-BINDING PROTEIN 2-LIKE 1. [Source:RefSeq;Acc:NM_032260]	worm	F14F3.1	F59A2.1	3.454	CORE_1
ENSG00000007372.4	PAIRED BOX PROTEIN PAX-6 (OCULORHOMBIN) (ANIRIDIA, TYPE II PROTEIN). [Source:SWISSPROT;Acc:P26367]	ENSG00000184538.1	RAN-BINDING PROTEIN 2-LIKE 1 ISOFORM 2; SPERM MEMBRANE PROTEIN BS-63; RAN-BINDING PROTEIN 2-LIKE 1. [Source:RefSeq;Acc:NM_032260]	worm	F14F3.1	F59A2.1	3.221	CORE_1
ENSG00000007372.4	PAIRED BOX PROTEIN PAX-6 (OCULORHOMBIN) (ANIRIDIA, TYPE II PROTEIN). [Source:SWISSPROT;Acc:P26367]	ENSG00000185359.1	HEPATOCYTE GROWTH FACTOR-REGULATED TYROSINE KINASE SUBSTRATE; HUMAN GROWTH FACTOR-REGULATED TYROSINE KINASE SUBSTRATE. [Source:RefSeq;Acc:NM_004712]	worm	F14F3.1	C07G1.5	4	CORE_2
ENSG00000007392.4	LUC7-LIKE; SARCOPLASMIC RETICULUM PROTEIN LUC7B1. [Source:RefSeq;Acc:NM_018032]	ENSG00000059728.1	MAD PROTEIN (MAX DIMERIZER). [Source:SWISSPROT;Acc:Q05195]	fly	CG13316	CG7564	4	0.516712156
ENSG00000007392.4	LUC7-LIKE; SARCOPLASMIC RETICULUM PROTEIN LUC7B1. [Source:RefSeq;Acc:NM_018032]	ENSG00000075151.4	EUKARYOTIC TRANSLATION INITIATION FACTOR 4 GAMMA, 3. [Source:RefSeq;Acc:NM_003760]	yeast	YGL049C	YDL087C	4	TAP (3). confidence: medium. previously annotated: no.
ENSG00000007392.4	LUC7-LIKE; SARCOPLASMIC RETICULUM PROTEIN LUC7B1. [Source:RefSeq;Acc:NM_018032]	ENSG00000095370.4	SH2 DOMAIN CONTAINING 3C; NOVEL SH2-CONTAINING PROTEIN 3; SH2 DOMAIN-CONTAINING 3C; LIKELY ORTHOLOG OF MOUSE CAS/HEF1-ASSOCIATED SIGNAL TRANSDUCER. [Source:RefSeq;Acc:NM_005489]	fly	CG7564	CG9098	3.175	0.691315647
ENSG00000007392.4	LUC7-LIKE; SARCOPLASMIC RETICULUM PROTEIN LUC7B1. [Source:RefSeq;Acc:NM_018032]	ENSG00000100028.1	SMALL NUCLEAR RIBONUCLEOPROTEIN SM D3 (SNRNP CORE PROTEIN D3) (SM-D3). [Source:SWISSPROT;Acc:P43331]	yeast	YLR147C	YDL087C	4	TAP (5). confidence: medium. previously annotated: no.
ENSG00000007392.4	LUC7-LIKE; SARCOPLASMIC RETICULUM PROTEIN LUC7B1. [Source:RefSeq;Acc:NM_018032]	ENSG00000104852.2	U1 SMALL NUCLEAR RIBONUCLEOPROTEIN 70 KDA (U1 SNRNP 70 KDA) (SNRNP70) (U1-70K). [Source:SWISSPROT;Acc:P08621]	yeast	YIL061C	YDL087C	4	TAP (7). confidence: medium. previously annotated: no.
ENSG00000007392.4	LUC7-LIKE; SARCOPLASMIC RETICULUM PROTEIN LUC7B1. [Source:RefSeq;Acc:NM_018032]	ENSG00000110844.1	HUNTINGTIN INTERACTING PROTEIN C. [Source:RefSeq;Acc:NM_012272]	yeast	YKL012W	YDL087C	4	TAP (7). confidence: medium. previously annotated: no.
ENSG00000007392.4	LUC7-LIKE; SARCOPLASMIC RETICULUM PROTEIN LUC7B1. [Source:RefSeq;Acc:NM_018032]	ENSG00000114503.2	20 KDA NUCLEAR CAP BINDING PROTEIN (NCBP 20 KDA SUBUNIT) (CBP20) (NCBP INTERACTING PROTEIN 1) (NIP1). [Source:SWISSPROT;Acc:P52298]	yeast	YDL087C	YPL178W	4	TAP (3). confidence: medium. previously annotated: no.
ENSG00000007392.4	LUC7-LIKE; SARCOPLASMIC RETICULUM PROTEIN LUC7B1. [Source:RefSeq;Acc:NM_018032]	ENSG00000114867.4	EUKARYOTIC TRANSLATION INITIATION FACTOR 4 GAMMA (EIF-4-GAMMA) (EIF- 4G) (EIF4G) (P220). [Source:SWISSPROT;Acc:Q04637]	yeast	YGL049C	YDL087C	4	TAP (3). confidence: medium. previously annotated: no.
ENSG00000007392.4	LUC7-LIKE; SARCOPLASMIC RETICULUM PROTEIN LUC7B1. [Source:RefSeq;Acc:NM_018032]	ENSG00000115524.4	SPLICING FACTOR 3B SUBUNIT 1 (SPLICEOSOME ASSOCIATED PROTEIN 155) (SAP 155) (SF3B155) (PRE-MRNA SPLICING FACTOR SF3B 155 KDA SUBUNIT). [Source:SWISSPROT;Acc:O75533]	yeast	YMR288W	YDL087C	4	TAP (3). confidence: medium. previously annotated: no.
ENSG00000007392.4	LUC7-LIKE; SARCOPLASMIC RETICULUM PROTEIN LUC7B1. [Source:RefSeq;Acc:NM_018032]	ENSG00000116001.3	NUCLEOLYSIN TIA-1 (RNA-BINDING PROTEIN TIA-1) (P40-TIA-1) [CONTAINS: P15-TIA-1]. [Source:SWISSPROT;Acc:P31483]	yeast	YHR086W	YDL087C	4	TAP (5). confidence: medium. previously annotated: no.
ENSG00000007392.4	LUC7-LIKE; SARCOPLASMIC RETICULUM PROTEIN LUC7B1. [Source:RefSeq;Acc:NM_018032]	ENSG00000119950.4	MAX INTERACTING PROTEIN 1 (MXI1 PROTEIN). [Source:SWISSPROT;Acc:P50539]	fly	CG13316	CG7564	3.481	0.516712156
ENSG00000007392.4	LUC7-LIKE; SARCOPLASMIC RETICULUM PROTEIN LUC7B1. [Source:RefSeq;Acc:NM_018032]	ENSG00000123596.4	HUNTINGTIN-INTERACTING PROTEIN HYPA/FBP11 (FRAGMENT). [Source:SPTREMBL;Acc:O75404]	yeast	YKL012W	YDL087C	3.073	TAP (7). confidence: medium. previously annotated: no.
ENSG00000007392.4	LUC7-LIKE; SARCOPLASMIC RETICULUM PROTEIN LUC7B1. [Source:RefSeq;Acc:NM_018032]	ENSG00000123933.3	MAX-INTERACTING TRANSCRIPTIONAL REPRESSOR MAD4 (MAX-ASSOCIATED PROTEIN 4) (MAX DIMERIZATION PROTEIN 4). [Source:SWISSPROT;Acc:Q14582]	fly	CG13316	CG7564	3.328	0.516712156
ENSG00000007392.4	LUC7-LIKE; SARCOPLASMIC RETICULUM PROTEIN LUC7B1. [Source:RefSeq;Acc:NM_018032]	ENSG00000125743.1	SMALL NUCLEAR RIBONUCLEOPROTEIN SM D2 (SNRNP CORE PROTEIN D2) (SM-D2). [Source:SWISSPROT;Acc:P43330]	yeast	YDL087C	YLR275W	4	TAP (6). confidence: medium. previously annotated: no.
ENSG00000007392.4	LUC7-LIKE; SARCOPLASMIC RETICULUM PROTEIN LUC7B1. [Source:RefSeq;Acc:NM_018032]	ENSG00000136554.1	FORMIN BINDING PROTEIN 3; FAS-LIGAND ASSOCIATED FACTOR 1; HUNTINGTIN-INTERACTING PROTEIN A; NY-REN-6 ANTIGEN. [Source:RefSeq;Acc:NM_017892]	yeast	YKL012W	YDL087C	3.236	TAP (7). confidence: medium. previously annotated: no.
ENSG00000007392.4	LUC7-LIKE; SARCOPLASMIC RETICULUM PROTEIN LUC7B1. [Source:RefSeq;Acc:NM_018032]	ENSG00000137936.4	BREAST CANCER ANTIESTROGEN RESISTANCE 3. [Source:RefSeq;Acc:NM_003567]	fly	CG7564	CG9098	4	0.691315647
ENSG00000007392.4	LUC7-LIKE; SARCOPLASMIC RETICULUM PROTEIN LUC7B1. [Source:RefSeq;Acc:NM_018032]	ENSG00000151923.2	NUCLEOLYSIN TIAR (TIA-1 RELATED PROTEIN). [Source:SWISSPROT;Acc:Q01085]	yeast	YHR086W	YDL087C	3.69	TAP (5). confidence: medium. previously annotated: no.
ENSG00000007392.4	LUC7-LIKE; SARCOPLASMIC RETICULUM PROTEIN LUC7B1. [Source:RefSeq;Acc:NM_018032]	ENSG00000167088.1	SMALL NUCLEAR RIBONUCLEOPROTEIN SM D1 (SNRNP CORE PROTEIN D1) (SM-D1) (SM-D AUTOANTIGEN). [Source:SWISSPROT;Acc:P13641]	yeast	YGR074W	YDL087C	4	TAP (3). confidence: medium. previously annotated: no.
ENSG00000007392.4	LUC7-LIKE; SARCOPLASMIC RETICULUM PROTEIN LUC7B1. [Source:RefSeq;Acc:NM_018032]	ENSG00000168233.4	SPLICING FACTOR 3B SUBUNIT 3 (SPLICEOSOME ASSOCIATED PROTEIN 130) (SAP 130) (SF3B130) (PRE-MRNA SPLICING FACTOR SF3B 130 KDA SUBUNIT). [Source:SWISSPROT;Acc:Q15393]	yeast	YML049C	YDL087C	4	TAP (5). confidence: medium. previously annotated: no.
ENSG00000007392.4	LUC7-LIKE; SARCOPLASMIC RETICULUM PROTEIN LUC7B1. [Source:RefSeq;Acc:NM_018032]	ENSG00000169228.1	MAX DIMERIZATION PROTEIN 3; LIKELY ORTHOLOG OF MOUSE MAX DIMERIZATION PROTEIN 3. [Source:RefSeq;Acc:NM_031300]	fly	CG13316	CG7564	3.261	0.516712156
ENSG00000007392.4	LUC7-LIKE; SARCOPLASMIC RETICULUM PROTEIN LUC7B1. [Source:RefSeq;Acc:NM_018032]	ENSG00000170935.1	DJ820B18.1 (SIMILAR TO NUCLEAR CAP BINDING PROTEIN) (FRAGMENT). [Source:SPTREMBL;Acc:Q8WWK2]	yeast	YDL087C	YPL178W	3.089	TAP (3). confidence: medium. previously annotated: no.
ENSG00000007516.2	BAI1-ASSOCIATED PROTEIN 3; BAI-ASSOCIATED PROTEIN 3. [Source:RefSeq;Acc:NM_003933]	ENSG00000151247.1	EUKARYOTIC TRANSLATION INITIATION FACTOR 4E (EIF-4E) (EIF4E) (MRNA CAP-BINDING PROTEIN) (EIF-4F 25 KDA SUBUNIT). [Source:SWISSPROT;Acc:P06730]	fly	CG32381	CG8023	3.081	0.768632353
ENSG00000007520.1	C316G12.2 (NOVEL PROTEIN SIMILAR TO PREDICTED YEAST, WORM AND ARCHAE- BACTERIAL PROTEINS) (SIMILAR TO UND313) (S. CERVISIAE) (HYPOTHETICAL PROTEIN). [Source:SPTREMBL;Acc:Q9UJK0]	ENSG00000136871.3	ALPHA-1-ACID GLYCOPROTEIN 2 PRECURSOR (AGP 2) (OROSOMUCOID 2) (OMD 2). [Source:SWISSPROT;Acc:P19652]	yeast	YIL148W	YOR006C	3.279	gene neighborhood (3). confidence: medium. previously annotated: no.
ENSG00000007520.1	C316G12.2 (NOVEL PROTEIN SIMILAR TO PREDICTED YEAST, WORM AND ARCHAE- BACTERIAL PROTEINS) (SIMILAR TO UND313) (S. CERVISIAE) (HYPOTHETICAL PROTEIN). [Source:SPTREMBL;Acc:Q9UJK0]	ENSG00000150991.2	UBIQUITIN. [Source:SWISSPROT;Acc:P02248]	yeast	YIL148W	YOR006C	4	gene neighborhood (3). confidence: medium. previously annotated: no.
ENSG00000007520.1	C316G12.2 (NOVEL PROTEIN SIMILAR TO PREDICTED YEAST, WORM AND ARCHAE- BACTERIAL PROTEINS) (SIMILAR TO UND313) (S. CERVISIAE) (HYPOTHETICAL PROTEIN). [Source:SPTREMBL;Acc:Q9UJK0]	ENSG00000170315.1	UBIQUITIN. [Source:SWISSPROT;Acc:P02248]	yeast	YIL148W	YOR006C	4	gene neighborhood (3). confidence: medium. previously annotated: no.
ENSG00000007816.1	WD-REPEAT PROTEIN BING4. [Source:SWISSPROT;Acc:O15213]	ENSG00000065183.1	WD-REPEAT PROTEIN 3. [Source:SWISSPROT;Acc:Q9UNX4]	yeast	YER082C	YLR129W	4	TAP (3). confidence: medium. previously annotated: no.
ENSG00000007816.1	WD-REPEAT PROTEIN BING4. [Source:SWISSPROT;Acc:O15213]	ENSG00000087269.3		yeast	YER082C	YDL148C	4	TAP (4). confidence: medium. previously annotated: no.
ENSG00000007816.1	WD-REPEAT PROTEIN BING4. [Source:SWISSPROT;Acc:O15213]	ENSG00000101361.3	NUCLEOLAR PROTEIN NOP56 (NUCLEOLAR PROTEIN 5A). [Source:SWISSPROT;Acc:O00567]	yeast	YER082C	YLR197W	4	TAP (3) HMS-PCI (1). confidence: high. previously annotated: no.
ENSG00000007816.1	WD-REPEAT PROTEIN BING4. [Source:SWISSPROT;Acc:O15213]	ENSG00000105202.1	FIBRILLARIN (34 KDA NUCLEOLAR SCLERODERMA ANTIGEN). [Source:SWISSPROT;Acc:P22087]	yeast	YER082C	YDL014W	4	TAP (5) HMS-PCI (1). confidence: high. previously annotated: no.
ENSG00000007816.1	WD-REPEAT PROTEIN BING4. [Source:SWISSPROT;Acc:O15213]	ENSG00000108270.1	APOPTOSIS ANTAGONIZING TRANSCRIPTION FACTOR. [Source:RefSeq;Acc:NM_012138]	yeast	YER082C	YDR299W	4	TAP (3). confidence: medium. previously annotated: no.
ENSG00000007816.1	WD-REPEAT PROTEIN BING4. [Source:SWISSPROT;Acc:O15213]	ENSG00000111615.2	HIV-1 REV BINDING PROTEIN 2; REV INTERACTING PROTEIN. [Source:RefSeq;Acc:NM_007043]	yeast	YER082C	YCL059C	4	TAP (3). confidence: medium. previously annotated: no.
ENSG00000007816.1	WD-REPEAT PROTEIN BING4. [Source:SWISSPROT;Acc:O15213]	ENSG00000112578.2	BYSTIN. [Source:SWISSPROT;Acc:Q13895]	yeast	YER082C	YBR247C	4	TAP (4). confidence: medium. previously annotated: no.
ENSG00000007816.1	WD-REPEAT PROTEIN BING4. [Source:SWISSPROT;Acc:O15213]	ENSG00000115368.2		yeast	YER082C	YPL126W	3.994	TAP (4) HMS-PCI (1). confidence: high. previously annotated: no.
ENSG00000007816.1	WD-REPEAT PROTEIN BING4. [Source:SWISSPROT;Acc:O15213]	ENSG00000115761.2		yeast	YER082C	YGR145W	4	TAP (3). confidence: medium. previously annotated: no.
ENSG00000007816.1	WD-REPEAT PROTEIN BING4. [Source:SWISSPROT;Acc:O15213]	ENSG00000119285.2	PROTEIN BAP28. [Source:SWISSPROT;Acc:Q9H583]	yeast	YER082C	YJL109C	4	TAP (4) HMS-PCI (1). confidence: high. previously annotated: no.
ENSG00000007816.1	WD-REPEAT PROTEIN BING4. [Source:SWISSPROT;Acc:O15213]	ENSG00000120800.1	DOWN-REGULATED IN METASTASIS. [Source:RefSeq;Acc:NM_014503]	yeast	YER082C	YBL004W	4	TAP (5). confidence: medium. previously annotated: no.
ENSG00000007816.1	WD-REPEAT PROTEIN BING4. [Source:SWISSPROT;Acc:O15213]	ENSG00000124383.1	U3 SMALL NUCLEOLAR RIBONUCLEOPROTEIN PROTEIN MPP10 (M PHASE PHOSPHOPROTEIN 10). [Source:SWISSPROT;Acc:O00566]	yeast	YER082C	YJR002W	4	TAP (5). confidence: medium. previously annotated: no.
ENSG00000007816.1	WD-REPEAT PROTEIN BING4. [Source:SWISSPROT;Acc:O15213]	ENSG00000126749.2	PROBABLE RIBOSOME BIOGENESIS PROTEIN NEP1 (C2F PROTEIN). [Source:SWISSPROT;Acc:Q92979]	yeast	YER082C	YLR186W	4	TAP (4). confidence: medium. previously annotated: no.
ENSG00000007816.1	WD-REPEAT PROTEIN BING4. [Source:SWISSPROT;Acc:O15213]	ENSG00000134987.2	T-CELL ACTIVATION WD REPEAT PROTEIN. [Source:RefSeq;Acc:NM_139281]	yeast	YLR409C	YER082C	4	TAP (4). confidence: medium. previously annotated: no.
ENSG00000007816.1	WD-REPEAT PROTEIN BING4. [Source:SWISSPROT;Acc:O15213]	ENSG00000135372.1	UPF0202 PROTEIN KIAA1709. [Source:SWISSPROT;Acc:Q9H0A0]	yeast	YER082C	YNL132W	4	TAP (5) HMS-PCI (1). confidence: high. previously annotated: no.
ENSG00000007816.1	WD-REPEAT PROTEIN BING4. [Source:SWISSPROT;Acc:O15213]	ENSG00000141076.3	CIRHIN; TESTIS EXPRESSED GENE 292; CIRRHOSIS, AUTOSOMAL RECESSIVE 1A. [Source:RefSeq;Acc:NM_032830]	yeast	YER082C	YDR324C	4	TAP (4). confidence: medium. previously annotated: no.
ENSG00000007816.1	WD-REPEAT PROTEIN BING4. [Source:SWISSPROT;Acc:O15213]	ENSG00000164338.1		yeast	YER082C	YMR093W	4	TAP (4). confidence: medium. previously annotated: no.
ENSG00000007816.1	WD-REPEAT PROTEIN BING4. [Source:SWISSPROT;Acc:O15213]	ENSG00000164934.2		yeast	YER082C	YLL011W	3.998	TAP (3). confidence: medium. previously annotated: no.
ENSG00000007816.1	WD-REPEAT PROTEIN BING4. [Source:SWISSPROT;Acc:O15213]	ENSG00000165271.3	NUCLEOLAR RNA-ASSOCIATED PROTEIN ALPHA ISOFORM. [Source:RefSeq;Acc:NM_022917]	yeast	YER082C	YGR090W	4	TAP (4) HMS-PCI (2). confidence: high. previously annotated: no.
ENSG00000007816.1	WD-REPEAT PROTEIN BING4. [Source:SWISSPROT;Acc:O15213]	ENSG00000171490.1	PBK1 PROTEIN. [Source:SPTREMBL;Acc:O76021]	yeast	YER082C	YKR060W	4	TAP (3). confidence: medium. previously annotated: no.
ENSG00000007816.1	WD-REPEAT PROTEIN BING4. [Source:SWISSPROT;Acc:O15213]	ENSG00000177971.1		yeast	YER082C	YHR148W	4	TAP (4). confidence: medium. previously annotated: no.
ENSG00000007816.1	WD-REPEAT PROTEIN BING4. [Source:SWISSPROT;Acc:O15213]	ENSG00000184967.1		yeast	YER082C	YPR144C	4	TAP (4). confidence: medium. previously annotated: no.
ENSG00000007869.3	60S RIBOSOMAL PROTEIN L10A (CSA-19). [Source:SWISSPROT;Acc:P53025]	ENSG00000008988.1	40S RIBOSOMAL PROTEIN S20. [Source:SWISSPROT;Acc:P17075]	yeast	YHL015W	YPL220W	4	gene neighborhood (3). confidence: medium. previously annotated: no.
ENSG00000007869.3	60S RIBOSOMAL PROTEIN L10A (CSA-19). [Source:SWISSPROT;Acc:P53025]	ENSG00000039068.3	EPITHELIAL-CADHERIN PRECURSOR (E-CADHERIN) (UVOMORULIN) (CADHERIN-1) (CAM 120/80). [Source:SWISSPROT;Acc:P12830]	yeast	YOL127W	YPL220W	3.52	gene neighborhood (3) synexpression. confidence: high. previously annotated: yes.
ENSG00000007869.3	60S RIBOSOMAL PROTEIN L10A (CSA-19). [Source:SWISSPROT;Acc:P53025]	ENSG00000058262.2	PROTEIN TRANSPORT PROTEIN SEC61 ALPHA SUBUNIT ISOFORM 1 (SEC61 ALPHA- 1). [Source:SWISSPROT;Acc:P38378]	yeast	YLR378C	YPL220W	4	gene neighborhood (3). confidence: medium. previously annotated: no.
ENSG00000007869.3	60S RIBOSOMAL PROTEIN L10A (CSA-19). [Source:SWISSPROT;Acc:P53025]	ENSG00000065665.4	PROTEIN TRANSPORT PROTEIN SEC61 ALPHA SUBUNIT ISOFORM 2 (SEC61 ALPHA- 2). [Source:SWISSPROT;Acc:Q9Y2R3]	yeast	YLR378C	YPL220W	3.945	gene neighborhood (3). confidence: medium. previously annotated: no.
ENSG00000007869.3	60S RIBOSOMAL PROTEIN L10A (CSA-19). [Source:SWISSPROT;Acc:P53025]	ENSG00000083845.1	40S RIBOSOMAL PROTEIN S5. [Source:SWISSPROT;Acc:P46782]	yeast	YJR123W	YPL220W	4	gene neighborhood (7). confidence: medium. previously annotated: no.
ENSG00000007869.3	60S RIBOSOMAL PROTEIN L10A (CSA-19). [Source:SWISSPROT;Acc:P53025]	ENSG00000090861.1	ALANYL-TRNA SYNTHETASE (EC 6.1.1.7) (ALANINE--TRNA LIGASE) (ALARS). [Source:SWISSPROT;Acc:P49588]	yeast	YOR335C	YPL220W	4	gene neighborhood (2). confidence: medium. previously annotated: no.
ENSG00000007869.3	60S RIBOSOMAL PROTEIN L10A (CSA-19). [Source:SWISSPROT;Acc:P53025]	ENSG00000102978.3	DNA-DIRECTED RNA POLYMERASE II 33 KDA POLYPEPTIDE (EC 2.7.7.6) (RPB3) (RNA POLYMERASE II SUBUNIT 3) (RPB33) (RPB31). [Source:SWISSPROT;Acc:P19387]	yeast	YPL220W	YIL021W	4	gene neighborhood (2). confidence: medium. previously annotated: no.
ENSG00000007869.3	60S RIBOSOMAL PROTEIN L10A (CSA-19). [Source:SWISSPROT;Acc:P53025]	ENSG00000112651.1	MITOCHONDRIAL RIBOSOMAL PROTEIN L2. [Source:RefSeq;Acc:NM_015950]	yeast	YPL220W	YEL050C	4	gene neighborhood (3). confidence: medium. previously annotated: no.
ENSG00000007869.3	60S RIBOSOMAL PROTEIN L10A (CSA-19). [Source:SWISSPROT;Acc:P53025]	ENSG00000114686.1	MITOCHONDRIAL 60S RIBOSOMAL PROTEIN L3 (L3MT). [Source:SWISSPROT;Acc:P09001]	yeast	YGR220C	YPL220W	4	gene neighborhood (3). confidence: medium. previously annotated: no.
ENSG00000007869.3	60S RIBOSOMAL PROTEIN L10A (CSA-19). [Source:SWISSPROT;Acc:P53025]	ENSG00000122406.2	60S RIBOSOMAL PROTEIN L5. [Source:SWISSPROT;Acc:P46777]	yeast	YPL131W	YPL220W	4	gene neighborhood (3). confidence: medium. previously annotated: yes.
ENSG00000007869.3	60S RIBOSOMAL PROTEIN L10A (CSA-19). [Source:SWISSPROT;Acc:P53025]	ENSG00000124255.1	40S RIBOSOMAL PROTEIN S2 (S4) (LLREP3 PROTEIN). [Source:SWISSPROT;Acc:P15880]	yeast	YGL123W	YPL220W	4	gene neighborhood (3). confidence: medium. previously annotated: no.
ENSG00000007869.3	60S RIBOSOMAL PROTEIN L10A (CSA-19). [Source:SWISSPROT;Acc:P53025]	ENSG00000129973.1	C367G8.3 (NOVEL PROTEIN SIMILAR TO RPL23A (60S RIBOSOMAL PROTEIN L23A)) (60S RIBOSOMAL PROTEIN L23A LIKE). [Source:SPTREMBL;Acc:Q9BR02]	yeast	YOL127W	YPL220W	3.562	gene neighborhood (3) synexpression. confidence: high. previously annotated: yes.
ENSG00000007869.3	60S RIBOSOMAL PROTEIN L10A (CSA-19). [Source:SWISSPROT;Acc:P53025]	ENSG00000132341.1	GTP-BINDING NUCLEAR PROTEIN RAN (TC4) (RAN GTPASE) (ANDROGEN RECEPTOR- ASSOCIATED PROTEIN 24). [Source:SWISSPROT;Acc:P17080]	worm	K01G5.4	Y71F9AL.13	4	CORE_2
ENSG00000007869.3	60S RIBOSOMAL PROTEIN L10A (CSA-19). [Source:SWISSPROT;Acc:P53025]	ENSG00000132432.1	PROTEIN TRANSPORT PROTEIN SEC61 GAMMA SUBUNIT. [Source:SWISSPROT;Acc:P38384]	yeast	YGL135W	YDR086C	4	gene neighborhood (2). confidence: medium. previously annotated: no.
ENSG00000007869.3	60S RIBOSOMAL PROTEIN L10A (CSA-19). [Source:SWISSPROT;Acc:P53025]	ENSG00000136942.1	60S RIBOSOMAL PROTEIN L35. [Source:SWISSPROT;Acc:P42766]	yeast	YGL135W	YDL136W	3.973	gene neighborhood (3). confidence: medium. previously annotated: yes.
ENSG00000007869.3	60S RIBOSOMAL PROTEIN L10A (CSA-19). [Source:SWISSPROT;Acc:P53025]	ENSG00000137547.1	MITOCHONDRIAL RIBOSOMAL PROTEIN L15. [Source:RefSeq;Acc:NM_014175]	yeast	YNL284C	YPL220W	4	gene neighborhood (3). confidence: medium. previously annotated: no.
ENSG00000007869.3	60S RIBOSOMAL PROTEIN L10A (CSA-19). [Source:SWISSPROT;Acc:P53025]	ENSG00000138396.1	40S RIBOSOMAL PROTEIN S15 (RIG PROTEIN). [Source:SWISSPROT;Acc:P11174]	yeast	YOL040C	YPL220W	4	gene neighborhood (3). confidence: medium. previously annotated: no.
ENSG00000007869.3	60S RIBOSOMAL PROTEIN L10A (CSA-19). [Source:SWISSPROT;Acc:P53025]	ENSG00000140986.3	60S RIBOSOMAL PROTEIN L3-LIKE. [Source:SWISSPROT;Acc:Q92901]	yeast	YOR063W	YPL220W	4	gene neighborhood (3). confidence: medium. previously annotated: yes.
ENSG00000007869.3	60S RIBOSOMAL PROTEIN L10A (CSA-19). [Source:SWISSPROT;Acc:P53025]	ENSG00000149273.1	40S RIBOSOMAL PROTEIN S3. [Source:SWISSPROT;Acc:P23396]	yeast	YPL220W	YNL178W	4	gene neighborhood (3). confidence: medium. previously annotated: no.
ENSG00000007869.3	60S RIBOSOMAL PROTEIN L10A (CSA-19). [Source:SWISSPROT;Acc:P53025]	ENSG00000158042.2	MITOCHONDRIAL RIBOSOMAL PROTEIN L17; LYST-INTERACTING PROTEIN LIP2. [Source:RefSeq;Acc:NM_022061]	yeast	YPL220W	YJL063C	4	gene neighborhood (2). confidence: medium. previously annotated: no.
ENSG00000007869.3	60S RIBOSOMAL PROTEIN L10A (CSA-19). [Source:SWISSPROT;Acc:P53025]	ENSG00000161970.1	60S RIBOSOMAL PROTEIN L26. [Source:SWISSPROT;Acc:Q02877]	yeast	YGR034W	YPL220W	4	gene neighborhood (3). confidence: medium. previously annotated: yes.
ENSG00000007869.3	60S RIBOSOMAL PROTEIN L10A (CSA-19). [Source:SWISSPROT;Acc:P53025]	ENSG00000165496.1	RIBOSOMAL PROTEIN L10-LIKE PROTEIN. [Source:RefSeq;Acc:NM_080746]	yeast	YPL220W	YLR075W	3.892	gene neighborhood (3). confidence: medium. previously annotated: yes.
ENSG00000007869.3	60S RIBOSOMAL PROTEIN L10A (CSA-19). [Source:SWISSPROT;Acc:P53025]	ENSG00000171242.2	60S RIBOSOMAL PROTEIN L10 (QM PROTEIN) (TUMOR SUPPRESSOR QM) (LAMININ RECEPTOR HOMOLOG). [Source:SWISSPROT;Acc:P27635]	yeast	YPL220W	YLR075W	4	gene neighborhood (3). confidence: medium. previously annotated: yes.
ENSG00000007869.3	60S RIBOSOMAL PROTEIN L10A (CSA-19). [Source:SWISSPROT;Acc:P53025]	ENSG00000171421.1	60S RIBOSOMAL PROTEIN L36, MITOCHONDRIAL PRECURSOR (L36MT) (BRCA1- INTERACTING PROTEIN 1). [Source:SWISSPROT;Acc:Q9P0J6]	yeast	YPL183W-A	YPL220W	4	gene neighborhood (2). confidence: medium. previously annotated: no.
ENSG00000007869.3	60S RIBOSOMAL PROTEIN L10A (CSA-19). [Source:SWISSPROT;Acc:P53025]	ENSG00000171453.1	DNA-DIRECTED RNA POLYMERASE I 40 KDA POLYPEPTIDE (EC 2.7.7.6) (RPA40) (RPA39). [Source:SWISSPROT;Acc:O15160]	yeast	YPL220W	YPR110C	4	gene neighborhood (2). confidence: medium. previously annotated: no.
ENSG00000007869.3	60S RIBOSOMAL PROTEIN L10A (CSA-19). [Source:SWISSPROT;Acc:P53025]	ENSG00000173070.2	60S RIBOSOMAL PROTEIN L23A. [Source:SWISSPROT;Acc:P29316]	yeast	YOL127W	YPL220W	4	gene neighborhood (3) synexpression. confidence: high. previously annotated: yes.
ENSG00000007869.3	60S RIBOSOMAL PROTEIN L10A (CSA-19). [Source:SWISSPROT;Acc:P53025]	ENSG00000183093.1	60S RIBOSOMAL PROTEIN L12, MITOCHONDRIAL PRECURSOR (L12MT) (5C5-2). [Source:SWISSPROT;Acc:P52815]	yeast	YGL068W	YPL220W	4	gene neighborhood (14). confidence: medium. previously annotated: no.
ENSG00000007869.3	60S RIBOSOMAL PROTEIN L10A (CSA-19). [Source:SWISSPROT;Acc:P53025]	ENSG00000186894.1	PUTATIVE EUKARYOTIC TRANSLATION INITIATION FACTOR 1A (EIF-1A) (EIF- 4C). [Source:SWISSPROT;Acc:O75642]	yeast	YMR260C	YPL220W	4	gene neighborhood (2). confidence: medium. previously annotated: no.
ENSG00000007933.1	DIMETHYLANILINE MONOOXYGENASE [N-OXIDE FORMING] 3 (EC 1.14.13.8) (HEPATIC FLAVIN-CONTAINING MONOOXYGENASE 3) (FMO 3) (DIMETHYLANILINE OXIDASE 3) (FMO FORM 2) (FMO II). [Source:SWISSPROT;Acc:P31513]	ENSG00000136631.1	VACUOLAR PROTEIN SORTING-ASSOCIATED PROTEIN 45 (H-VPS45) (HLVPS45). [Source:SWISSPROT;Acc:Q9NRW7]	fly	CG3174	CG8228	3.678	0.569912516
ENSG00000007933.1	DIMETHYLANILINE MONOOXYGENASE [N-OXIDE FORMING] 3 (EC 1.14.13.8) (HEPATIC FLAVIN-CONTAINING MONOOXYGENASE 3) (FMO 3) (DIMETHYLANILINE OXIDASE 3) (FMO FORM 2) (FMO II). [Source:SWISSPROT;Acc:P31513]	ENSG00000166133.3	C18B11 HOMOLOG (44.9KD). [Source:RefSeq;Acc:NM_152260]	fly	CG3174	CG6187	2.867	0.73638326
ENSG00000007968.1	TRANSCRIPTION FACTOR E2F2 (E2F-2). [Source:SWISSPROT;Acc:Q14209]	ENSG00000114126.2	TRANSCRIPTION FACTOR DP-2 (E2F DIMERIZATION PARTNER 2). [Source:SWISSPROT;Acc:Q14188]	fly	CG4654	CG6376	3.274	0.98164084
ENSG00000007968.1	TRANSCRIPTION FACTOR E2F2 (E2F-2). [Source:SWISSPROT;Acc:Q14209]	ENSG00000130266.2	TRANSCRIPTION FACTOR DP-1 (E2F DIMERIZATION PARTNER 1) (DRTF1- POLYPEPTIDE-1) (DRTF1). [Source:SWISSPROT;Acc:Q14186]	fly	CG4654	CG6376	3.274	0.98164084
ENSG00000008018.1	PROTEASOME SUBUNIT BETA TYPE 1 (EC 3.4.25.1) (PROTEASOME COMPONENT C5) (MACROPAIN SUBUNIT C5) (MULTICATALYTIC ENDOPEPTIDASE COMPLEX SUBUNIT C5) (PROTEASOME GAMMA CHAIN). [Source:SWISSPROT;Acc:P20618]	ENSG00000041357.3	PROTEASOME SUBUNIT ALPHA TYPE 4 (EC 3.4.25.1) (PROTEASOME COMPONENT C9) (MACROPAIN SUBUNIT C9) (MULTICATALYTIC ENDOPEPTIDASE COMPLEX SUBUNIT C9) (PROTEASOME SUBUNIT L). [Source:SWISSPROT;Acc:P25789]	yeast	YGR135W	YBL041W	4	TAP (2) HMS-PCI (1). confidence: high. previously annotated: yes.
ENSG00000008018.1	PROTEASOME SUBUNIT BETA TYPE 1 (EC 3.4.25.1) (PROTEASOME COMPONENT C5) (MACROPAIN SUBUNIT C5) (MULTICATALYTIC ENDOPEPTIDASE COMPLEX SUBUNIT C5) (PROTEASOME GAMMA CHAIN). [Source:SWISSPROT;Acc:P20618]	ENSG00000100804.3	PROTEASOME SUBUNIT BETA TYPE 5 PRECURSOR (EC 3.4.25.1) (PROTEASOME EPSILON CHAIN) (MACROPAIN EPSILON CHAIN) (MULTICATALYTIC ENDOPEPTIDASE COMPLEX EPSILON CHAIN) (PROTEASOME SUBUNIT X) (PROTEASOME CHAIN 6) (PROTEASOME SUBUNIT MB1). [Source:SWISSPROT;Acc:P28074]	yeast	YBL041W	YPR103W	4	TAP (3) HMS-PCI (1). confidence: high. previously annotated: yes.
ENSG00000008018.1	PROTEASOME SUBUNIT BETA TYPE 1 (EC 3.4.25.1) (PROTEASOME COMPONENT C5) (MACROPAIN SUBUNIT C5) (MULTICATALYTIC ENDOPEPTIDASE COMPLEX SUBUNIT C5) (PROTEASOME GAMMA CHAIN). [Source:SWISSPROT;Acc:P20618]	ENSG00000100902.1	PROTEASOME SUBUNIT ALPHA TYPE 6 (EC 3.4.25.1) (PROTEASOME IOTA CHAIN) (MACROPAIN IOTA CHAIN) (MULTICATALYTIC ENDOPEPTIDASE COMPLEX IOTA CHAIN) (27 KDA PROSOMAL PROTEIN) (PROS-27) (P27K). [Source:SWISSPROT;Acc:P34062]	yeast	YBL041W	YGL011C	4	TAP (3) HMS-PCI (1). confidence: high. previously annotated: yes.
ENSG00000008018.1	PROTEASOME SUBUNIT BETA TYPE 1 (EC 3.4.25.1) (PROTEASOME COMPONENT C5) (MACROPAIN SUBUNIT C5) (MULTICATALYTIC ENDOPEPTIDASE COMPLEX SUBUNIT C5) (PROTEASOME GAMMA CHAIN). [Source:SWISSPROT;Acc:P20618]	ENSG00000101182.1	PROTEASOME SUBUNIT ALPHA TYPE 7 (EC 3.4.25.1) (PROTEASOME SUBUNIT RC6-1) (PROTEASOME SUBUNIT XAPC7). [Source:SWISSPROT;Acc:O14818]	yeast	YBL041W	YOL038W	4	TAP (2) HMS-PCI (1). confidence: high. previously annotated: yes.
ENSG00000008018.1	PROTEASOME SUBUNIT BETA TYPE 1 (EC 3.4.25.1) (PROTEASOME COMPONENT C5) (MACROPAIN SUBUNIT C5) (MULTICATALYTIC ENDOPEPTIDASE COMPLEX SUBUNIT C5) (PROTEASOME GAMMA CHAIN). [Source:SWISSPROT;Acc:P20618]	ENSG00000106588.1	PROTEASOME SUBUNIT ALPHA TYPE 2 (EC 3.4.25.1) (PROTEASOME COMPONENT C3) (MACROPAIN SUBUNIT C3) (MULTICATALYTIC ENDOPEPTIDASE COMPLEX SUBUNIT C3). [Source:SWISSPROT;Acc:P25787]	yeast	YML092C	YBL041W	4	TAP (2) HMS-PCI (1). confidence: high. previously annotated: yes.
ENSG00000008018.1	PROTEASOME SUBUNIT BETA TYPE 1 (EC 3.4.25.1) (PROTEASOME COMPONENT C5) (MACROPAIN SUBUNIT C5) (MULTICATALYTIC ENDOPEPTIDASE COMPLEX SUBUNIT C5) (PROTEASOME GAMMA CHAIN). [Source:SWISSPROT;Acc:P20618]	ENSG00000108294.1	PROTEASOME SUBUNIT BETA TYPE 3 (EC 3.4.25.1) (PROTEASOME THETA CHAIN) (PROTEASOME CHAIN 13) (PROTEASOME COMPONENT C10-II). [Source:SWISSPROT;Acc:P49720]	yeast	YBL041W	YER094C	4	TAP (2) HMS-PCI (1). confidence: high. previously annotated: yes.
ENSG00000008018.1	PROTEASOME SUBUNIT BETA TYPE 1 (EC 3.4.25.1) (PROTEASOME COMPONENT C5) (MACROPAIN SUBUNIT C5) (MULTICATALYTIC ENDOPEPTIDASE COMPLEX SUBUNIT C5) (PROTEASOME GAMMA CHAIN). [Source:SWISSPROT;Acc:P20618]	ENSG00000111361.1	TRANSLATION INITIATION FACTOR EIF-2B ALPHA SUBUNIT (EIF-2B GDP-GTP EXCHANGE FACTOR). [Source:SWISSPROT;Acc:Q14232]	worm	C02F5.9	ZK1098.4	4	SCAFFOLD
ENSG00000008018.1	PROTEASOME SUBUNIT BETA TYPE 1 (EC 3.4.25.1) (PROTEASOME COMPONENT C5) (MACROPAIN SUBUNIT C5) (MULTICATALYTIC ENDOPEPTIDASE COMPLEX SUBUNIT C5) (PROTEASOME GAMMA CHAIN). [Source:SWISSPROT;Acc:P20618]	ENSG00000112290.2	WISKOTT-ALDRICH SYNDROME PROTEIN FAMILY MEMBER 1 (WASP-FAMILY PROTEIN MEMBER 1) (VERPROLIN HOMOLOGY DOMAIN-CONTAINING PROTEIN 1). [Source:SWISSPROT;Acc:Q92558]	worm	C02F5.9	R06C1.3	3.281	CORE_1
ENSG00000008018.1	PROTEASOME SUBUNIT BETA TYPE 1 (EC 3.4.25.1) (PROTEASOME COMPONENT C5) (MACROPAIN SUBUNIT C5) (MULTICATALYTIC ENDOPEPTIDASE COMPLEX SUBUNIT C5) (PROTEASOME GAMMA CHAIN). [Source:SWISSPROT;Acc:P20618]	ENSG00000126067.1	PROTEASOME SUBUNIT BETA TYPE 2 (EC 3.4.25.1) (PROTEASOME COMPONENT C7-I) (MACROPAIN SUBUNIT C7-I) (MULTICATALYTIC ENDOPEPTIDASE COMPLEX SUBUNIT C7-I). [Source:SWISSPROT;Acc:P49721]	yeast	YBL041W	YER012W	4	TAP (3) HMS-PCI (1). confidence: high. previously annotated: yes.
ENSG00000008018.1	PROTEASOME SUBUNIT BETA TYPE 1 (EC 3.4.25.1) (PROTEASOME COMPONENT C5) (MACROPAIN SUBUNIT C5) (MULTICATALYTIC ENDOPEPTIDASE COMPLEX SUBUNIT C5) (PROTEASOME GAMMA CHAIN). [Source:SWISSPROT;Acc:P20618]	ENSG00000129084.3	PROTEASOME SUBUNIT ALPHA TYPE 1 (EC 3.4.25.1) (PROTEASOME COMPONENT C2) (MACROPAIN SUBUNIT C2) (MULTICATALYTIC ENDOPEPTIDASE COMPLEX SUBUNIT C2) (PROTEASOME NU CHAIN) (30 KDA PROSOMAL PROTEIN) (PROS-30). [Source:SWISSPROT;Acc:P25786]	yeast	YBL041W	YMR314W	4	TAP (3) HMS-PCI (1). confidence: high. previously annotated: yes.
ENSG00000008018.1	PROTEASOME SUBUNIT BETA TYPE 1 (EC 3.4.25.1) (PROTEASOME COMPONENT C5) (MACROPAIN SUBUNIT C5) (MULTICATALYTIC ENDOPEPTIDASE COMPLEX SUBUNIT C5) (PROTEASOME GAMMA CHAIN). [Source:SWISSPROT;Acc:P20618]	ENSG00000131473.3	ATP-CITRATE SYNTHASE (EC 2.3.3.8) (ATP-CITRATE (PRO-S-)-LYASE) (CITRATE CLEAVAGE ENZYME). [Source:SWISSPROT;Acc:P53396]	worm	C02F5.9	D1005.1	4	SCAFFOLD
ENSG00000008018.1	PROTEASOME SUBUNIT BETA TYPE 1 (EC 3.4.25.1) (PROTEASOME COMPONENT C5) (MACROPAIN SUBUNIT C5) (MULTICATALYTIC ENDOPEPTIDASE COMPLEX SUBUNIT C5) (PROTEASOME GAMMA CHAIN). [Source:SWISSPROT;Acc:P20618]	ENSG00000132970.2	WISKOTT-ALDRICH SYNDROME PROTEIN FAMILY MEMBER 3 (WASP-FAMILY PROTEIN MEMBER 3) (VERPROLIN HOMOLOGY DOMAIN-CONTAINING PROTEIN 3). [Source:SWISSPROT;Acc:Q9UPY6]	worm	C02F5.9	R06C1.3	4	CORE_1
ENSG00000008018.1	PROTEASOME SUBUNIT BETA TYPE 1 (EC 3.4.25.1) (PROTEASOME COMPONENT C5) (MACROPAIN SUBUNIT C5) (MULTICATALYTIC ENDOPEPTIDASE COMPLEX SUBUNIT C5) (PROTEASOME GAMMA CHAIN). [Source:SWISSPROT;Acc:P20618]	ENSG00000145332.2	KELCH-LIKE PROTEIN 8. [Source:SWISSPROT;Acc:Q9P2G9]	worm	C02F5.9	W02G9.2	4	SCAFFOLD
ENSG00000008018.1	PROTEASOME SUBUNIT BETA TYPE 1 (EC 3.4.25.1) (PROTEASOME COMPONENT C5) (MACROPAIN SUBUNIT C5) (MULTICATALYTIC ENDOPEPTIDASE COMPLEX SUBUNIT C5) (PROTEASOME GAMMA CHAIN). [Source:SWISSPROT;Acc:P20618]	ENSG00000154611.3	PROTEASOME SUBUNIT ALPHA TYPE 7-LIKE (EC 3.4.25.1). [Source:SWISSPROT;Acc:Q8TAA3]	yeast	YBL041W	YOL038W	3.602	TAP (2) HMS-PCI (1). confidence: high. previously annotated: yes.
ENSG00000008018.1	PROTEASOME SUBUNIT BETA TYPE 1 (EC 3.4.25.1) (PROTEASOME COMPONENT C5) (MACROPAIN SUBUNIT C5) (MULTICATALYTIC ENDOPEPTIDASE COMPLEX SUBUNIT C5) (PROTEASOME GAMMA CHAIN). [Source:SWISSPROT;Acc:P20618]	ENSG00000158195.1	WISKOTT-ALDRICH SYNDROME PROTEIN FAMILY MEMBER 2 (WASP-FAMILY PROTEIN MEMBER 2) (VERPROLIN HOMOLOGY DOMAIN-CONTAINING PROTEIN 2). [Source:SWISSPROT;Acc:Q9Y6W5]	worm	C02F5.9	R06C1.3	3.233	CORE_1
ENSG00000008018.1	PROTEASOME SUBUNIT BETA TYPE 1 (EC 3.4.25.1) (PROTEASOME COMPONENT C5) (MACROPAIN SUBUNIT C5) (MULTICATALYTIC ENDOPEPTIDASE COMPLEX SUBUNIT C5) (PROTEASOME GAMMA CHAIN). [Source:SWISSPROT;Acc:P20618]	ENSG00000159720.1	VACUOLAR ATP SYNTHASE SUBUNIT D (EC 3.6.3.14) (V-ATPASE D SUBUNIT) (VACUOLAR PROTON PUMP D SUBUNIT) (V-ATPASE AC39 SUBUNIT) (V-ATPASE 40 KDA ACCESSORY PROTEIN) (P39) (32 KDA ACCESSORY PROTEIN). [Source:SWISSPROT;Acc:P12953]	worm	C02F5.9	C30F8.2	4	SCAFFOLD
ENSG00000008018.1	PROTEASOME SUBUNIT BETA TYPE 1 (EC 3.4.25.1) (PROTEASOME COMPONENT C5) (MACROPAIN SUBUNIT C5) (MULTICATALYTIC ENDOPEPTIDASE COMPLEX SUBUNIT C5) (PROTEASOME GAMMA CHAIN). [Source:SWISSPROT;Acc:P20618]	ENSG00000168396.2	PROTEASOME SUBUNIT BETA TYPE 8 PRECURSOR (EC 3.4.25.1) (PROTEASOME COMPONENT C13) (MACROPAIN SUBUNIT C13) (MULTICATALYTIC ENDOPEPTIDASE COMPLEX SUBUNIT C13). [Source:SWISSPROT;Acc:P28062]	yeast	YBL041W	YPR103W	3.181	TAP (3) HMS-PCI (1). confidence: high. previously annotated: yes.
ENSG00000008018.1	PROTEASOME SUBUNIT BETA TYPE 1 (EC 3.4.25.1) (PROTEASOME COMPONENT C5) (MACROPAIN SUBUNIT C5) (MULTICATALYTIC ENDOPEPTIDASE COMPLEX SUBUNIT C5) (PROTEASOME GAMMA CHAIN). [Source:SWISSPROT;Acc:P20618]	ENSG00000172409.1	PRE-MRNA CLEAVAGE COMPLEX II PROTEIN CLP1. [Source:SWISSPROT;Acc:Q92989]	worm	F59A2.4	C02F5.9	4	CORE_1
ENSG00000008018.1	PROTEASOME SUBUNIT BETA TYPE 1 (EC 3.4.25.1) (PROTEASOME COMPONENT C5) (MACROPAIN SUBUNIT C5) (MULTICATALYTIC ENDOPEPTIDASE COMPLEX SUBUNIT C5) (PROTEASOME GAMMA CHAIN). [Source:SWISSPROT;Acc:P20618]	ENSG00000177000.1	METHYLENETETRAHYDROFOLATE REDUCTASE (EC 1.5.1.20). [Source:SWISSPROT;Acc:P42898]	worm	C02F5.9	C06A8.1	4	SCAFFOLD
ENSG00000008056.3	SYNAPSIN I (BRAIN PROTEIN 4.1). [Source:SWISSPROT;Acc:P17600]	ENSG00000100364.3		fly	CG3985	CG9646	3.338	0.990999416
ENSG00000008056.3	SYNAPSIN I (BRAIN PROTEIN 4.1). [Source:SWISSPROT;Acc:P17600]	ENSG00000148187.1	MITOCHONDRIAL RIBOSOME RECYCLING FACTOR. [Source:RefSeq;Acc:NM_138777]	fly	CG3985	CG4447	3.338	0.732090736
ENSG00000008130.2	PUTATIVE INORGANIC POLYPHOSPHATE/ATP-NAD KINASE (EC 2.7.1.23) (POLY(P)/ATP NAD KINASE). [Source:SWISSPROT;Acc:O95544]	ENSG00000008130.2	PUTATIVE INORGANIC POLYPHOSPHATE/ATP-NAD KINASE (EC 2.7.1.23) (POLY(P)/ATP NAD KINASE). [Source:SWISSPROT;Acc:O95544]	fly	CG33156	CG33156	4	0.823091699
ENSG00000008130.2	PUTATIVE INORGANIC POLYPHOSPHATE/ATP-NAD KINASE (EC 2.7.1.23) (POLY(P)/ATP NAD KINASE). [Source:SWISSPROT;Acc:O95544]	ENSG00000008130.2	PUTATIVE INORGANIC POLYPHOSPHATE/ATP-NAD KINASE (EC 2.7.1.23) (POLY(P)/ATP NAD KINASE). [Source:SWISSPROT;Acc:O95544]	yeast	YJR049C	YEL041W	3.356	two-hybrid (27). confidence: medium. previously annotated: no.
ENSG00000008130.2	PUTATIVE INORGANIC POLYPHOSPHATE/ATP-NAD KINASE (EC 2.7.1.23) (POLY(P)/ATP NAD KINASE). [Source:SWISSPROT;Acc:O95544]	ENSG00000100094.2		yeast	YDL236W	YEL041W	3.984	gene neighborhood (2). confidence: medium. previously annotated: no.
ENSG00000008130.2	PUTATIVE INORGANIC POLYPHOSPHATE/ATP-NAD KINASE (EC 2.7.1.23) (POLY(P)/ATP NAD KINASE). [Source:SWISSPROT;Acc:O95544]	ENSG00000133731.1	INOSITOL-1(OR 4)-MONOPHOSPHATASE (EC 3.1.3.25) (IMPASE) (IMP) (INOSITOL MONOPHOSPHATASE) (LITHIUM-SENSITIVE MYO-INOSITOL MONOPHOSPHATASE A1). [Source:SWISSPROT;Acc:P29218]	yeast	YJR049C	YDR287W	3.356	gene neighborhood (2) gene fusion (1). confidence: medium. previously annotated: no.
ENSG00000008130.2	PUTATIVE INORGANIC POLYPHOSPHATE/ATP-NAD KINASE (EC 2.7.1.23) (POLY(P)/ATP NAD KINASE). [Source:SWISSPROT;Acc:O95544]	ENSG00000141401.1	INOSITOL-1(OR 4)-MONOPHOSPHATASE 2 (EC 3.1.3.25) (IMPASE 2) (IMP 2) (INOSITOL MONOPHOSPHATASE 2) (MYO-INOSITOL MONOPHOSPHATASE A2). [Source:SWISSPROT;Acc:O14732]	yeast	YJR049C	YDR287W	2.779	gene neighborhood (2) gene fusion (1). confidence: medium. previously annotated: no.
ENSG00000008177.3	MITOGEN-ACTIVATED PROTEIN KINASE KINASE KINASE 5 (EC 2.7.1.-) (MAPK/ERK KINASE KINASE 5) (MEK KINASE 5) (MEKK 5) (APOPTOSIS SIGNAL- REGULATING KINASE 1) (ASK-1). [Source:SWISSPROT;Acc:Q99683]	ENSG00000058404.3	CALCIUM/CALMODULIN-DEPENDENT PROTEIN KINASE TYPE II BETA CHAIN (EC 2.7.1.123) (CAM-KINASE II BETA CHAIN) (CAM KINASE II BETA SUBUNIT) (CAMK-II BETA SUBUNIT). [Source:SWISSPROT;Acc:Q13554]	worm	F59A6.1	K11E8.1	4	LITERATURE
ENSG00000008177.3	MITOGEN-ACTIVATED PROTEIN KINASE KINASE KINASE 5 (EC 2.7.1.-) (MAPK/ERK KINASE KINASE 5) (MEK KINASE 5) (MEKK 5) (APOPTOSIS SIGNAL- REGULATING KINASE 1) (ASK-1). [Source:SWISSPROT;Acc:Q99683]	ENSG00000070808.3	CALCIUM/CALMODULIN-DEPENDENT PROTEIN KINASE TYPE II ALPHA CHAIN (EC 2.7.1.123) (CAM-KINASE II ALPHA CHAIN) (CAM KINASE II ALPHA SUBUNIT) (CAMK-II ALPHA SUBUNIT). [Source:SWISSPROT;Acc:Q9UQM7]	worm	F59A6.1	K11E8.1	3.589	LITERATURE
ENSG00000008177.3	MITOGEN-ACTIVATED PROTEIN KINASE KINASE KINASE 5 (EC 2.7.1.-) (MAPK/ERK KINASE KINASE 5) (MEK KINASE 5) (MEKK 5) (APOPTOSIS SIGNAL- REGULATING KINASE 1) (ASK-1). [Source:SWISSPROT;Acc:Q99683]	ENSG00000145349.4	CALCIUM/CALMODULIN-DEPENDENT PROTEIN KINASE TYPE II DELTA CHAIN (EC 2.7.1.123) (CAM-KINASE II DELTA CHAIN) (CAM KINASE II DELTA SUBUNIT) (CAMK-II DELTA SUBUNIT). [Source:SWISSPROT;Acc:Q13557]	worm	F59A6.1	K11E8.1	4	LITERATURE
ENSG00000008177.3	MITOGEN-ACTIVATED PROTEIN KINASE KINASE KINASE 5 (EC 2.7.1.-) (MAPK/ERK KINASE KINASE 5) (MEK KINASE 5) (MEKK 5) (APOPTOSIS SIGNAL- REGULATING KINASE 1) (ASK-1). [Source:SWISSPROT;Acc:Q99683]	ENSG00000148660.4	CALCIUM/CALMODULIN-DEPENDENT PROTEIN KINASE TYPE II GAMMA CHAIN (EC 2.7.1.123) (CAM-KINASE II GAMMA CHAIN) (CAM KINASE II GAMMA SUBUNIT) (CAMK-II GAMMA SUBUNIT) (FRAGMENT). [Source:SWISSPROT;Acc:Q13555]	worm	F59A6.1	K11E8.1	3.545	LITERATURE
ENSG00000008196.1	TRANSCRIPTION FACTOR AP-2 BETA (AP2-BETA) (ACTIVATING ENHANCER-BINDING PROTEIN 2 BETA). [Source:SWISSPROT;Acc:Q92481]	ENSG00000153885.3		fly	CG10440	CG7807	3.479	0.907623371
ENSG00000008256.4	CYTOHESIN 3 (ARF NUCLEOTIDE-BINDING SITE OPENER 3) (ARNO3 PROTEIN) (GENERAL RECEPTOR OF PHOSPHOINOSITIDES 1) (GRP1). [Source:SWISSPROT;Acc:O43739]	ENSG00000111885.1	MANNOSYL-OLIGOSACCHARIDE 1,2-ALPHA-MANNOSIDASE IA (EC 3.2.1.113) (PROCESSING ALPHA-1,2-MANNOSIDASE IA) (ALPHA-1,2-MANNOSIDASE IA) (MANNOSIDASE ALPHA CLASS 1A MEMBER 1) (MAN(9)-ALPHA-MANNOSIDASE) (MAN9-MANNOSIDASE). [Source:SWISSPROT;Acc:P33908]	fly	CG11628	CG32684	2.784	0.68259679
ENSG00000008256.4	CYTOHESIN 3 (ARF NUCLEOTIDE-BINDING SITE OPENER 3) (ARNO3 PROTEIN) (GENERAL RECEPTOR OF PHOSPHOINOSITIDES 1) (GRP1). [Source:SWISSPROT;Acc:O43739]	ENSG00000134257.2	MANNOSYL-OLIGOSACCHARIDE 1,2-ALPHA-MANNOSIDASE IB (EC 3.2.1.113) (PROCESSING ALPHA-1,2-MANNOSIDASE IB) (ALPHA-1,2-MANNOSIDASE IB) (MANNOSIDASE ALPHA CLASS 1A MEMBER 2). [Source:SWISSPROT;Acc:O60476]	fly	CG11628	CG32684	3.519	0.68259679
ENSG00000008311.4	AMINOADIPATE-SEMIALDEHYDE SYNTHASE; LYSINE-KETOGLUTARATE REDUCTASE /SACCHAROPINE DEHYDROGENASE; LYSINE-2-OXOGLUTARATE REDUCTASE; AMINOADIPIC SEMIALDEHYDE SYNTHASE. [Source:RefSeq;Acc:NM_005763]	ENSG00000115758.1	ORNITHINE DECARBOXYLASE (EC 4.1.1.17) (ODC). [Source:SWISSPROT;Acc:P11926]	yeast	YKL184W	YNR050C	4	gene neighborhood (3). confidence: medium. previously annotated: no.
ENSG00000008311.4	AMINOADIPATE-SEMIALDEHYDE SYNTHASE; LYSINE-KETOGLUTARATE REDUCTASE /SACCHAROPINE DEHYDROGENASE; LYSINE-2-OXOGLUTARATE REDUCTASE; AMINOADIPIC SEMIALDEHYDE SYNTHASE. [Source:RefSeq;Acc:NM_005763]	ENSG00000142920.4	ORNITHINE DECARBOXYLASE-LIKE PROTEIN (EC 4.1.1.17) (ODC-PARALOGUE) (ODC-P). [Source:SWISSPROT;Acc:Q96A70]	yeast	YKL184W	YNR050C	3.236	gene neighborhood (3). confidence: medium. previously annotated: no.
ENSG00000008311.4	AMINOADIPATE-SEMIALDEHYDE SYNTHASE; LYSINE-KETOGLUTARATE REDUCTASE /SACCHAROPINE DEHYDROGENASE; LYSINE-2-OXOGLUTARATE REDUCTASE; AMINOADIPIC SEMIALDEHYDE SYNTHASE. [Source:RefSeq;Acc:NM_005763]	ENSG00000155096.3	ORNITHINE DECARBOXYLASE ANTIZYME INHIBITOR. [Source:SWISSPROT;Acc:O14977]	yeast	YKL184W	YNR050C	3.187	gene neighborhood (3). confidence: medium. previously annotated: no.
ENSG00000008323.3		ENSG00000105315.3		fly	CG11546	CG7323	2.203	0.686083633
ENSG00000008323.3		ENSG00000123159.1	RGS19-INTERACTING PROTEIN 1 (GAIP C-TERMINUS INTERACTING PROTEIN GIPC) (RGS-GAIP INTERACTING PROTEIN) (TAX INTERACTION PROTEIN 2) (TIP-2). [Source:SWISSPROT;Acc:O14908]	fly	CG11546	CG7323	3.095	0.686083633
ENSG00000008853.4	RHO-RELATED BTB DOMAIN-CONTAINING PROTEIN 2 (DELETED IN BREAST CANCER 2 GENE PROTEIN) (P83). [Source:SWISSPROT;Acc:Q9BYZ6]	ENSG00000166779.2		fly	CG5701	CG6393	3.703	0.925575992
ENSG00000008869.2		ENSG00000179295.2	PROTEIN-TYROSINE PHOSPHATASE, NON-RECEPTOR TYPE 11 (EC 3.1.3.48) (PROTEIN-TYROSINE PHOSPHATASE 2C) (PTP-2C) (PTP-1D) (SH-PTP3) (SH- PTP2) (SHP-2). [Source:SWISSPROT;Acc:Q06124]	fly	CG2747	CG3954	4	0.671806636
ENSG00000008988.1	40S RIBOSOMAL PROTEIN S20. [Source:SWISSPROT;Acc:P17075]	ENSG00000047315.2	DNA-DIRECTED RNA POLYMERASE II 140 KDA POLYPEPTIDE (EC 2.7.7.6) (RNA POLYMERASE II SUBUNIT 2) (RPB2). [Source:SWISSPROT;Acc:P30876]	yeast	YHL015W	YOR151C	4	gene neighborhood (4). confidence: medium. previously annotated: no.
ENSG00000008988.1	40S RIBOSOMAL PROTEIN S20. [Source:SWISSPROT;Acc:P17075]	ENSG00000053372.1	RIBOSOMAL PROTEIN P0-LIKE PROTEIN; 60S ACIDIC RIBOSOMAL PROTEIN PO; RIBOSOMAL PROTEIN, LARGE, P0-LIKE. [Source:RefSeq;Acc:NM_016183]	yeast	YHL015W	YKL009W	3.99	gene neighborhood (3). confidence: medium. previously annotated: no.
ENSG00000008988.1	40S RIBOSOMAL PROTEIN S20. [Source:SWISSPROT;Acc:P17075]	ENSG00000058262.2	PROTEIN TRANSPORT PROTEIN SEC61 ALPHA SUBUNIT ISOFORM 1 (SEC61 ALPHA- 1). [Source:SWISSPROT;Acc:P38378]	yeast	YHL015W	YLR378C	4	gene neighborhood (17). confidence: medium. previously annotated: no.
ENSG00000008988.1	40S RIBOSOMAL PROTEIN S20. [Source:SWISSPROT;Acc:P17075]	ENSG00000065665.4	PROTEIN TRANSPORT PROTEIN SEC61 ALPHA SUBUNIT ISOFORM 2 (SEC61 ALPHA- 2). [Source:SWISSPROT;Acc:Q9Y2R3]	yeast	YHL015W	YLR378C	3.945	gene neighborhood (17). confidence: medium. previously annotated: no.
ENSG00000008988.1	40S RIBOSOMAL PROTEIN S20. [Source:SWISSPROT;Acc:P17075]	ENSG00000068654.2	DNA-DIRECTED RNA POLYMERASE I LARGEST SUBUNIT (EC 2.7.7.6) (RNA POLYMERASE I 194 KDA SUBUNIT) (RPA194). [Source:SWISSPROT;Acc:O95602]	yeast	YHL015W	YOR341W	4	gene neighborhood (4). confidence: medium. previously annotated: no.
ENSG00000008988.1	40S RIBOSOMAL PROTEIN S20. [Source:SWISSPROT;Acc:P17075]	ENSG00000083845.1	40S RIBOSOMAL PROTEIN S5. [Source:SWISSPROT;Acc:P46782]	yeast	YHL015W	YJR123W	4	gene neighborhood (8). confidence: medium. previously annotated: yes.
ENSG00000008988.1	40S RIBOSOMAL PROTEIN S20. [Source:SWISSPROT;Acc:P17075]	ENSG00000096150.1	40S RIBOSOMAL PROTEIN S18 (KE-3) (KE3). [Source:SWISSPROT;Acc:P25232]	yeast	YHL015W	YDR450W	4	gene neighborhood (16). confidence: medium. previously annotated: yes.
ENSG00000008988.1	40S RIBOSOMAL PROTEIN S20. [Source:SWISSPROT;Acc:P17075]	ENSG00000102978.3	DNA-DIRECTED RNA POLYMERASE II 33 KDA POLYPEPTIDE (EC 2.7.7.6) (RPB3) (RNA POLYMERASE II SUBUNIT 3) (RPB33) (RPB31). [Source:SWISSPROT;Acc:P19387]	yeast	YHL015W	YIL021W	4	gene neighborhood (16). confidence: medium. previously annotated: no.
ENSG00000008988.1	40S RIBOSOMAL PROTEIN S20. [Source:SWISSPROT;Acc:P17075]	ENSG00000105194.1	SUPPRESSOR OF TY 5 HOMOLOG; SUPPRESSOR OF TY (S.CEREVISIAE) 5 HOMOLOG. [Source:RefSeq;Acc:NM_003169]	yeast	YHL015W	YML010W	4	gene neighborhood (3). confidence: medium. previously annotated: no.
ENSG00000008988.1	40S RIBOSOMAL PROTEIN S20. [Source:SWISSPROT;Acc:P17075]	ENSG00000110060.1		yeast	YHL015W	YFL001W	3.996	gene neighborhood (2). confidence: medium. previously annotated: no.
ENSG00000008988.1	40S RIBOSOMAL PROTEIN S20. [Source:SWISSPROT;Acc:P17075]	ENSG00000111142.2	METHIONINE AMINOPEPTIDASE 2 (EC 3.4.11.18) (METAP 2) (PEPTIDASE M 2) (INITIATION FACTOR 2 ASSOCIATED 67 KDA GLYCOPROTEIN) (P67) (P67EIF2). [Source:SWISSPROT;Acc:P50579]	yeast	YHL015W	YBL091C	4	gene neighborhood (5). confidence: medium. previously annotated: no.
ENSG00000008988.1	40S RIBOSOMAL PROTEIN S20. [Source:SWISSPROT;Acc:P17075]	ENSG00000122406.2	60S RIBOSOMAL PROTEIN L5. [Source:SWISSPROT;Acc:P46777]	yeast	YHL015W	YPL131W	4	gene neighborhood (17). confidence: medium. previously annotated: no.
ENSG00000008988.1	40S RIBOSOMAL PROTEIN S20. [Source:SWISSPROT;Acc:P17075]	ENSG00000124255.1	40S RIBOSOMAL PROTEIN S2 (S4) (LLREP3 PROTEIN). [Source:SWISSPROT;Acc:P15880]	yeast	YHL015W	YGL123W	4	gene neighborhood (17). confidence: medium. previously annotated: yes.
ENSG00000008988.1	40S RIBOSOMAL PROTEIN S20. [Source:SWISSPROT;Acc:P17075]	ENSG00000125385.4	40S RIBOSOMAL PROTEIN S29. [Source:SWISSPROT;Acc:P30054]	yeast	YHL015W	YLR388W	4	gene neighborhood (17). confidence: medium. previously annotated: yes.
ENSG00000008988.1	40S RIBOSOMAL PROTEIN S20. [Source:SWISSPROT;Acc:P17075]	ENSG00000125630.2	DNA-DIRECTED RNA POLYMERASE I 135 KDA POLYPEPTIDE (EC 2.7.7.6) (RNA POLYMERASE I SUBUNIT 2) (RPA135). [Source:SWISSPROT;Acc:Q9H9Y6]	yeast	YHL015W	YPR010C	4	gene neighborhood (4). confidence: medium. previously annotated: no.
ENSG00000008988.1	40S RIBOSOMAL PROTEIN S20. [Source:SWISSPROT;Acc:P17075]	ENSG00000125822.1	DJ999L4.1 (NOVEL PROTEIN SIMILAR TO RIBOSOMAL PROTEIN L12 (RPL12)). [Source:SPTREMBL;Acc:Q9NQ02]	yeast	YHL015W	YDR418W	3.888	gene neighborhood (3). confidence: medium. previously annotated: no.
ENSG00000008988.1	40S RIBOSOMAL PROTEIN S20. [Source:SWISSPROT;Acc:P17075]	ENSG00000128626.3	28S RIBOSOMAL PROTEIN S12, MITOCHONDRIAL PRECURSOR (MPR-S12) (MT- RPS12). [Source:SWISSPROT;Acc:O15235]	yeast	YHL015W	YNR036C	4	gene neighborhood (8). confidence: medium. previously annotated: no.
ENSG00000008988.1	40S RIBOSOMAL PROTEIN S20. [Source:SWISSPROT;Acc:P17075]	ENSG00000134419.1	40S RIBOSOMAL PROTEIN S15A. [Source:SWISSPROT;Acc:P39027]	yeast	YHL015W	YJL190C	4	gene neighborhood (17) synexpression. confidence: high. previously annotated: yes.
ENSG00000008988.1	40S RIBOSOMAL PROTEIN S20. [Source:SWISSPROT;Acc:P17075]	ENSG00000136942.1	60S RIBOSOMAL PROTEIN L35. [Source:SWISSPROT;Acc:P42766]	yeast	YHL015W	YDL136W	3.973	gene neighborhood (19). confidence: medium. previously annotated: no.
ENSG00000008988.1	40S RIBOSOMAL PROTEIN S20. [Source:SWISSPROT;Acc:P17075]	ENSG00000137547.1	MITOCHONDRIAL RIBOSOMAL PROTEIN L15. [Source:RefSeq;Acc:NM_014175]	yeast	YHL015W	YNL284C	4	gene neighborhood (17). confidence: medium. previously annotated: no.
ENSG00000008988.1	40S RIBOSOMAL PROTEIN S20. [Source:SWISSPROT;Acc:P17075]	ENSG00000142676.2	60S RIBOSOMAL PROTEIN L11. [Source:SWISSPROT;Acc:P39026]	yeast	YHL015W	YPR102C	4	gene neighborhood (18). confidence: medium. previously annotated: no.
ENSG00000008988.1	40S RIBOSOMAL PROTEIN S20. [Source:SWISSPROT;Acc:P17075]	ENSG00000144440.2	60S RIBOSOMAL PROTEIN L23 (L17). [Source:SWISSPROT;Acc:P23131]	yeast	YHL015W	YER117W	4	gene neighborhood (18). confidence: medium. previously annotated: no.
ENSG00000008988.1	40S RIBOSOMAL PROTEIN S20. [Source:SWISSPROT;Acc:P17075]	ENSG00000146305.1	60S RIBOSOMAL PROTEIN L12 LIKE PROTEIN. [Source:SPTREMBL;Acc:O60886]	yeast	YHL015W	YDR418W	3.831	gene neighborhood (3). confidence: medium. previously annotated: no.
ENSG00000008988.1	40S RIBOSOMAL PROTEIN S20. [Source:SWISSPROT;Acc:P17075]	ENSG00000147853.3	GTP:AMP PHOSPHOTRANSFERASE MITOCHONDRIAL (EC 2.7.4.10) (AK3) (ADENYLATE KINASE 3 ALPHA LIKE 1). [Source:SWISSPROT;Acc:Q9UIJ7]	yeast	YHL015W	YER170W	4	gene neighborhood (9). confidence: medium. previously annotated: no.
ENSG00000008988.1	40S RIBOSOMAL PROTEIN S20. [Source:SWISSPROT;Acc:P17075]	ENSG00000148606.2	DNA-DIRECTED RNA POLYMERASE III LARGEST SUBUNIT (EC 2.7.7.6) (RPC155) (RPC1). [Source:SWISSPROT;Acc:O14802]	yeast	YHL015W	YOR116C	4	gene neighborhood (4). confidence: medium. previously annotated: no.
ENSG00000008988.1	40S RIBOSOMAL PROTEIN S20. [Source:SWISSPROT;Acc:P17075]	ENSG00000158042.2	MITOCHONDRIAL RIBOSOMAL PROTEIN L17; LYST-INTERACTING PROTEIN LIP2. [Source:RefSeq;Acc:NM_022061]	yeast	YHL015W	YJL063C	4	gene neighborhood (15). confidence: medium. previously annotated: no.
ENSG00000008988.1	40S RIBOSOMAL PROTEIN S20. [Source:SWISSPROT;Acc:P17075]	ENSG00000158066.4	60S RIBOSOMAL PROTEIN L12. [Source:SWISSPROT;Acc:P30050]	yeast	YHL015W	YDR418W	4	gene neighborhood (3). confidence: medium. previously annotated: no.
ENSG00000008988.1	40S RIBOSOMAL PROTEIN S20. [Source:SWISSPROT;Acc:P17075]	ENSG00000161970.1	60S RIBOSOMAL PROTEIN L26. [Source:SWISSPROT;Acc:Q02877]	yeast	YLR344W	YHL015W	4	gene neighborhood (18). confidence: medium. previously annotated: no.
ENSG00000008988.1	40S RIBOSOMAL PROTEIN S20. [Source:SWISSPROT;Acc:P17075]	ENSG00000162368.1	UMP-CMP KINASE (EC 2.7.4.14) (CYTIDYLATE KINASE) (DEOXYCYTIDYLATE KINASE) (CYTIDINE MONOPHOSPHATE KINASE). [Source:SWISSPROT;Acc:P30085]	yeast	YHL015W	YKL024C	4	gene neighborhood (9). confidence: medium. previously annotated: no.
ENSG00000008988.1	40S RIBOSOMAL PROTEIN S20. [Source:SWISSPROT;Acc:P17075]	ENSG00000164024.2	METHIONINE AMINOPEPTIDASE 1 (EC 3.4.11.18) (METAP 1) (MAP 1) (PEPTIDASE M 1). [Source:SWISSPROT;Acc:P53582]	yeast	YHL015W	YLR244C	4	gene neighborhood (5). confidence: medium. previously annotated: no.
ENSG00000008988.1	40S RIBOSOMAL PROTEIN S20. [Source:SWISSPROT;Acc:P17075]	ENSG00000164587.2	40S RIBOSOMAL PROTEIN S14 (PRO2640). [Source:SWISSPROT;Acc:P06366]	yeast	YHL015W	YJL191W	4	gene neighborhood (16). confidence: medium. previously annotated: yes.
ENSG00000008988.1	40S RIBOSOMAL PROTEIN S20. [Source:SWISSPROT;Acc:P17075]	ENSG00000171421.1	60S RIBOSOMAL PROTEIN L36, MITOCHONDRIAL PRECURSOR (L36MT) (BRCA1- INTERACTING PROTEIN 1). [Source:SWISSPROT;Acc:Q9P0J6]	yeast	YHL015W	YPL183W-A	4	gene neighborhood (12). confidence: medium. previously annotated: no.
ENSG00000008988.1	40S RIBOSOMAL PROTEIN S20. [Source:SWISSPROT;Acc:P17075]	ENSG00000171453.1	DNA-DIRECTED RNA POLYMERASE I 40 KDA POLYPEPTIDE (EC 2.7.7.6) (RPA40) (RPA39). [Source:SWISSPROT;Acc:O15160]	yeast	YHL015W	YPR110C	4	gene neighborhood (16). confidence: medium. previously annotated: no.
ENSG00000008988.1	40S RIBOSOMAL PROTEIN S20. [Source:SWISSPROT;Acc:P17075]	ENSG00000174547.2	60S RIBOSOMAL PROTEIN L11, MITOCHONDRIAL PRECURSOR (L11MT) (CGI-113). [Source:SWISSPROT;Acc:Q9Y3B7]	yeast	YHL015W	YNL185C	4	gene neighborhood (3). confidence: medium. previously annotated: no.
ENSG00000008988.1	40S RIBOSOMAL PROTEIN S20. [Source:SWISSPROT;Acc:P17075]	ENSG00000177192.1	TRNA PSEUDOURIDINE SYNTHASE A (EC 4.2.1.70) (PSEUDOURIDYLATE SYNTHASE I) (PSEUDOURIDINE SYNTHASE I) (URACIL HYDROLYASE). [Source:SWISSPROT;Acc:Q9Y606]	yeast	YHL015W	YPL212C	4	gene neighborhood (2). confidence: medium. previously annotated: no.
ENSG00000008988.1	40S RIBOSOMAL PROTEIN S20. [Source:SWISSPROT;Acc:P17075]	ENSG00000177231.1	ADENYLATE KINASE ISOENZYME 4, MITOCHONDRIAL (EC 2.7.4.3) (ATP-AMP TRANSPHOSPHORYLASE). [Source:SWISSPROT;Acc:P27144]	yeast	YHL015W	YER170W	3.376	gene neighborhood (9). confidence: medium. previously annotated: no.
ENSG00000008988.1	40S RIBOSOMAL PROTEIN S20. [Source:SWISSPROT;Acc:P17075]	ENSG00000181222.2	DNA-DIRECTED RNA POLYMERASE II LARGEST SUBUNIT (EC 2.7.7.6) (RPB1). [Source:SWISSPROT;Acc:P24928]	yeast	YHL015W	YDL140C	4	gene neighborhood (4). confidence: medium. previously annotated: no.
ENSG00000008988.1	40S RIBOSOMAL PROTEIN S20. [Source:SWISSPROT;Acc:P17075]	ENSG00000183093.1	60S RIBOSOMAL PROTEIN L12, MITOCHONDRIAL PRECURSOR (L12MT) (5C5-2). [Source:SWISSPROT;Acc:P52815]	yeast	YHL015W	YGL068W	4	gene neighborhood (3). confidence: medium. previously annotated: no.
ENSG00000008988.1	40S RIBOSOMAL PROTEIN S20. [Source:SWISSPROT;Acc:P17075]	ENSG00000183270.1	60S RIBOSOMAL PROTEIN L17 (L23). [Source:SWISSPROT;Acc:P18621]	yeast	YHL015W	YKL180W	4	gene neighborhood (19). confidence: medium. previously annotated: no.
ENSG00000008988.1	40S RIBOSOMAL PROTEIN S20. [Source:SWISSPROT;Acc:P17075]	ENSG00000185078.1	60S RIBOSOMAL PROTEIN L9. [Source:SWISSPROT;Acc:P32969]	yeast	YHL015W	YNL067W	4	gene neighborhood (17). confidence: medium. previously annotated: no.
ENSG00000008988.1	40S RIBOSOMAL PROTEIN S20. [Source:SWISSPROT;Acc:P17075]	ENSG00000186468.2	40S RIBOSOMAL PROTEIN S23. [Source:SWISSPROT;Acc:P39028]	yeast	YHL015W	YGR118W	4	gene neighborhood (8). confidence: medium. previously annotated: yes.
ENSG00000008988.1	40S RIBOSOMAL PROTEIN S20. [Source:SWISSPROT;Acc:P17075]	ENSG00000186894.1	PUTATIVE EUKARYOTIC TRANSLATION INITIATION FACTOR 1A (EIF-1A) (EIF- 4C). [Source:SWISSPROT;Acc:O75642]	yeast	YHL015W	YMR260C	4	gene neighborhood (6). confidence: medium. previously annotated: no.
ENSG00000009307.3	UNR PROTEIN. [Source:SWISSPROT;Acc:O75534]	ENSG00000165714.2	LOH1CR12. [Source:RefSeq;Acc:NM_058169]	fly	CG11802	CG7015	4	0.520876413
ENSG00000009844.2	PROTEIN C6ORF55 (DOPAMINE RESPONSIVE PROTEIN DRG-1) (MY012 PROTEIN) (HSPC228). [Source:SWISSPROT;Acc:Q9NP79]	ENSG00000119541.1	SKD1 PROTEIN (VACUOLAR SORTING PROTEIN 4B). [Source:SWISSPROT;Acc:O75351]	fly	CG6842	CG7967	3.095	0.853556196
ENSG00000009844.2	PROTEIN C6ORF55 (DOPAMINE RESPONSIVE PROTEIN DRG-1) (MY012 PROTEIN) (HSPC228). [Source:SWISSPROT;Acc:Q9NP79]	ENSG00000132612.4	VACUOLAR PROTEIN SORTING FACTOR 4A; SKD1-HOMOLOG; VACUOLAR SORTING PROTEIN 4. [Source:RefSeq;Acc:NM_013245]	fly	CG6842	CG7967	2.163	0.853556196
ENSG00000009950.3	WILLIAMS-BEUREN SYNDROME CHROMOSOME REGION 14 PROTEIN (WS BASIC-HELIX- LOOP-HELIX LEUCINE ZIPPER PROTEIN) (WS-BHLH) (MLX INTERACTOR). [Source:SWISSPROT;Acc:Q9NP71]	ENSG00000108788.1	TRANSCRIPTION FACTOR-LIKE PROTEIN 4 (MAX-LIKE BHLHZIP PROTEIN) (BIGMAX PROTEIN) (MLX). [Source:SWISSPROT;Acc:Q9UH92]	fly	CG18362	CG3350	3.127	0.931873452
ENSG00000010165.4		ENSG00000139613.1	SWI/SNF-RELATED MATRIX-ASSOCIATED ACTIN-DEPENDENT REGULATOR OF CHROMATIN C2 ISOFORM A; MAMMALIAN CHROMATIN REMODELING COMPLEX BRG1-ASSOCIATED FACTOR 170; CHROMATIN REMODELING COMPLEX BAF170 SUBUNIT; SWI3-LIKE PROTEIN; SWI/SNF COMPLEX 170 KDA SUBUNIT. [Source:RefSeq;Acc:NM_003075]	worm	C01B10.8	Y113G7B.23	3.462	CORE_1
ENSG00000010165.4		ENSG00000173473.1	SWI/SNF-RELATED MATRIX-ASSOCIATED ACTIN-DEPENDENT REGULATOR OF CHROMATIN C1; MAMMALIAN CHROMATIN REMODELING COMPLEX BRG1-ASSOCIATED FACTOR 155; SWI/SNF COMPLEX 155 KDA SUBUNIT; CHROMATIN REMODELING COMPLEX BAF155 SUBUNIT. [Source:RefSeq;Acc:NM_003074]	worm	C01B10.8	Y113G7B.23	4	CORE_1
ENSG00000010244.2	ZINC FINGER PROTEIN 207. [Source:SWISSPROT;Acc:O43670]	ENSG00000154473.3	MITOTIC CHECKPOINT PROTEIN BUB3. [Source:SWISSPROT;Acc:O43684]	fly	CG17912	CG7581	4	0.991837346
ENSG00000010244.2	ZINC FINGER PROTEIN 207. [Source:SWISSPROT;Acc:O43670]	ENSG00000154473.3	MITOTIC CHECKPOINT PROTEIN BUB3. [Source:SWISSPROT;Acc:O43684]	worm	Y54G9A.6	B0035.1	4	CORE_1
ENSG00000010256.1	UBIQUINOL-CYTOCHROME C REDUCTASE COMPLEX CORE PROTEIN I, MITOCHONDRIAL PRECURSOR (EC 1.10.2.2). [Source:SWISSPROT;Acc:P31930]	ENSG00000102967.1	DIHYDROOROTATE DEHYDROGENASE, MITOCHONDRIAL PRECURSOR (EC 1.3.3.1) (DIHYDROOROTATE OXIDASE) (DHODEHASE) (FRAGMENT). [Source:SWISSPROT;Acc:Q02127]	yeast	YLR163C	YKL216W	3.278	gene neighborhood (2). confidence: medium. previously annotated: no.
ENSG00000010256.1	UBIQUINOL-CYTOCHROME C REDUCTASE COMPLEX CORE PROTEIN I, MITOCHONDRIAL PRECURSOR (EC 1.10.2.2). [Source:SWISSPROT;Acc:P31930]	ENSG00000115317.2	SERINE PROTEASE HTRA2, MITOCHONDRIAL PRECURSOR (EC 3.4.21.-) (HIGH TEMPERATURE REQUIREMENT PROTEIN A2) (HTRA2) (OMI STRESS-REGULATED ENDOPROTEASE) (SERINE PROTEINASE OMI). [Source:SWISSPROT;Acc:O43464]	yeast	YNL123W	YLR163C	2.562	gene neighborhood (2). confidence: medium. previously annotated: no.
ENSG00000010256.1	UBIQUINOL-CYTOCHROME C REDUCTASE COMPLEX CORE PROTEIN I, MITOCHONDRIAL PRECURSOR (EC 1.10.2.2). [Source:SWISSPROT;Acc:P31930]	ENSG00000165688.1	MITOCHONDRIAL PROCESSING PEPTIDASE ALPHA SUBUNIT, MITOCHONDRIAL PRECURSOR (EC 3.4.24.64) (ALPHA-MPP) (P-55) (HA1523). [Source:SWISSPROT;Acc:Q10713]	yeast	YHR024C	YLR163C	3.278	TAP (1) HMS-PCI (2). confidence: high. previously annotated: yes.
ENSG00000010256.1	UBIQUINOL-CYTOCHROME C REDUCTASE COMPLEX CORE PROTEIN I, MITOCHONDRIAL PRECURSOR (EC 1.10.2.2). [Source:SWISSPROT;Acc:P31930]	ENSG00000166033.1	SERINE PROTEASE HTRA1 PRECURSOR (EC 3.4.21.-) (L56). [Source:SWISSPROT;Acc:Q92743]	yeast	YNL123W	YLR163C	3.278	gene neighborhood (2). confidence: medium. previously annotated: no.
ENSG00000010256.1	UBIQUINOL-CYTOCHROME C REDUCTASE COMPLEX CORE PROTEIN I, MITOCHONDRIAL PRECURSOR (EC 1.10.2.2). [Source:SWISSPROT;Acc:P31930]	ENSG00000169495.1	PROBABLE SERINE PROTEASE HTRA4 PRECURSOR (EC 3.4.21.-). [Source:SWISSPROT;Acc:P83105]	yeast	YNL123W	YLR163C	2.728	gene neighborhood (2). confidence: medium. previously annotated: no.
ENSG00000010256.1	UBIQUINOL-CYTOCHROME C REDUCTASE COMPLEX CORE PROTEIN I, MITOCHONDRIAL PRECURSOR (EC 1.10.2.2). [Source:SWISSPROT;Acc:P31930]	ENSG00000170801.1	PROBABLE SERINE PROTEASE HTRA3 PRECURSOR (EC 3.4.21.-). [Source:SWISSPROT;Acc:P83110]	yeast	YNL123W	YLR163C	2.77	gene neighborhood (2). confidence: medium. previously annotated: no.
ENSG00000010256.1	UBIQUINOL-CYTOCHROME C REDUCTASE COMPLEX CORE PROTEIN I, MITOCHONDRIAL PRECURSOR (EC 1.10.2.2). [Source:SWISSPROT;Acc:P31930]	ENSG00000185875.2		yeast	YLR163C	YCR053W	2.5	gene neighborhood (2). confidence: medium. previously annotated: no.
ENSG00000010270.2	MLN64 N-TERMINAL DOMAIN HOMOLOG (STARD3 N-TERMINAL LIKE PROTEIN). [Source:SWISSPROT;Acc:O95772]	ENSG00000178802.3	MANNOSE-6-PHOSPHATE ISOMERASE (EC 5.3.1.8) (PHOSPHOMANNOSE ISOMERASE) (PMI) (PHOSPHOHEXOMUTASE). [Source:SWISSPROT;Acc:P34949]	fly	CG3522	CG8417	3.112	0.529189174
ENSG00000010803.3	SEX COMB ON MIDLEG HOMOLOG 1. [Source:RefSeq;Acc:NM_012236]	ENSG00000102898.1	NUCLEAR TRANSPORT FACTOR 2 (NTF-2) (PLACENTAL PROTEIN 15) (PP15). [Source:SWISSPROT;Acc:P13662]	fly	CG10174	CG9495	4	0.761830933
ENSG00000010810.4	PROTO-ONCOGENE TYROSINE-PROTEIN KINASE FYN (EC 2.7.1.112) (P59-FYN) (SYN) (SLK). [Source:SWISSPROT;Acc:P06241]	ENSG00000015285.2	WISKOTT-ALDRICH SYNDROME PROTEIN (WASP). [Source:SWISSPROT;Acc:P42768]	yeast	YOR181W	YBL007C	3.066	TAP (2) HMS-PCI (1). confidence: high. previously annotated: yes.
ENSG00000010810.4	PROTO-ONCOGENE TYROSINE-PROTEIN KINASE FYN (EC 2.7.1.112) (P59-FYN) (SYN) (SLK). [Source:SWISSPROT;Acc:P06241]	ENSG00000106299.1	NEURAL WISKOTT-ALDRICH SYNDROME PROTEIN (N-WASP). [Source:SWISSPROT;Acc:O00401]	yeast	YOR181W	YBL007C	2.408	TAP (2) HMS-PCI (1). confidence: high. previously annotated: yes.
ENSG00000010818.1	HUMAN IMMUNODEFICIENCY VIRUS TYPE I ENHANCER-BINDING PROTEIN 2 (HIV-EP2). [Source:SWISSPROT;Acc:P31629]	ENSG00000168214.3	J KAPPA-RECOMBINATION SIGNAL BINDING PROTEIN (RBP-J KAPPA). [Source:SWISSPROT;Acc:Q06330]	worm	K08B4.1	T05A10.1	3.357	CORE_2
ENSG00000010932.3	DIMETHYLANILINE MONOOXYGENASE [N-OXIDE FORMING] 1 (EC 1.14.13.8) (FETAL HEPATIC FLAVIN-CONTAINING MONOOXYGENASE 1) (FMO 1) (DIMETHYLANILINE OXIDASE 1). [Source:SWISSPROT;Acc:Q01740]	ENSG00000136631.1	VACUOLAR PROTEIN SORTING-ASSOCIATED PROTEIN 45 (H-VPS45) (HLVPS45). [Source:SWISSPROT;Acc:Q9NRW7]	fly	CG3174	CG8228	3.46	0.569912516
ENSG00000010932.3	DIMETHYLANILINE MONOOXYGENASE [N-OXIDE FORMING] 1 (EC 1.14.13.8) (FETAL HEPATIC FLAVIN-CONTAINING MONOOXYGENASE 1) (FMO 1) (DIMETHYLANILINE OXIDASE 1). [Source:SWISSPROT;Acc:Q01740]	ENSG00000166133.3	C18B11 HOMOLOG (44.9KD). [Source:RefSeq;Acc:NM_152260]	fly	CG3174	CG6187	2.649	0.73638326
ENSG00000011009.1	LYSOPHOSPHOLIPASE II; ACYL-PROTEIN THIOESTERASE. [Source:RefSeq;Acc:NM_007260]	ENSG00000124767.2	LACTOYLGLUTATHIONE LYASE (EC 4.4.1.5) (METHYLGLYOXALASE) (ALDOKETOMUTASE) (GLYOXALASE I) (GLX I) (KETONE-ALDEHYDE MUTASE) (S-D-LACTOYLGLUTATHIONE METHYLGLYOXAL LYASE). [Source:SWISSPROT;Acc:Q04760]	yeast	YLR118C	YML004C	3.566	gene neighborhood (3). confidence: medium. previously annotated: no.
ENSG00000011052.2	NUCLEOSIDE DIPHOSPHATE KINASE A (EC 2.7.4.6) (NDK A) (NDP KINASE A) (TUMOR METASTATIC PROCESS-ASSOCIATED PROTEIN) (METASTASIS INHIBITION FACTOR NM23) (NM23-H1). [Source:SWISSPROT;Acc:P15531]	ENSG00000025800.1	IMPORTIN ALPHA-6 SUBUNIT (KARYOPHERIN ALPHA-5 SUBUNIT). [Source:SWISSPROT;Acc:O15131]	yeast	YKL067W	YNL189W	3.719	two-hybrid (3). confidence: medium. previously annotated: no.
ENSG00000011052.2	NUCLEOSIDE DIPHOSPHATE KINASE A (EC 2.7.4.6) (NDK A) (NDP KINASE A) (TUMOR METASTATIC PROCESS-ASSOCIATED PROTEIN) (METASTASIS INHIBITION FACTOR NM23) (NM23-H1). [Source:SWISSPROT;Acc:P15531]	ENSG00000078872.2	CYSTEINE DESULFURASE, MITOCHONDRIAL PRECURSOR (EC 4.4.1.-) (HUSSY-08). [Source:SWISSPROT;Acc:Q9Y697]	yeast	YCL017C	YKL067W	3.719	gene neighborhood (2). confidence: medium. previously annotated: no.
ENSG00000011052.2	NUCLEOSIDE DIPHOSPHATE KINASE A (EC 2.7.4.6) (NDK A) (NDP KINASE A) (TUMOR METASTATIC PROCESS-ASSOCIATED PROTEIN) (METASTASIS INHIBITION FACTOR NM23) (NM23-H1). [Source:SWISSPROT;Acc:P15531]	ENSG00000085760.1	TRANSLATION INITIATION FACTOR IF-2, MITOCHONDRIAL PRECURSOR (IF-2MT) (IF-2(MT)). [Source:SWISSPROT;Acc:P46199]	yeast	YOL023W	YKL067W	3.719	gene neighborhood (3). confidence: medium. previously annotated: no.
ENSG00000011052.2	NUCLEOSIDE DIPHOSPHATE KINASE A (EC 2.7.4.6) (NDK A) (NDP KINASE A) (TUMOR METASTATIC PROCESS-ASSOCIATED PROTEIN) (METASTASIS INHIBITION FACTOR NM23) (NM23-H1). [Source:SWISSPROT;Acc:P15531]	ENSG00000108424.2	IMPORTIN BETA-1 SUBUNIT (KARYOPHERIN BETA-1 SUBUNIT) (NUCLEAR FACTOR P97) (IMPORTIN 90). [Source:SWISSPROT;Acc:Q14974]	yeast	YLR347C	YKL067W	3.719	two-hybrid (3). confidence: medium. previously annotated: no.
ENSG00000011052.2	NUCLEOSIDE DIPHOSPHATE KINASE A (EC 2.7.4.6) (NDK A) (NDP KINASE A) (TUMOR METASTATIC PROCESS-ASSOCIATED PROTEIN) (METASTASIS INHIBITION FACTOR NM23) (NM23-H1). [Source:SWISSPROT;Acc:P15531]	ENSG00000112855.1	HISTIDYL-TRNA SYNTHETASE HOMOLOG (EC 6.1.1.21) (HISTIDINE--TRNA LIGASE HOMOLOG) (HISRS). [Source:SWISSPROT;Acc:P49590]	yeast	YKL067W	YPR033C	3.239	gene neighborhood (3). confidence: medium. previously annotated: no.
ENSG00000011052.2	NUCLEOSIDE DIPHOSPHATE KINASE A (EC 2.7.4.6) (NDK A) (NDP KINASE A) (TUMOR METASTATIC PROCESS-ASSOCIATED PROTEIN) (METASTASIS INHIBITION FACTOR NM23) (NM23-H1). [Source:SWISSPROT;Acc:P15531]	ENSG00000114030.1	IMPORTIN ALPHA-1 SUBUNIT (KARYOPHERIN ALPHA-1 SUBUNIT) (SRP1-BETA) (RAG COHORT PROTEIN 2) (NUCLEOPROTEIN INTERACTOR 1) (NPI-1). [Source:SWISSPROT;Acc:P52294]	yeast	YKL067W	YNL189W	3.363	two-hybrid (3). confidence: medium. previously annotated: no.
ENSG00000011052.2	NUCLEOSIDE DIPHOSPHATE KINASE A (EC 2.7.4.6) (NDK A) (NDP KINASE A) (TUMOR METASTATIC PROCESS-ASSOCIATED PROTEIN) (METASTASIS INHIBITION FACTOR NM23) (NM23-H1). [Source:SWISSPROT;Acc:P15531]	ENSG00000114391.2	60S RIBOSOMAL PROTEIN L24 (L30). [Source:SWISSPROT;Acc:P38663]	yeast	YKL067W	YGL031C	3.719	gene neighborhood (5). confidence: medium. previously annotated: no.
ENSG00000011052.2	NUCLEOSIDE DIPHOSPHATE KINASE A (EC 2.7.4.6) (NDK A) (NDP KINASE A) (TUMOR METASTATIC PROCESS-ASSOCIATED PROTEIN) (METASTASIS INHIBITION FACTOR NM23) (NM23-H1). [Source:SWISSPROT;Acc:P15531]	ENSG00000115919.2	KYNURENINASE (EC 3.7.1.3) (L-KYNURENINE HYDROLASE). [Source:SWISSPROT;Acc:Q16719]	yeast	YLR231C	YKL067W	3.719	gene neighborhood (2). confidence: medium. previously annotated: no.
ENSG00000011052.2	NUCLEOSIDE DIPHOSPHATE KINASE A (EC 2.7.4.6) (NDK A) (NDP KINASE A) (TUMOR METASTATIC PROCESS-ASSOCIATED PROTEIN) (METASTASIS INHIBITION FACTOR NM23) (NM23-H1). [Source:SWISSPROT;Acc:P15531]	ENSG00000124208.2	UBIQUITIN-CONJUGATING ENZYME E2 VARIANT 1 ISOFORM B; DNA-BINDING PROTEIN. [Source:RefSeq;Acc:NM_003349]	worm	F39B2.2	F25H2.5	3.663	SCAFFOLD
ENSG00000011052.2	NUCLEOSIDE DIPHOSPHATE KINASE A (EC 2.7.4.6) (NDK A) (NDP KINASE A) (TUMOR METASTATIC PROCESS-ASSOCIATED PROTEIN) (METASTASIS INHIBITION FACTOR NM23) (NM23-H1). [Source:SWISSPROT;Acc:P15531]	ENSG00000128829.2		yeast	YKL067W	YDR283C	3.719	gene neighborhood (3). confidence: medium. previously annotated: no.
ENSG00000011052.2	NUCLEOSIDE DIPHOSPHATE KINASE A (EC 2.7.4.6) (NDK A) (NDP KINASE A) (TUMOR METASTATIC PROCESS-ASSOCIATED PROTEIN) (METASTASIS INHIBITION FACTOR NM23) (NM23-H1). [Source:SWISSPROT;Acc:P15531]	ENSG00000136003.3	NITROGEN FIXATION CLUSTER-LIKE. [Source:RefSeq;Acc:NM_014301]	yeast	YPL135W	YKL067W	3.072	gene neighborhood (2). confidence: medium. previously annotated: no.
ENSG00000011052.2	NUCLEOSIDE DIPHOSPHATE KINASE A (EC 2.7.4.6) (NDK A) (NDP KINASE A) (TUMOR METASTATIC PROCESS-ASSOCIATED PROTEIN) (METASTASIS INHIBITION FACTOR NM23) (NM23-H1). [Source:SWISSPROT;Acc:P15531]	ENSG00000137714.1	ADRENODOXIN, MITOCHONDRIAL PRECURSOR (ADRENAL FERREDOXIN) (HEPATOREDOXIN) (FERREDOXIN 1). [Source:SWISSPROT;Acc:P10109]	yeast	YPL252C	YKL067W	3.719	gene neighborhood (2). confidence: medium. previously annotated: no.
ENSG00000011052.2	NUCLEOSIDE DIPHOSPHATE KINASE A (EC 2.7.4.6) (NDK A) (NDP KINASE A) (TUMOR METASTATIC PROCESS-ASSOCIATED PROTEIN) (METASTASIS INHIBITION FACTOR NM23) (NM23-H1). [Source:SWISSPROT;Acc:P15531]	ENSG00000137876.1	RIBOSOMAL PROTEIN L24-LIKE; 60S RIBOSOMAL PROTEIN L30 ISOLOG; MY024 PROTEIN; HOMOLOG OF YEAST RIBOSOMAL LIKE PROTEIN 24. [Source:RefSeq;Acc:NM_016304]	yeast	YKL067W	YLR009W	3.719	gene neighborhood (5). confidence: medium. previously annotated: no.
ENSG00000011052.2	NUCLEOSIDE DIPHOSPHATE KINASE A (EC 2.7.4.6) (NDK A) (NDP KINASE A) (TUMOR METASTATIC PROCESS-ASSOCIATED PROTEIN) (METASTASIS INHIBITION FACTOR NM23) (NM23-H1). [Source:SWISSPROT;Acc:P15531]	ENSG00000151224.1	S-ADENOSYLMETHIONINE SYNTHETASE ALPHA AND BETA FORMS (EC 2.5.1.6) (METHIONINE ADENOSYLTRANSFERASE) (ADOMET SYNTHETASE) (MAT-I/III). [Source:SWISSPROT;Acc:Q00266]	yeast	YKL067W	YLR180W	3.719	gene neighborhood (2). confidence: medium. previously annotated: no.
ENSG00000011052.2	NUCLEOSIDE DIPHOSPHATE KINASE A (EC 2.7.4.6) (NDK A) (NDP KINASE A) (TUMOR METASTATIC PROCESS-ASSOCIATED PROTEIN) (METASTASIS INHIBITION FACTOR NM23) (NM23-H1). [Source:SWISSPROT;Acc:P15531]	ENSG00000158417.1	TRANSLATION INITIATION FACTOR IF-2. [Source:SWISSPROT;Acc:O60841]	yeast	YAL035W	YKL067W	3.719	gene neighborhood (3). confidence: medium. previously annotated: no.
ENSG00000011052.2	NUCLEOSIDE DIPHOSPHATE KINASE A (EC 2.7.4.6) (NDK A) (NDP KINASE A) (TUMOR METASTATIC PROCESS-ASSOCIATED PROTEIN) (METASTASIS INHIBITION FACTOR NM23) (NM23-H1). [Source:SWISSPROT;Acc:P15531]	ENSG00000168906.1	S-ADENOSYLMETHIONINE SYNTHETASE GAMMA FORM (EC 2.5.1.6) (METHIONINE ADENOSYLTRANSFERASE) (ADOMET SYNTHETASE) (MAT-II). [Source:SWISSPROT;Acc:P31153]	yeast	YKL067W	YLR180W	3.294	gene neighborhood (2). confidence: medium. previously annotated: no.
ENSG00000011052.2	NUCLEOSIDE DIPHOSPHATE KINASE A (EC 2.7.4.6) (NDK A) (NDP KINASE A) (TUMOR METASTATIC PROCESS-ASSOCIATED PROTEIN) (METASTASIS INHIBITION FACTOR NM23) (NM23-H1). [Source:SWISSPROT;Acc:P15531]	ENSG00000169139.2	UBIQUITIN-CONJUGATING ENZYME E2 VARIANT 2; 1 ALPHA,25-DIHYDROXYVITAMIN D3-INDUCIBLE; ENTEROCYTE DIFFERENTIATION PROMOTING FACTOR; METHYL METHANESULFONATE SENSITIVE 2, S. CEREVISIAE, HOMOLOG OF. [Source:RefSeq;Acc:NM_003350]	worm	F39B2.2	F25H2.5	3.355	SCAFFOLD
ENSG00000011052.2	NUCLEOSIDE DIPHOSPHATE KINASE A (EC 2.7.4.6) (NDK A) (NDP KINASE A) (TUMOR METASTATIC PROCESS-ASSOCIATED PROTEIN) (METASTASIS INHIBITION FACTOR NM23) (NM23-H1). [Source:SWISSPROT;Acc:P15531]	ENSG00000170445.2	HISTIDYL-TRNA SYNTHETASE (EC 6.1.1.21) (HISTIDINE--TRNA LIGASE) (HISRS). [Source:SWISSPROT;Acc:P12081]	yeast	YKL067W	YPR033C	3.719	gene neighborhood (3). confidence: medium. previously annotated: no.
ENSG00000011052.2	NUCLEOSIDE DIPHOSPHATE KINASE A (EC 2.7.4.6) (NDK A) (NDP KINASE A) (TUMOR METASTATIC PROCESS-ASSOCIATED PROTEIN) (METASTASIS INHIBITION FACTOR NM23) (NM23-H1). [Source:SWISSPROT;Acc:P15531]	ENSG00000182953.1	40S RIBOSOMAL PROTEIN S28. [Source:SWISSPROT;Acc:P25112]	yeast	YKL067W	YLR264W	3.719	gene neighborhood (4). confidence: medium. previously annotated: no.
ENSG00000011177.1	INDOLETHYLAMINE N-METHYLTRANSFERASE (EC 2.1.1.49) (AROMATIC ALKYLAMINE N-METHYLTRANSFERASE) (INDOLAMINE N-METHYLTRANSFERASE) (ARYLAMINE N- METHYLTRANSFERASE) (AMINE N-METHYLTRANSFERASE). [Source:SWISSPROT;Acc:O95050]	ENSG00000145332.2	KELCH-LIKE PROTEIN 8. [Source:SWISSPROT;Acc:Q9P2G9]	worm	F42A10.3	W02G9.2	4	CORE_2
ENSG00000011260.1		ENSG00000065183.1	WD-REPEAT PROTEIN 3. [Source:SWISSPROT;Acc:Q9UNX4]	yeast	YLR129W	YJL069C	4	TAP (2) HMS-PCI (2). confidence: high. previously annotated: no.
ENSG00000011260.1		ENSG00000119285.2	PROTEIN BAP28. [Source:SWISSPROT;Acc:Q9H583]	yeast	YJL109C	YJL069C	4	TAP (2) HMS-PCI (1). confidence: high. previously annotated: no.
ENSG00000011260.1		ENSG00000134987.2	T-CELL ACTIVATION WD REPEAT PROTEIN. [Source:RefSeq;Acc:NM_139281]	yeast	YLR409C	YJL069C	4	TAP (2) HMS-PCI (1) two-hybrid (1). confidence: high. previously annotated: no.
ENSG00000011260.1		ENSG00000165271.3	NUCLEOLAR RNA-ASSOCIATED PROTEIN ALPHA ISOFORM. [Source:RefSeq;Acc:NM_022917]	yeast	YGR090W	YJL069C	4	TAP (2) HMS-PCI (1). confidence: high. previously annotated: no.
ENSG00000011260.1		ENSG00000183751.2	TRANSDUCIN BETA-LIKE 3; WD-REPEAT PROTEIN SAZD. [Source:RefSeq;Acc:NM_006453]	yeast	YLR222C	YJL069C	4	TAP (2) HMS-PCI (2). confidence: high. previously annotated: no.
ENSG00000011304.4	POLYPYRIMIDINE TRACT-BINDING PROTEIN 1 (PTB) (HETEROGENEOUS NUCLEAR RIBONUCLEOPROTEIN I) (HNRNP I) (57 KDA RNA-BINDING PROTEIN PPTB-1). [Source:SWISSPROT;Acc:P26599]	ENSG00000064655.4	EYES ABSENT HOMOLOG 2. [Source:SWISSPROT;Acc:O00167]	worm	C49A1.4	D2089.4	3.318	CORE_2
ENSG00000011304.4	POLYPYRIMIDINE TRACT-BINDING PROTEIN 1 (PTB) (HETEROGENEOUS NUCLEAR RIBONUCLEOPROTEIN I) (HNRNP I) (57 KDA RNA-BINDING PROTEIN PPTB-1). [Source:SWISSPROT;Acc:P26599]	ENSG00000104313.2	EYES ABSENT HOMOLOG 1. [Source:SWISSPROT;Acc:Q99502]	worm	C49A1.4	D2089.4	3.406	CORE_2
ENSG00000011304.4	POLYPYRIMIDINE TRACT-BINDING PROTEIN 1 (PTB) (HETEROGENEOUS NUCLEAR RIBONUCLEOPROTEIN I) (HNRNP I) (57 KDA RNA-BINDING PROTEIN PPTB-1). [Source:SWISSPROT;Acc:P26599]	ENSG00000112319.4	EYES ABSENT HOMOLOG 4. [Source:SWISSPROT;Acc:O95677]	worm	C49A1.4	D2089.4	3.428	CORE_2
ENSG00000011304.4	POLYPYRIMIDINE TRACT-BINDING PROTEIN 1 (PTB) (HETEROGENEOUS NUCLEAR RIBONUCLEOPROTEIN I) (HNRNP I) (57 KDA RNA-BINDING PROTEIN PPTB-1). [Source:SWISSPROT;Acc:P26599]	ENSG00000158161.3	EYES ABSENT HOMOLOG 3. [Source:SWISSPROT;Acc:Q99504]	worm	C49A1.4	D2089.4	4	CORE_2
ENSG00000011376.1	PROBABLE LEUCYL-TRNA SYNTHETASE, MITOCHONDRIAL PRECURSOR (EC 6.1.1.4) (LEUCINE--TRNA LIGASE) (LEURS). [Source:SWISSPROT;Acc:Q15031]	ENSG00000100417.3	PHOSPHOMANNOMUTASE 1 (EC 5.4.2.8) (PMM 1) (PMMH-22). [Source:SWISSPROT;Acc:Q92871]	yeast	YFL045C	YLR382C	3.269	gene neighborhood (2). confidence: medium. previously annotated: no.
ENSG00000011376.1	PROBABLE LEUCYL-TRNA SYNTHETASE, MITOCHONDRIAL PRECURSOR (EC 6.1.1.4) (LEUCINE--TRNA LIGASE) (LEURS). [Source:SWISSPROT;Acc:Q15031]	ENSG00000130921.1		yeast	YLR281C	YLR382C	4	gene neighborhood (2). confidence: medium. previously annotated: no.
ENSG00000011376.1	PROBABLE LEUCYL-TRNA SYNTHETASE, MITOCHONDRIAL PRECURSOR (EC 6.1.1.4) (LEUCINE--TRNA LIGASE) (LEURS). [Source:SWISSPROT;Acc:Q15031]	ENSG00000140650.2	PHOSPHOMANNOMUTASE 2 (EC 5.4.2.8) (PMM 2). [Source:SWISSPROT;Acc:O15305]	yeast	YFL045C	YLR382C	4	gene neighborhood (2). confidence: medium. previously annotated: no.
ENSG00000011376.1	PROBABLE LEUCYL-TRNA SYNTHETASE, MITOCHONDRIAL PRECURSOR (EC 6.1.1.4) (LEUCINE--TRNA LIGASE) (LEURS). [Source:SWISSPROT;Acc:Q15031]	ENSG00000163864.3	NICOTINAMIDE NUCLEOTIDE ADENYLYLTRANSFERASE 3; PYRIDINE NUCLEOTIDE ADENYLYLTRANSFERASE 3. [Source:RefSeq;Acc:NM_178177]	yeast	YLR382C	YLR328W	2.808	gene neighborhood (2). confidence: medium. previously annotated: no.
ENSG00000011376.1	PROBABLE LEUCYL-TRNA SYNTHETASE, MITOCHONDRIAL PRECURSOR (EC 6.1.1.4) (LEUCINE--TRNA LIGASE) (LEURS). [Source:SWISSPROT;Acc:Q15031]	ENSG00000167862.1	IMMATURE COLON CARCINOMA TRANSCRIPT 1 (DIGESTION SUBSTRACTION 1) (DS- 1). [Source:SWISSPROT;Acc:Q14197]	yeast	YOL114C	YLR382C	4	gene neighborhood (2). confidence: medium. previously annotated: no.
ENSG00000011376.1	PROBABLE LEUCYL-TRNA SYNTHETASE, MITOCHONDRIAL PRECURSOR (EC 6.1.1.4) (LEUCINE--TRNA LIGASE) (LEURS). [Source:SWISSPROT;Acc:Q15031]	ENSG00000186331.2	SIGNAL RECOGNITION PARTICLE RECEPTOR ALPHA SUBUNIT (SR-ALPHA) (DOCKING PROTEIN ALPHA) (DP-ALPHA). [Source:SWISSPROT;Acc:P08240]	yeast	YLR382C	YDR292C	4	gene neighborhood (2). confidence: medium. previously annotated: no.
ENSG00000011405.2	PHOSPHOINOSITIDE-3-KINASE, CLASS 2, ALPHA POLYPEPTIDE; C2-CONTAINING PHOSPHATIDYLINOSITOL KINASE. [Source:RefSeq;Acc:NM_002645]	ENSG00000105643.1		worm	F39B1.1	R06B9.1	3.174	CORE_2
ENSG00000011426.2	ANILLIN, ACTIN BINDING PROTEIN (SCRAPS HOMOLOG, DROSOPHILA); ANILLIN (DROSOPHILA SCRAPS HOMOLOG), ACTIN BINDING PROTEIN. [Source:RefSeq;Acc:NM_018685]	ENSG00000083750.2	RAS-RELATED GTP BINDING B SHORT ISOFORM; GTP-BINDING PROTEIN RAGB. [Source:RefSeq;Acc:NM_006064]	fly	CG11968	CG2092	3.907	0.822118012
ENSG00000011426.2	ANILLIN, ACTIN BINDING PROTEIN (SCRAPS HOMOLOG, DROSOPHILA); ANILLIN (DROSOPHILA SCRAPS HOMOLOG), ACTIN BINDING PROTEIN. [Source:RefSeq;Acc:NM_018685]	ENSG00000155876.2	RAS-RELATED GTP BINDING A; RAS-RELATED GTP-BINDING PROTEIN. [Source:RefSeq;Acc:NM_006570]	fly	CG11968	CG2092	3.609	0.822118012
ENSG00000011677.1	GAMMA-AMINOBUTYRIC-ACID RECEPTOR ALPHA-3 SUBUNIT PRECURSOR (GABA(A) RECEPTOR). [Source:SWISSPROT;Acc:P34903]	ENSG00000078399.1	HOMEOBOX PROTEIN HOX-A9 (HOX-1G). [Source:SWISSPROT;Acc:P31269]	worm	ZC482.5	Y75B8A.1	2.304	CORE_2
ENSG00000011677.1	GAMMA-AMINOBUTYRIC-ACID RECEPTOR ALPHA-3 SUBUNIT PRECURSOR (GABA(A) RECEPTOR). [Source:SWISSPROT;Acc:P34903]	ENSG00000128709.1	HOMEOBOX PROTEIN HOX-D9 (HOX-4C) (HOX-5.2). [Source:SWISSPROT;Acc:P28356]	worm	ZC482.5	Y75B8A.1	3.102	CORE_2
ENSG00000011677.1	GAMMA-AMINOBUTYRIC-ACID RECEPTOR ALPHA-3 SUBUNIT PRECURSOR (GABA(A) RECEPTOR). [Source:SWISSPROT;Acc:P34903]	ENSG00000153807.1	HOMEOBOX PROTEIN HOX-A10 (HOX-1H) (HOX-1.8) (PL). [Source:SWISSPROT;Acc:P31260]	worm	ZC482.5	Y75B8A.1	2.185	CORE_2
ENSG00000011677.1	GAMMA-AMINOBUTYRIC-ACID RECEPTOR ALPHA-3 SUBUNIT PRECURSOR (GABA(A) RECEPTOR). [Source:SWISSPROT;Acc:P34903]	ENSG00000170689.1	HOMEOBOX PROTEIN HOX-B9 (HOX-2E) (HOX-2.5). [Source:SWISSPROT;Acc:P17482]	worm	ZC482.5	Y75B8A.1	2.291	CORE_2
ENSG00000011677.1	GAMMA-AMINOBUTYRIC-ACID RECEPTOR ALPHA-3 SUBUNIT PRECURSOR (GABA(A) RECEPTOR). [Source:SWISSPROT;Acc:P34903]	ENSG00000180806.1	HOMEOBOX PROTEIN HOX-C9 (HOX-3B). [Source:SWISSPROT;Acc:P31274]	worm	ZC482.5	Y75B8A.1	2.356	CORE_2
ENSG00000012048.3	BREAST CANCER TYPE 1 SUSCEPTIBILITY PROTEIN. [Source:SWISSPROT;Acc:P38398]	ENSG00000106800.4		worm	C36A4.8	K07F5.14	4	SCAFFOLD
ENSG00000012048.3	BREAST CANCER TYPE 1 SUSCEPTIBILITY PROTEIN. [Source:SWISSPROT;Acc:P38398]	ENSG00000121083.1	DYNEIN LIGHT CHAIN 2. [Source:RefSeq;Acc:NM_080677]	worm	C36A4.8	T26A5.9	4	SCAFFOLD
ENSG00000012048.3	BREAST CANCER TYPE 1 SUSCEPTIBILITY PROTEIN. [Source:SWISSPROT;Acc:P38398]	ENSG00000138376.1	BRCA1-ASSOCIATED RING DOMAIN PROTEIN 1 (BARD-1). [Source:SWISSPROT;Acc:Q99728]	worm	K04C2.4	C36A4.8	4	SCAFFOLD
ENSG00000012061.2	DNA EXCISION REPAIR PROTEIN ERCC-1. [Source:SWISSPROT;Acc:P07992]	ENSG00000136936.1	DNA-REPAIR PROTEIN COMPLEMENTING XP-A CELLS (XERODERMA PIGMENTOSUM GROUP A COMPLEMENTING PROTEIN). [Source:SWISSPROT;Acc:P23025]	fly	CG10215	CG6358	4	0.990581369
ENSG00000012061.2	DNA EXCISION REPAIR PROTEIN ERCC-1. [Source:SWISSPROT;Acc:P07992]	ENSG00000175595.1	DNA-REPAIR PROTEIN COMPLEMENTING XP-F CELL (XERODERMA PIGMENTOSUM GROUP F COMPLEMENTING PROTEIN) (DNA EXCISION REPAIR PROTEIN ERCC-4). [Source:SWISSPROT;Acc:Q92889]	fly	CG10215	CG3697	4	0.988979681
ENSG00000012174.2	MEMBRANE-BOUND TRANSCRIPTION FACTOR SITE 2 PROTEASE (EC 3.4.24.-) (SITE-2 PROTEASE) (STEROL-REGULATORY ELEMENT-BINDING PROTEINS INTRAMEMBRANE PROTEASE). [Source:SWISSPROT;Acc:O43462]	ENSG00000157184.1	CARNITINE O-PALMITOYLTRANSFERASE II, MITOCHONDRIAL PRECURSOR (EC 2.3.1.21) (CPT II). [Source:SWISSPROT;Acc:P23786]	fly	CG2107	CG8988	3.921	0.623696623
ENSG00000013016.4	EH-DOMAIN CONTAINING PROTEIN 3. [Source:SWISSPROT;Acc:Q9NZN3]	ENSG00000115310.4	RETICULON 4 (NEURITE OUTGROWTH INHIBITOR) (NOGO PROTEIN) (FOOCEN) (NEUROENDOCRINE-SPECIFIC PROTEIN) (NSP) (NEUROENDOCRINE SPECIFIC PROTEIN C HOMOLOG) (RTN-X) (RETICULON 5) (MY043 PROTEIN). [Source:SWISSPROT;Acc:Q9NQC3]	worm	W06A7.3	W06H8.1	3.614	LITERATURE
ENSG00000013016.4	EH-DOMAIN CONTAINING PROTEIN 3. [Source:SWISSPROT;Acc:Q9NZN3]	ENSG00000125744.2	RETICULON PROTEIN 2 (NEUROENDOCRINE-SPECIFIC PROTEIN-LIKE 1) (NSP-LIKE PROTEIN 1) (NSPLI). [Source:SWISSPROT;Acc:O75298]	worm	W06A7.3	W06H8.1	2.679	LITERATURE
ENSG00000013016.4	EH-DOMAIN CONTAINING PROTEIN 3. [Source:SWISSPROT;Acc:Q9NZN3]	ENSG00000133318.1	RETICULON PROTEIN 3 (NEUROENDOCRINE-SPECIFIC PROTEIN-LIKE 2) (NSP-LIKE PROTEIN II) (NSPLII). [Source:SWISSPROT;Acc:O95197]	worm	W06A7.3	W06H8.1	2.686	LITERATURE
ENSG00000013016.4	EH-DOMAIN CONTAINING PROTEIN 3. [Source:SWISSPROT;Acc:Q9NZN3]	ENSG00000139970.2	RETICULON 1 (NEUROENDOCRINE-SPECIFIC PROTEIN). [Source:SWISSPROT;Acc:Q16799]	worm	W06A7.3	W06H8.1	3.614	LITERATURE
ENSG00000013275.1	26S PROTEASE REGULATORY SUBUNIT 6B (MIP224) (MB67 INTERACTING PROTEIN) (TAT-BINDING PROTEIN-7) (TBP-7). [Source:SWISSPROT;Acc:P43686]	ENSG00000099341.1	26S PROTEASOME NON-ATPASE REGULATORY SUBUNIT 8 (26S PROTEASOME REGULATORY SUBUNIT S14) (P31). [Source:SWISSPROT;Acc:P48556]	yeast	YFR052W	YDR394W	4	TAP (8) HMS-PCI (1). confidence: high. previously annotated: yes.
ENSG00000013275.1	26S PROTEASE REGULATORY SUBUNIT 6B (MIP224) (MB67 INTERACTING PROTEIN) (TAT-BINDING PROTEIN-7) (TBP-7). [Source:SWISSPROT;Acc:P43686]	ENSG00000100519.1	26S PROTEASE REGULATORY SUBUNIT S10B (PROTEASOME SUBUNIT P42) (P44) (CONSERVED ATPASE DOMAIN PROTEIN 44) (CADP44). [Source:SWISSPROT;Acc:Q92524]	yeast	YDR394W	YOR259C	4	TAP (6) HMS-PCI (2) two-hybrid (1). confidence: high. previously annotated: yes.
ENSG00000013275.1	26S PROTEASE REGULATORY SUBUNIT 6B (MIP224) (MB67 INTERACTING PROTEIN) (TAT-BINDING PROTEIN-7) (TBP-7). [Source:SWISSPROT;Acc:P43686]	ENSG00000100764.2	26S PROTEASE REGULATORY SUBUNIT 4 (P26S4). [Source:SWISSPROT;Acc:Q03527]	yeast	YDR394W	YDL007W	4	TAP (9) HMS-PCI (2). confidence: high. previously annotated: yes.
ENSG00000013275.1	26S PROTEASE REGULATORY SUBUNIT 6B (MIP224) (MB67 INTERACTING PROTEIN) (TAT-BINDING PROTEIN-7) (TBP-7). [Source:SWISSPROT;Acc:P43686]	ENSG00000100902.1	PROTEASOME SUBUNIT ALPHA TYPE 6 (EC 3.4.25.1) (PROTEASOME IOTA CHAIN) (MACROPAIN IOTA CHAIN) (MULTICATALYTIC ENDOPEPTIDASE COMPLEX IOTA CHAIN) (27 KDA PROSOMAL PROTEIN) (PROS-27) (P27K). [Source:SWISSPROT;Acc:P34062]	yeast	YDR394W	YGL011C	4	TAP (3). confidence: medium. previously annotated: no.
ENSG00000013275.1	26S PROTEASE REGULATORY SUBUNIT 6B (MIP224) (MB67 INTERACTING PROTEIN) (TAT-BINDING PROTEIN-7) (TBP-7). [Source:SWISSPROT;Acc:P43686]	ENSG00000101843.2	26S PROTEASOME NON-ATPASE REGULATORY SUBUNIT 10 (26S PROTEASOME REGULATORY SUBUNIT P28) (GANKYRIN). [Source:SWISSPROT;Acc:O75832]	yeast	YDR394W	YGR232W	4	TAP (1) HMS-PCI (2) two-hybrid (18). confidence: high. previously annotated: yes.
ENSG00000013275.1	26S PROTEASE REGULATORY SUBUNIT 6B (MIP224) (MB67 INTERACTING PROTEIN) (TAT-BINDING PROTEIN-7) (TBP-7). [Source:SWISSPROT;Acc:P43686]	ENSG00000103035.1	26S PROTEASOME NON-ATPASE REGULATORY SUBUNIT 7 (26S PROTEASOME REGULATORY SUBUNIT S12) (PROTEASOME SUBUNIT P40) (MOV34 PROTEIN HOMOLOG). [Source:SWISSPROT;Acc:P51665]	yeast	YDR394W	YOR261C	4	TAP (9) HMS-PCI (3). confidence: high. previously annotated: yes.
ENSG00000013275.1	26S PROTEASE REGULATORY SUBUNIT 6B (MIP224) (MB67 INTERACTING PROTEIN) (TAT-BINDING PROTEIN-7) (TBP-7). [Source:SWISSPROT;Acc:P43686]	ENSG00000108344.2	26S PROTEASOME NON-ATPASE REGULATORY SUBUNIT 3 (26S PROTEASOME REGULATORY SUBUNIT S3) (PROTEASOME SUBUNIT P58). [Source:SWISSPROT;Acc:O43242]	yeast	YDR394W	YER021W	3.985	TAP (9) HMS-PCI (3). confidence: high. previously annotated: yes.
ENSG00000013275.1	26S PROTEASE REGULATORY SUBUNIT 6B (MIP224) (MB67 INTERACTING PROTEIN) (TAT-BINDING PROTEIN-7) (TBP-7). [Source:SWISSPROT;Acc:P43686]	ENSG00000108671.2	26S PROTEASOME NON-ATPASE REGULATORY SUBUNIT 11 (26S PROTEASOME REGULATORY SUBUNIT S9) (26S PROTEASOME REGULATORY SUBUNIT P44.5). [Source:SWISSPROT;Acc:O00231]	yeast	YDL097C	YDR394W	4	TAP (7) HMS-PCI (5). confidence: high. previously annotated: yes.
ENSG00000013275.1	26S PROTEASE REGULATORY SUBUNIT 6B (MIP224) (MB67 INTERACTING PROTEIN) (TAT-BINDING PROTEIN-7) (TBP-7). [Source:SWISSPROT;Acc:P43686]	ENSG00000115233.1	26S PROTEASOME-ASSOCIATED PAD1 HOMOLOG. [Source:RefSeq;Acc:NM_005805]	yeast	YDR394W	YFR004W	4	TAP (8) HMS-PCI (4). confidence: high. previously annotated: yes.
ENSG00000013275.1	26S PROTEASE REGULATORY SUBUNIT 6B (MIP224) (MB67 INTERACTING PROTEIN) (TAT-BINDING PROTEIN-7) (TBP-7). [Source:SWISSPROT;Acc:P43686]	ENSG00000126067.1	PROTEASOME SUBUNIT BETA TYPE 2 (EC 3.4.25.1) (PROTEASOME COMPONENT C7-I) (MACROPAIN SUBUNIT C7-I) (MULTICATALYTIC ENDOPEPTIDASE COMPLEX SUBUNIT C7-I). [Source:SWISSPROT;Acc:P49721]	yeast	YER012W	YDR394W	4	TAP (3). confidence: medium. previously annotated: no.
ENSG00000013275.1	26S PROTEASE REGULATORY SUBUNIT 6B (MIP224) (MB67 INTERACTING PROTEIN) (TAT-BINDING PROTEIN-7) (TBP-7). [Source:SWISSPROT;Acc:P43686]	ENSG00000129084.3	PROTEASOME SUBUNIT ALPHA TYPE 1 (EC 3.4.25.1) (PROTEASOME COMPONENT C2) (MACROPAIN SUBUNIT C2) (MULTICATALYTIC ENDOPEPTIDASE COMPLEX SUBUNIT C2) (PROTEASOME NU CHAIN) (30 KDA PROSOMAL PROTEIN) (PROS-30). [Source:SWISSPROT;Acc:P25786]	yeast	YMR314W	YDR394W	4	TAP (5). confidence: medium. previously annotated: no.
ENSG00000013275.1	26S PROTEASE REGULATORY SUBUNIT 6B (MIP224) (MB67 INTERACTING PROTEIN) (TAT-BINDING PROTEIN-7) (TBP-7). [Source:SWISSPROT;Acc:P43686]	ENSG00000131459.2	GLUCOSAMINE--FRUCTOSE-6-PHOSPHATE AMINOTRANSFERASE [ISOMERIZING] 2 (EC 2.6.1.16) (HEXOSEPHOSPHATE AMINOTRANSFERASE 2) (D-FRUCTOSE-6- PHOSPHATE AMIDOTRANSFERASE 2) (GFAT 2) (GFAT2). [Source:SWISSPROT;Acc:O94808]	yeast	YKL104C	YDR394W	4	TAP (3) HMS-PCI (1). confidence: high. previously annotated: no.
ENSG00000013275.1	26S PROTEASE REGULATORY SUBUNIT 6B (MIP224) (MB67 INTERACTING PROTEIN) (TAT-BINDING PROTEIN-7) (TBP-7). [Source:SWISSPROT;Acc:P43686]	ENSG00000132361.2	PUTATIVE EUKARYOTIC TRANSLATION INITIATION FACTOR 3 SUBUNIT (EIF-3) (FRAGMENT). [Source:SWISSPROT;Acc:O75153]	yeast	YDR394W	YMR012W	4	TAP (3) HMS-PCI (1). confidence: high. previously annotated: no.
ENSG00000013275.1	26S PROTEASE REGULATORY SUBUNIT 6B (MIP224) (MB67 INTERACTING PROTEIN) (TAT-BINDING PROTEIN-7) (TBP-7). [Source:SWISSPROT;Acc:P43686]	ENSG00000136813.1		yeast	YDR394W	YHL030W	4	TAP (9). confidence: medium. previously annotated: no.
ENSG00000013275.1	26S PROTEASE REGULATORY SUBUNIT 6B (MIP224) (MB67 INTERACTING PROTEIN) (TAT-BINDING PROTEIN-7) (TBP-7). [Source:SWISSPROT;Acc:P43686]	ENSG00000141328.2	26S PROTEASOME NON-ATPASE REGULATORY SUBUNIT 12 (26S PROTEASOME REGULATORY SUBUNIT P55). [Source:SWISSPROT;Acc:O00232]	yeast	YDR394W	YDL147W	4	TAP (4) HMS-PCI (5). confidence: high. previously annotated: yes.
ENSG00000013275.1	26S PROTEASE REGULATORY SUBUNIT 6B (MIP224) (MB67 INTERACTING PROTEIN) (TAT-BINDING PROTEIN-7) (TBP-7). [Source:SWISSPROT;Acc:P43686]	ENSG00000155229.3	MMS19-LIKE (MET18 HOMOLOG, S. CEREVISIAE); HOMOLOG OF YEAST MMS19; MMS19 (MET18 S. CEREVISIAE)-LIKE. [Source:RefSeq;Acc:NM_022362]	yeast	YDR394W	YIL128W	4	TAP (1) HMS-PCI (2). confidence: high. previously annotated: no.
ENSG00000013275.1	26S PROTEASE REGULATORY SUBUNIT 6B (MIP224) (MB67 INTERACTING PROTEIN) (TAT-BINDING PROTEIN-7) (TBP-7). [Source:SWISSPROT;Acc:P43686]	ENSG00000159352.2	26S PROTEASOME NON-ATPASE REGULATORY SUBUNIT 4 (26S PROTEASOME REGULATORY SUBUNIT S5A) (RPN10) (MULTIUBIQUITIN CHAIN BINDING PROTEIN) (ANTISECRETORY FACTOR-1) (AF) (ASF). [Source:SWISSPROT;Acc:P55036]	worm	B0205.3	F23F12.6	4	SCAFFOLD
ENSG00000013275.1	26S PROTEASE REGULATORY SUBUNIT 6B (MIP224) (MB67 INTERACTING PROTEIN) (TAT-BINDING PROTEIN-7) (TBP-7). [Source:SWISSPROT;Acc:P43686]	ENSG00000159352.2	26S PROTEASOME NON-ATPASE REGULATORY SUBUNIT 4 (26S PROTEASOME REGULATORY SUBUNIT S5A) (RPN10) (MULTIUBIQUITIN CHAIN BINDING PROTEIN) (ANTISECRETORY FACTOR-1) (AF) (ASF). [Source:SWISSPROT;Acc:P55036]	yeast	YDR394W	YHR200W	4	TAP (10) HMS-PCI (3). confidence: high. previously annotated: yes.
ENSG00000013275.1	26S PROTEASE REGULATORY SUBUNIT 6B (MIP224) (MB67 INTERACTING PROTEIN) (TAT-BINDING PROTEIN-7) (TBP-7). [Source:SWISSPROT;Acc:P43686]	ENSG00000161057.1	26S PROTEASE REGULATORY SUBUNIT 7 (MSS1 PROTEIN). [Source:SWISSPROT;Acc:P35998]	yeast	YDR394W	YKL145W	4	TAP (11) HMS-PCI (4). confidence: high. previously annotated: yes.
ENSG00000013275.1	26S PROTEASE REGULATORY SUBUNIT 6B (MIP224) (MB67 INTERACTING PROTEIN) (TAT-BINDING PROTEIN-7) (TBP-7). [Source:SWISSPROT;Acc:P43686]	ENSG00000163636.1	26S PROTEASOME NON-ATPASE REGULATORY SUBUNIT 6 (26S PROTEASOME REGULATORY SUBUNIT S10) (P42A) (PROTEASOME REGULATORY PARTICLE SUBUNIT P44S10). [Source:SWISSPROT;Acc:Q15008]	yeast	YDR394W	YPR108W	4	TAP (5) HMS-PCI (4). confidence: high. previously annotated: yes.
ENSG00000013275.1	26S PROTEASE REGULATORY SUBUNIT 6B (MIP224) (MB67 INTERACTING PROTEIN) (TAT-BINDING PROTEIN-7) (TBP-7). [Source:SWISSPROT;Acc:P43686]	ENSG00000165916.1	26S PROTEASE REGULATORY SUBUNIT 6A (TAT-BINDING PROTEIN 1) (TBP-1) (PROTEASOME SUBUNIT P50). [Source:SWISSPROT;Acc:P17980]	yeast	YDR394W	YOR117W	4	TAP (7) HMS-PCI (3) two-hybrid (3). confidence: high. previously annotated: yes.
ENSG00000013275.1	26S PROTEASE REGULATORY SUBUNIT 6B (MIP224) (MB67 INTERACTING PROTEIN) (TAT-BINDING PROTEIN-7) (TBP-7). [Source:SWISSPROT;Acc:P43686]	ENSG00000169596.3	GLUCOSAMINE--FRUCTOSE-6-PHOSPHATE AMINOTRANSFERASE [ISOMERIZING] 1 (EC 2.6.1.16) (HEXOSEPHOSPHATE AMINOTRANSFERASE 1) (D-FRUCTOSE-6- PHOSPHATE AMIDOTRANSFERASE 1) (GFAT 1) (GFAT1). [Source:SWISSPROT;Acc:Q06210]	yeast	YKL104C	YDR394W	3.574	TAP (3) HMS-PCI (1). confidence: high. previously annotated: no.
ENSG00000013275.1	26S PROTEASE REGULATORY SUBUNIT 6B (MIP224) (MB67 INTERACTING PROTEIN) (TAT-BINDING PROTEIN-7) (TBP-7). [Source:SWISSPROT;Acc:P43686]	ENSG00000185627.2	26S PROTEASOME NON-ATPASE REGULATORY SUBUNIT 13 (26S PROTEASOME REGULATORY SUBUNIT S11) (26S PROTEASOME REGULATORY SUBUNIT P40.5). [Source:SWISSPROT;Acc:Q9UNM6]	yeast	YDR394W	YDR427W	4	TAP (8) HMS-PCI (2). confidence: high. previously annotated: yes.
ENSG00000013374.2	BS4 PROTEIN (NY-REN-18 ANTIGEN). [Source:SWISSPROT;Acc:Q9Y5A7]	ENSG00000183155.1	GUANINE NUCLEOTIDE EXCHANGE FACTOR MSS4 (RAB INTERACTING FACTOR). [Source:SWISSPROT;Acc:P47224]	fly	CG5111	CG7787	4	0.879036782
ENSG00000013375.2	PHOSPHOACETYLGLUCOSAMINE MUTASE (EC 5.4.2.3) (PAGM) (ACETYLGLUCOSAMINE PHOSPHOMUTASE) (N-ACETYLGLUCOSAMINE-PHOSPHATE MUTASE) (PHOSPHOGLUCOMUTASE 3). [Source:SWISSPROT;Acc:O95394]	ENSG00000068438.3	PUTATIVE RIBOSOMAL RNA METHYLTRANSFERASE 1 (EC 2.1.1.-) (RRNA (URIDINE-2'-O-)-METHYLTRANSFERASE) (JM23 PROTEIN). [Source:SWISSPROT;Acc:Q9UET6]	yeast	YEL058W	YBR061C	4	gene neighborhood (4). confidence: medium. previously annotated: no.
ENSG00000013375.2	PHOSPHOACETYLGLUCOSAMINE MUTASE (EC 5.4.2.3) (PAGM) (ACETYLGLUCOSAMINE PHOSPHOMUTASE) (N-ACETYLGLUCOSAMINE-PHOSPHATE MUTASE) (PHOSPHOGLUCOMUTASE 3). [Source:SWISSPROT;Acc:O95394]	ENSG00000070785.2	TRANSLATION INITIATION FACTOR EIF-2B GAMMA SUBUNIT (EIF-2B GDP-GTP EXCHANGE FACTOR). [Source:SWISSPROT;Acc:Q9NR50]	yeast	YEL058W	YOR260W	4	gene neighborhood (3) gene fusion (2). confidence: medium. previously annotated: no.
ENSG00000013375.2	PHOSPHOACETYLGLUCOSAMINE MUTASE (EC 5.4.2.3) (PAGM) (ACETYLGLUCOSAMINE PHOSPHOMUTASE) (N-ACETYLGLUCOSAMINE-PHOSPHATE MUTASE) (PHOSPHOGLUCOMUTASE 3). [Source:SWISSPROT;Acc:O95394]	ENSG00000099810.3	5'-METHYLTHIOADENOSINE PHOSPHORYLASE (EC 2.4.2.28) (MTA PHOSPHORYLASE) (MTAPASE). [Source:SWISSPROT;Acc:Q13126]	yeast	YEL058W	YLR017W	4	gene neighborhood (2). confidence: medium. previously annotated: no.
ENSG00000013375.2	PHOSPHOACETYLGLUCOSAMINE MUTASE (EC 5.4.2.3) (PAGM) (ACETYLGLUCOSAMINE PHOSPHOMUTASE) (N-ACETYLGLUCOSAMINE-PHOSPHATE MUTASE) (PHOSPHOGLUCOMUTASE 3). [Source:SWISSPROT;Acc:O95394]	ENSG00000100831.1	PURINE NUCLEOSIDE PHOSPHORYLASE (EC 2.4.2.1) (INOSINE PHOSPHORYLASE) (PNP). [Source:SWISSPROT;Acc:P00491]	yeast	YEL058W	YLR209C	4	gene neighborhood (2). confidence: medium. previously annotated: no.
ENSG00000013375.2	PHOSPHOACETYLGLUCOSAMINE MUTASE (EC 5.4.2.3) (PAGM) (ACETYLGLUCOSAMINE PHOSPHOMUTASE) (N-ACETYLGLUCOSAMINE-PHOSPHATE MUTASE) (PHOSPHOGLUCOMUTASE 3). [Source:SWISSPROT;Acc:O95394]	ENSG00000108592.3	FTSJ HOMOLOG 3; LIKELY ORTHOLOG OF MOUSE ECTOPLACENTAL CONE, INVASIVE TROPHOBLAST GIANT CELLS, EXTRAEMBRYONIC ECTODERM AND CHORION SEQUENCE 3. [Source:RefSeq;Acc:NM_017647]	yeast	YEL058W	YCL054W	3.34	gene neighborhood (4). confidence: medium. previously annotated: no.
ENSG00000013375.2	PHOSPHOACETYLGLUCOSAMINE MUTASE (EC 5.4.2.3) (PAGM) (ACETYLGLUCOSAMINE PHOSPHOMUTASE) (N-ACETYLGLUCOSAMINE-PHOSPHATE MUTASE) (PHOSPHOGLUCOMUTASE 3). [Source:SWISSPROT;Acc:O95394]	ENSG00000115306.3	SPECTRIN BETA CHAIN, BRAIN 1 (SPECTRIN, NON-ERYTHROID BETA CHAIN 1) (BETA-II SPECTRIN) (FODRIN BETA CHAIN). [Source:SWISSPROT;Acc:Q01082]	fly	CG10627	CG5870	4	0.591798168
ENSG00000013375.2	PHOSPHOACETYLGLUCOSAMINE MUTASE (EC 5.4.2.3) (PAGM) (ACETYLGLUCOSAMINE PHOSPHOMUTASE) (N-ACETYLGLUCOSAMINE-PHOSPHATE MUTASE) (PHOSPHOGLUCOMUTASE 3). [Source:SWISSPROT;Acc:O95394]	ENSG00000136758.3	YME1-LIKE 1 ISOFORM 3; ATP-DEPENDENT METALLOPROTEASE FTSH1 HOMOLOG. [Source:RefSeq;Acc:NM_014263]	yeast	YEL058W	YPR024W	4	gene neighborhood (4). confidence: medium. previously annotated: no.
ENSG00000013375.2	PHOSPHOACETYLGLUCOSAMINE MUTASE (EC 5.4.2.3) (PAGM) (ACETYLGLUCOSAMINE PHOSPHOMUTASE) (N-ACETYLGLUCOSAMINE-PHOSPHATE MUTASE) (PHOSPHOGLUCOMUTASE 3). [Source:SWISSPROT;Acc:O95394]	ENSG00000141385.1	AFG3-LIKE PROTEIN 2 (EC 3.4.24.-) (PARAPLEGIN-LIKE PROTEIN). [Source:SWISSPROT;Acc:Q9Y4W6]	yeast	YEL058W	YMR089C	3.903	gene neighborhood (4). confidence: medium. previously annotated: no.
ENSG00000013375.2	PHOSPHOACETYLGLUCOSAMINE MUTASE (EC 5.4.2.3) (PAGM) (ACETYLGLUCOSAMINE PHOSPHOMUTASE) (N-ACETYLGLUCOSAMINE-PHOSPHATE MUTASE) (PHOSPHOGLUCOMUTASE 3). [Source:SWISSPROT;Acc:O95394]	ENSG00000145191.1	TRANSLATION INITIATION FACTOR EIF-2B EPSILON SUBUNIT (EIF-2B GDP-GTP EXCHANGE FACTOR). [Source:SWISSPROT;Acc:Q13144]	yeast	YEL058W	YDR211W	4	gene neighborhood (3) gene fusion (2). confidence: medium. previously annotated: no.
ENSG00000013375.2	PHOSPHOACETYLGLUCOSAMINE MUTASE (EC 5.4.2.3) (PAGM) (ACETYLGLUCOSAMINE PHOSPHOMUTASE) (N-ACETYLGLUCOSAMINE-PHOSPHATE MUTASE) (PHOSPHOGLUCOMUTASE 3). [Source:SWISSPROT;Acc:O95394]	ENSG00000158825.1	CYTIDINE DEAMINASE (EC 3.5.4.5) (CYTIDINE AMINOHYDROLASE). [Source:SWISSPROT;Acc:P32320]	yeast	YEL058W	YLR245C	4	gene neighborhood (3). confidence: medium. previously annotated: no.
ENSG00000013375.2	PHOSPHOACETYLGLUCOSAMINE MUTASE (EC 5.4.2.3) (PAGM) (ACETYLGLUCOSAMINE PHOSPHOMUTASE) (N-ACETYLGLUCOSAMINE-PHOSPHATE MUTASE) (PHOSPHOGLUCOMUTASE 3). [Source:SWISSPROT;Acc:O95394]	ENSG00000173540.2	GDP-MANNOSE PYROPHOSPHORYLASE B ISOFORM 1; MANNOSE-1-PHOSPHATE GUANYLYLTRANSFERASE; AMPHOTERIN INDUCED GENE 3. [Source:RefSeq;Acc:NM_013334]	yeast	YEL058W	YDL055C	4	gene neighborhood (3) gene fusion (2). confidence: medium. previously annotated: no.
ENSG00000013375.2	PHOSPHOACETYLGLUCOSAMINE MUTASE (EC 5.4.2.3) (PAGM) (ACETYLGLUCOSAMINE PHOSPHOMUTASE) (N-ACETYLGLUCOSAMINE-PHOSPHATE MUTASE) (PHOSPHOGLUCOMUTASE 3). [Source:SWISSPROT;Acc:O95394]	ENSG00000173898.1	SPECTRIN BETA CHAIN, BRAIN 2 (SPECTRIN, NON-ERYTHROID BETA CHAIN 2) (BETA-III SPECTRIN). [Source:SWISSPROT;Acc:O15020]	fly	CG10627	CG5870	3.207	0.591798168
ENSG00000013375.2	PHOSPHOACETYLGLUCOSAMINE MUTASE (EC 5.4.2.3) (PAGM) (ACETYLGLUCOSAMINE PHOSPHOMUTASE) (N-ACETYLGLUCOSAMINE-PHOSPHATE MUTASE) (PHOSPHOGLUCOMUTASE 3). [Source:SWISSPROT;Acc:O95394]	ENSG00000178802.3	MANNOSE-6-PHOSPHATE ISOMERASE (EC 5.3.1.8) (PHOSPHOMANNOSE ISOMERASE) (PMI) (PHOSPHOHEXOMUTASE). [Source:SWISSPROT;Acc:P34949]	yeast	YEL058W	YER003C	4	gene neighborhood (2). confidence: medium. previously annotated: no.
ENSG00000013455.2	ACTIN-RELATED PROTEIN 2/3 COMPLEX SUBUNIT 1A (SOP2-LIKE PROTEIN). [Source:SWISSPROT;Acc:Q92747]	ENSG00000111229.3	ARP2/3 COMPLEX 21 KDA SUBUNIT (P21-ARC) (ACTIN-RELATED PROTEIN 2/3 COMPLEX SUBUNIT 3). [Source:SWISSPROT;Acc:O15145]	yeast	YLR370C	YBR234C	4	TAP (3) HMS-PCI (2) synthetic lethality. confidence: high. previously annotated: no.
ENSG00000013455.2	ACTIN-RELATED PROTEIN 2/3 COMPLEX SUBUNIT 1A (SOP2-LIKE PROTEIN). [Source:SWISSPROT;Acc:Q92747]	ENSG00000115091.1	ACTIN-LIKE PROTEIN 3 (ACTIN-RELATED PROTEIN 3) (ACTIN-2). [Source:SWISSPROT;Acc:P32391]	yeast	YJR065C	YBR234C	4	TAP (3) HMS-PCI (2). confidence: high. previously annotated: no.
ENSG00000013455.2	ACTIN-RELATED PROTEIN 2/3 COMPLEX SUBUNIT 1A (SOP2-LIKE PROTEIN). [Source:SWISSPROT;Acc:Q92747]	ENSG00000133627.4	SIMILAR TO ACTIN-RELATED PROTEIN 3-BETA. [Source:SPTREMBL;Acc:Q96BT2]	yeast	YJR065C	YBR234C	3.643	TAP (3) HMS-PCI (2). confidence: high. previously annotated: no.
ENSG00000013455.2	ACTIN-RELATED PROTEIN 2/3 COMPLEX SUBUNIT 1A (SOP2-LIKE PROTEIN). [Source:SWISSPROT;Acc:Q92747]	ENSG00000136950.1		yeast	YIL062C	YBR234C	4	TAP (3) HMS-PCI (1). confidence: high. previously annotated: no.
ENSG00000013455.2	ACTIN-RELATED PROTEIN 2/3 COMPLEX SUBUNIT 1A (SOP2-LIKE PROTEIN). [Source:SWISSPROT;Acc:Q92747]	ENSG00000138071.1	ACTIN-LIKE PROTEIN 2 (ACTIN-RELATED PROTEIN 2). [Source:SWISSPROT;Acc:O15142]	yeast	YDL029W	YBR234C	3.985	TAP (2) HMS-PCI (2). confidence: high. previously annotated: yes.
ENSG00000013455.2	ACTIN-RELATED PROTEIN 2/3 COMPLEX SUBUNIT 1A (SOP2-LIKE PROTEIN). [Source:SWISSPROT;Acc:Q92747]	ENSG00000156983.4	TUBULIN TYROSINE LIGASE-LIKE PROTEIN HOTTL (HQP0207). [Source:SWISSPROT;Acc:Q9Y4R7]	yeast	YKL013C	YBR234C	4	TAP (3) HMS-PCI (2). confidence: high. previously annotated: no.
ENSG00000013455.2	ACTIN-RELATED PROTEIN 2/3 COMPLEX SUBUNIT 1A (SOP2-LIKE PROTEIN). [Source:SWISSPROT;Acc:Q92747]	ENSG00000162704.2	ARP2/3 COMPLEX 16 KDA SUBUNIT (P16-ARC) (ACTIN-RELATED PROTEIN 2/3 COMPLEX SUBUNIT 5). [Source:SWISSPROT;Acc:O15511]	yeast	YIL062C	YBR234C	3.628	TAP (3) HMS-PCI (1). confidence: high. previously annotated: no.
ENSG00000013455.2	ACTIN-RELATED PROTEIN 2/3 COMPLEX SUBUNIT 1A (SOP2-LIKE PROTEIN). [Source:SWISSPROT;Acc:Q92747]	ENSG00000163466.4	ARP2/3 COMPLEX 34 KDA SUBUNIT (P34-ARC) (ACTIN-RELATED PROTEIN 2/3 COMPLEX SUBUNIT 2). [Source:SWISSPROT;Acc:O15144]	yeast	YNR035C	YBR234C	4	TAP (3) HMS-PCI (2). confidence: high. previously annotated: no.
ENSG00000013455.2	ACTIN-RELATED PROTEIN 2/3 COMPLEX SUBUNIT 1A (SOP2-LIKE PROTEIN). [Source:SWISSPROT;Acc:Q92747]	ENSG00000172261.1	DJ470L14.3 (NOVEL PROTEIN SIMILAR TO THE ARP2/3 PROTEIN COMPLEX SUBUNIT P21-ARC (ARC21)). [Source:SPTREMBL;Acc:Q9H5B6]	yeast	YLR370C	YBR234C	3.888	TAP (3) HMS-PCI (2) synthetic lethality. confidence: high. previously annotated: no.
ENSG00000013523.1		ENSG00000047617.3		fly	CG12273	CG16718	4	0.768632353
ENSG00000013523.1		ENSG00000131620.4		fly	CG12273	CG16718	3.139	0.768632353
ENSG00000013573.3	DEAD/H (ASP-GLU-ALA-ASP/HIS) BOX POLYPEPTIDE 11; DEAD/H BOX-11 (CHL1-RELATED HELICASE GENE-1); YEAST CHL1 HOMOLOG. [Source:RefSeq;Acc:NM_030655]	ENSG00000066084.1	SIMILAR TO CG7020 GENE PRODUCT (FRAGMENT). [Source:SPTREMBL;Acc:Q96IB4]	yeast	YPL008W	YOR093C	3.33	gene neighborhood (2). confidence: medium. previously annotated: no.
ENSG00000013573.3	DEAD/H (ASP-GLU-ALA-ASP/HIS) BOX POLYPEPTIDE 11; DEAD/H BOX-11 (CHL1-RELATED HELICASE GENE-1); YEAST CHL1 HOMOLOG. [Source:RefSeq;Acc:NM_030655]	ENSG00000083807.1	SOLUTE CARRIER FAMILY 27 (FATTY ACID TRANSPORTER), MEMBER 5; VERY LONG-CHAIN ACYL-COA SYNTHETASE HOMOLOG 2; VERY LONG-CHAIN ACYL-COA SYNTHETASE-RELATED PROTEIN; LIKELY ORTHOLOG OF MOUSE SOLUTE CARRIER FAMILY 27 (FATTY ACID TRANSPORTER), MEMBER 5. [Source:RefSeq;Acc:NM_012254]	yeast	YPL008W	YBR041W	3.06	gene neighborhood (2). confidence: medium. previously annotated: no.
ENSG00000013573.3	DEAD/H (ASP-GLU-ALA-ASP/HIS) BOX POLYPEPTIDE 11; DEAD/H BOX-11 (CHL1-RELATED HELICASE GENE-1); YEAST CHL1 HOMOLOG. [Source:RefSeq;Acc:NM_030655]	ENSG00000113396.2	VERY LONG-CHAIN ACYL-COA SYNTHETASE HOMOLOG 1. [Source:RefSeq;Acc:NM_014031]	yeast	YPL008W	YBR041W	3.15	gene neighborhood (2). confidence: medium. previously annotated: no.
ENSG00000013573.3	DEAD/H (ASP-GLU-ALA-ASP/HIS) BOX POLYPEPTIDE 11; DEAD/H BOX-11 (CHL1-RELATED HELICASE GENE-1); YEAST CHL1 HOMOLOG. [Source:RefSeq;Acc:NM_030655]	ENSG00000115866.2	ASPARTYL-TRNA SYNTHETASE (EC 6.1.1.12) (ASPARTATE--TRNA LIGASE) (ASPRS). [Source:SWISSPROT;Acc:P14868]	yeast	YLL018C	YPL008W	3.878	gene neighborhood (2). confidence: medium. previously annotated: no.
ENSG00000013573.3	DEAD/H (ASP-GLU-ALA-ASP/HIS) BOX POLYPEPTIDE 11; DEAD/H BOX-11 (CHL1-RELATED HELICASE GENE-1); YEAST CHL1 HOMOLOG. [Source:RefSeq;Acc:NM_030655]	ENSG00000134440.1	ASPARAGINYL-TRNA SYNTHETASE, CYTOPLASMIC (EC 6.1.1.22) (ASPARAGINE-- TRNA LIGASE) (ASNRS). [Source:SWISSPROT;Acc:O43776]	yeast	YPL008W	YHR019C	3.878	gene neighborhood (2). confidence: medium. previously annotated: no.
ENSG00000013573.3	DEAD/H (ASP-GLU-ALA-ASP/HIS) BOX POLYPEPTIDE 11; DEAD/H BOX-11 (CHL1-RELATED HELICASE GENE-1); YEAST CHL1 HOMOLOG. [Source:RefSeq;Acc:NM_030655]	ENSG00000137513.1		yeast	YCR024C	YPL008W	3.878	gene neighborhood (2). confidence: medium. previously annotated: no.
ENSG00000013573.3	DEAD/H (ASP-GLU-ALA-ASP/HIS) BOX POLYPEPTIDE 11; DEAD/H BOX-11 (CHL1-RELATED HELICASE GENE-1); YEAST CHL1 HOMOLOG. [Source:RefSeq;Acc:NM_030655]	ENSG00000137944.4		yeast	YPL008W	YJL060W	3.027	gene neighborhood (2). confidence: medium. previously annotated: no.
ENSG00000013573.3	DEAD/H (ASP-GLU-ALA-ASP/HIS) BOX POLYPEPTIDE 11; DEAD/H BOX-11 (CHL1-RELATED HELICASE GENE-1); YEAST CHL1 HOMOLOG. [Source:RefSeq;Acc:NM_030655]	ENSG00000140284.1	VERY-LONG-CHAIN ACYL-COA SYNTHETASE (EC 6.2.1.-) (VERY-LONG-CHAIN- FATTY-ACID-COA LIGASE). [Source:SWISSPROT;Acc:O14975]	yeast	YPL008W	YBR041W	3.783	gene neighborhood (2). confidence: medium. previously annotated: no.
ENSG00000013573.3	DEAD/H (ASP-GLU-ALA-ASP/HIS) BOX POLYPEPTIDE 11; DEAD/H BOX-11 (CHL1-RELATED HELICASE GENE-1); YEAST CHL1 HOMOLOG. [Source:RefSeq;Acc:NM_030655]	ENSG00000143554.1	SOLUTE CARRIER FAMILY 27 MEMBER 3; FATTY ACID TRANSPORT PROTEIN 3. [Source:RefSeq;Acc:NM_024330]	yeast	YPL008W	YBR041W	3.006	gene neighborhood (2). confidence: medium. previously annotated: no.
ENSG00000013573.3	DEAD/H (ASP-GLU-ALA-ASP/HIS) BOX POLYPEPTIDE 11; DEAD/H BOX-11 (CHL1-RELATED HELICASE GENE-1); YEAST CHL1 HOMOLOG. [Source:RefSeq;Acc:NM_030655]	ENSG00000151240.2		yeast	YPL008W	YOR093C	3.558	gene neighborhood (2). confidence: medium. previously annotated: no.
ENSG00000013573.3	DEAD/H (ASP-GLU-ALA-ASP/HIS) BOX POLYPEPTIDE 11; DEAD/H BOX-11 (CHL1-RELATED HELICASE GENE-1); YEAST CHL1 HOMOLOG. [Source:RefSeq;Acc:NM_030655]	ENSG00000166123.2	ALANINE AMINOTRANSFERASE 2; GLUTAMIC-PYRUVATE TRANSAMINASE 2. [Source:RefSeq;Acc:NM_133443]	yeast	YDR111C	YPL008W	3.878	gene neighborhood (2). confidence: medium. previously annotated: no.
ENSG00000013573.3	DEAD/H (ASP-GLU-ALA-ASP/HIS) BOX POLYPEPTIDE 11; DEAD/H BOX-11 (CHL1-RELATED HELICASE GENE-1); YEAST CHL1 HOMOLOG. [Source:RefSeq;Acc:NM_030655]	ENSG00000167114.1	SOLUTE CARRIER FAMILY 27 (FATTY ACID TRANSPORTER), MEMBER 4; FATTY ACID TRANSPORT PROTEIN 4. [Source:RefSeq;Acc:NM_005094]	yeast	YPL008W	YBR041W	2.849	gene neighborhood (2). confidence: medium. previously annotated: no.
ENSG00000013573.3	DEAD/H (ASP-GLU-ALA-ASP/HIS) BOX POLYPEPTIDE 11; DEAD/H BOX-11 (CHL1-RELATED HELICASE GENE-1); YEAST CHL1 HOMOLOG. [Source:RefSeq;Acc:NM_030655]	ENSG00000167602.1		yeast	YPL008W	YOR093C	2.944	gene neighborhood (2). confidence: medium. previously annotated: no.
ENSG00000013573.3	DEAD/H (ASP-GLU-ALA-ASP/HIS) BOX POLYPEPTIDE 11; DEAD/H BOX-11 (CHL1-RELATED HELICASE GENE-1); YEAST CHL1 HOMOLOG. [Source:RefSeq;Acc:NM_030655]	ENSG00000167701.3	ALANINE AMINOTRANSFERASE (EC 2.6.1.2) (GLUTAMIC--PYRUVIC TRANSAMINASE) (GPT) (GLUTAMIC--ALANINE TRANSAMINASE). [Source:SWISSPROT;Acc:P24298]	yeast	YDR111C	YPL008W	3.328	gene neighborhood (2). confidence: medium. previously annotated: no.
ENSG00000013573.3	DEAD/H (ASP-GLU-ALA-ASP/HIS) BOX POLYPEPTIDE 11; DEAD/H BOX-11 (CHL1-RELATED HELICASE GENE-1); YEAST CHL1 HOMOLOG. [Source:RefSeq;Acc:NM_030655]	ENSG00000171097.2	CYTOPLASMIC CYSTEINE CONJUGATE-BETA LYASE; GLUTAMINE-PHENYLPYRUVATE AMINOTRANSFERASE. [Source:RefSeq;Acc:NM_004059]	yeast	YPL008W	YJL060W	3.878	gene neighborhood (2). confidence: medium. previously annotated: no.
ENSG00000013573.3	DEAD/H (ASP-GLU-ALA-ASP/HIS) BOX POLYPEPTIDE 11; DEAD/H BOX-11 (CHL1-RELATED HELICASE GENE-1); YEAST CHL1 HOMOLOG. [Source:RefSeq;Acc:NM_030655]	ENSG00000171824.3	POLYMYOSITIS/SCLERODERMA AUTOANTIGEN 2 (AUTOANTIGEN PM/SCL 2) (POLYMYOSITIS/SCLERODERMA AUTOANTIGEN 100 KDA) (PM/SCL-100) (P100 POLYMYOSITIS-SCLERODERMA OVERLAP SYNDROME ASSOCIATED AUTOANTIGEN). [Source:SWISSPROT;Acc:Q01780]	yeast	YPL008W	YOR001W	3.878	gene neighborhood (2). confidence: medium. previously annotated: no.
ENSG00000013573.3	DEAD/H (ASP-GLU-ALA-ASP/HIS) BOX POLYPEPTIDE 11; DEAD/H BOX-11 (CHL1-RELATED HELICASE GENE-1); YEAST CHL1 HOMOLOG. [Source:RefSeq;Acc:NM_030655]	ENSG00000176715.2		yeast	YPL008W	YBR222C	3.878	gene neighborhood (2). confidence: medium. previously annotated: no.
ENSG00000014123.3		ENSG00000101205.1		fly	CG1104	CG5862	4	0.998791387
ENSG00000014216.3	CALPAIN 1, LARGE [CATALYTIC] SUBUNIT (EC 3.4.22.17) (CALCIUM-ACTIVATED NEUTRAL PROTEINASE) (CANP) (MU-TYPE) (MUCANP) (MICROMOLAR-CALPAIN). [Source:SWISSPROT;Acc:P07384]	ENSG00000085978.4		fly	CG31033	CG7563	2.333	0.662643582
ENSG00000014216.3	CALPAIN 1, LARGE [CATALYTIC] SUBUNIT (EC 3.4.22.17) (CALCIUM-ACTIVATED NEUTRAL PROTEINASE) (CANP) (MU-TYPE) (MUCANP) (MICROMOLAR-CALPAIN). [Source:SWISSPROT;Acc:P07384]	ENSG00000168010.2		fly	CG31033	CG7563	1.384	0.662643582
ENSG00000014216.3	CALPAIN 1, LARGE [CATALYTIC] SUBUNIT (EC 3.4.22.17) (CALCIUM-ACTIVATED NEUTRAL PROTEINASE) (CANP) (MU-TYPE) (MUCANP) (MICROMOLAR-CALPAIN). [Source:SWISSPROT;Acc:P07384]	ENSG00000183690.3		fly	CG8107	CG8959	2.074	0.93036811
ENSG00000014641.4	MALATE DEHYDROGENASE, CYTOPLASMIC (EC 1.1.1.37). [Source:SWISSPROT;Acc:P40925]	ENSG00000102912.3		fly	CG33167	CG5362	4	0.654570582
ENSG00000014824.1		ENSG00000067057.2	6-PHOSPHOFRUCTOKINASE, TYPE C (EC 2.7.1.11) (PHOSPHOFRUCTOKINASE 1) (PHOSPHOHEXOKINASE) (PHOSPHOFRUCTO-1-KINASE ISOZYME C) (PFK-C) (6-PHOSPHOFRUCTOKINASE, PLATELET TYPE). [Source:SWISSPROT;Acc:Q01813]	yeast	YMR205C	YPL224C	3.999	gene neighborhood (2). confidence: medium. previously annotated: no.
ENSG00000014824.1		ENSG00000095906.2	NUCLEOTIDE BINDING PROTEIN 2 (NBP 2). [Source:SWISSPROT;Acc:Q9Y5Y2]	yeast	YMR177W	YIL003W	3.463	gene neighborhood (2). confidence: medium. previously annotated: no.
ENSG00000014824.1		ENSG00000103274.1	NUCLEOTIDE-BINDING PROTEIN 1 (NBP 1). [Source:SWISSPROT;Acc:P53384]	yeast	YMR177W	YGL091C	3.463	gene neighborhood (2). confidence: medium. previously annotated: no.
ENSG00000014824.1		ENSG00000141959.3	6-PHOSPHOFRUCTOKINASE, LIVER TYPE (EC 2.7.1.11) (PHOSPHOFRUCTOKINASE 1) (PHOSPHOHEXOKINASE) (PHOSPHOFRUCTO-1-KINASE ISOZYME B) (PFK-B). [Source:SWISSPROT;Acc:P17858]	yeast	YMR205C	YPL224C	3.506	gene neighborhood (2). confidence: medium. previously annotated: no.
ENSG00000014824.1		ENSG00000152556.3	6-PHOSPHOFRUCTOKINASE, MUSCLE TYPE (EC 2.7.1.11) (PHOSPHOFRUCTOKINASE 1) (PHOSPHOHEXOKINASE) (PHOSPHOFRUCTO-1-KINASE ISOZYME A) (PFK-A) (PHOSPHOFRUCTOKINASE-M). [Source:SWISSPROT;Acc:P08237]	yeast	YMR205C	YPL224C	3.54	gene neighborhood (2). confidence: medium. previously annotated: no.
ENSG00000015171.2	ADENOVIRUS 5 E1A-BINDING PROTEIN (BS69 PROTEIN). [Source:SWISSPROT;Acc:Q15326]	ENSG00000089685.2	BACULOVIRAL IAP REPEAT-CONTAINING PROTEIN 5 (APOPTOSIS INHIBITOR SURVIVIN) (APOPTOSIS INHIBITOR 4). [Source:SWISSPROT;Acc:O15392]	worm	T27F2.3	F23H11.1	2.487	CORE_2
ENSG00000015171.2	ADENOVIRUS 5 E1A-BINDING PROTEIN (BS69 PROTEIN). [Source:SWISSPROT;Acc:Q15326]	ENSG00000105643.1		worm	F48F7.7	F23H11.1	2.626	CORE_1
ENSG00000015285.2	WISKOTT-ALDRICH SYNDROME PROTEIN (WASP). [Source:SWISSPROT;Acc:P42768]	ENSG00000071051.2	CYTOPLASMIC PROTEIN NCK2 (NCK ADAPTOR PROTEIN 2) (SH2/SH3 ADAPTOR PROTEIN NCK-BETA) (NCK-2). [Source:SWISSPROT;Acc:O43639]	yeast	YOR181W	YBL007C	3.058	TAP (2) HMS-PCI (1). confidence: high. previously annotated: yes.
ENSG00000015285.2	WISKOTT-ALDRICH SYNDROME PROTEIN (WASP). [Source:SWISSPROT;Acc:P42768]	ENSG00000095637.4	PONSIN; SH3-DOMAIN PROTEIN 5 (PONSIN). [Source:RefSeq;Acc:NM_015385]	yeast	YGR136W	YOR181W	3.291	two-hybrid (10). confidence: medium. previously annotated: no.
ENSG00000015285.2	WISKOTT-ALDRICH SYNDROME PROTEIN (WASP). [Source:SWISSPROT;Acc:P42768]	ENSG00000097007.1	PROTO-ONCOGENE TYROSINE-PROTEIN KINASE ABL1 (EC 2.7.1.112) (P150) (C-ABL). [Source:SWISSPROT;Acc:P00519]	yeast	YOR181W	YBL007C	3.087	TAP (2) HMS-PCI (1). confidence: high. previously annotated: yes.
ENSG00000015285.2	WISKOTT-ALDRICH SYNDROME PROTEIN (WASP). [Source:SWISSPROT;Acc:P42768]	ENSG00000099942.3	CRK-LIKE PROTEIN. [Source:SWISSPROT;Acc:P46109]	yeast	YOR181W	YBL007C	3.053	TAP (2) HMS-PCI (1). confidence: high. previously annotated: yes.
ENSG00000015285.2	WISKOTT-ALDRICH SYNDROME PROTEIN (WASP). [Source:SWISSPROT;Acc:P42768]	ENSG00000100351.4	GRB2-RELATED ADAPTOR PROTEIN 2 (GADS PROTEIN) (GROWTH FACTOR RECEPTOR BINDING PROTEIN) (GRBLG) (GRF40 ADAPTOR PROTEIN) (GRF-40) (GRB-2-LIKE PROTEIN) (GRB2L) (GRBX) (P38) (HEMATOPOIETIC CELL-ASSOCIATED ADAPTOR PROTEIN GRPL) (ADAPTER PROTEIN GRID) (SH3-SH2-SH3 ADAPTOR MONA). [Source:SWISSPROT;Acc:O75791]	yeast	YOR181W	YBL007C	3.404	TAP (2) HMS-PCI (1). confidence: high. previously annotated: yes.
ENSG00000015285.2	WISKOTT-ALDRICH SYNDROME PROTEIN (WASP). [Source:SWISSPROT;Acc:P42768]	ENSG00000101336.1	TYROSINE-PROTEIN KINASE HCK (EC 2.7.1.112) (P59-HCK/P60-HCK) (HEMOPOIETIC CELL KINASE). [Source:SWISSPROT;Acc:P08631]	yeast	YOR181W	YBL007C	3.05	TAP (2) HMS-PCI (1). confidence: high. previously annotated: yes.
ENSG00000015285.2	WISKOTT-ALDRICH SYNDROME PROTEIN (WASP). [Source:SWISSPROT;Acc:P42768]	ENSG00000101371.2	PROTO-ONCOGENE TYROSINE-PROTEIN KINASE SRC (EC 2.7.1.112) (P60-SRC) (C-SRC). [Source:SWISSPROT;Acc:P12931]	yeast	YOR181W	YBL007C	3.05	TAP (2) HMS-PCI (1). confidence: high. previously annotated: yes.
ENSG00000015285.2	WISKOTT-ALDRICH SYNDROME PROTEIN (WASP). [Source:SWISSPROT;Acc:P42768]	ENSG00000111249.2	HOMEOBOX PROTEIN CUX-2 (CUT-LIKE 2) (FRAGMENT). [Source:SWISSPROT;Acc:O14529]	fly	CG11387	CG1520	2.432	0.754723804
ENSG00000015285.2	WISKOTT-ALDRICH SYNDROME PROTEIN (WASP). [Source:SWISSPROT;Acc:P42768]	ENSG00000111816.1	TYROSINE-PROTEIN KINASE FRK (EC 2.7.1.112) (NUCLEAR TYROSINE PROTEIN KINASE RAK). [Source:SWISSPROT;Acc:P42685]	yeast	YOR181W	YBL007C	3.079	TAP (2) HMS-PCI (1). confidence: high. previously annotated: yes.
ENSG00000015285.2	WISKOTT-ALDRICH SYNDROME PROTEIN (WASP). [Source:SWISSPROT;Acc:P42768]	ENSG00000115935.3	WISKOTT-ALDRICH SYNDROME PROTEIN INTERACTING PROTEIN (WASP INTERACTING PROTEIN) (PRPL-2 PROTEIN). [Source:SWISSPROT;Acc:O43516]	fly	CG13503	CG1520	2.419	0.652443278
ENSG00000015285.2	WISKOTT-ALDRICH SYNDROME PROTEIN (WASP). [Source:SWISSPROT;Acc:P42768]	ENSG00000120896.2	VINEXIN (SH3-CONTAINING ADAPTOR MOLECULE-1) (SCAM-1). [Source:SWISSPROT;Acc:O60504]	yeast	YGR136W	YOR181W	3.173	two-hybrid (10). confidence: medium. previously annotated: no.
ENSG00000015285.2	WISKOTT-ALDRICH SYNDROME PROTEIN (WASP). [Source:SWISSPROT;Acc:P42768]	ENSG00000134215.2	VAV-3 PROTEIN. [Source:SWISSPROT;Acc:Q9UKW4]	yeast	YOR181W	YBL007C	3.071	TAP (2) HMS-PCI (1). confidence: high. previously annotated: yes.
ENSG00000015285.2	WISKOTT-ALDRICH SYNDROME PROTEIN (WASP). [Source:SWISSPROT;Acc:P42768]	ENSG00000141968.1	VAV PROTO-ONCOGENE. [Source:SWISSPROT;Acc:P15498]	yeast	YOR181W	YBL007C	3.127	TAP (2) HMS-PCI (1). confidence: high. previously annotated: yes.
ENSG00000015285.2	WISKOTT-ALDRICH SYNDROME PROTEIN (WASP). [Source:SWISSPROT;Acc:P42768]	ENSG00000143322.3	TYROSINE-PROTEIN KINASE ABL2 (EC 2.7.1.112) (TYROSINE KINASE ARG). [Source:SWISSPROT;Acc:P42684]	yeast	YOR181W	YBL007C	3.082	TAP (2) HMS-PCI (1). confidence: high. previously annotated: yes.
ENSG00000015285.2	WISKOTT-ALDRICH SYNDROME PROTEIN (WASP). [Source:SWISSPROT;Acc:P42768]	ENSG00000154016.2	GRB2-RELATED ADAPTOR PROTEIN. [Source:SWISSPROT;Acc:Q13588]	yeast	YOR181W	YBL007C	4	TAP (2) HMS-PCI (1). confidence: high. previously annotated: yes.
ENSG00000015285.2	WISKOTT-ALDRICH SYNDROME PROTEIN (WASP). [Source:SWISSPROT;Acc:P42768]	ENSG00000154556.4	ARG/ABL-INTERACTING PROTEIN 2 ISOFORM 2; ARG BINDING PROTEIN 2. [Source:RefSeq;Acc:NM_021069]	yeast	YGR136W	YOR181W	4	two-hybrid (10). confidence: medium. previously annotated: no.
ENSG00000015285.2	WISKOTT-ALDRICH SYNDROME PROTEIN (WASP). [Source:SWISSPROT;Acc:P42768]	ENSG00000158092.1	CYTOPLASMIC PROTEIN NCK1 (NCK ADAPTOR PROTEIN 1) (SH2/SH3 ADAPTOR PROTEIN NCK-ALPHA). [Source:SWISSPROT;Acc:P16333]	yeast	YOR181W	YBL007C	3.082	TAP (2) HMS-PCI (1). confidence: high. previously annotated: yes.
ENSG00000015285.2	WISKOTT-ALDRICH SYNDROME PROTEIN (WASP). [Source:SWISSPROT;Acc:P42768]	ENSG00000160293.2	VAV-2 PROTEIN. [Source:SWISSPROT;Acc:P52735]	yeast	YOR181W	YBL007C	3.077	TAP (2) HMS-PCI (1). confidence: high. previously annotated: yes.
ENSG00000015285.2	WISKOTT-ALDRICH SYNDROME PROTEIN (WASP). [Source:SWISSPROT;Acc:P42768]	ENSG00000160967.4	CCAAT DISPLACEMENT PROTEIN (CDP) (CUT-LIKE 1). [Source:SWISSPROT;Acc:P39880]	fly	CG11387	CG1520	3.186	0.754723804
ENSG00000015285.2	WISKOTT-ALDRICH SYNDROME PROTEIN (WASP). [Source:SWISSPROT;Acc:P42768]	ENSG00000167193.1	PROTO-ONCOGENE C-CRK (P38) (ADAPTER MOLECULE CRK). [Source:SWISSPROT;Acc:P46108]	yeast	YOR181W	YBL007C	3.058	TAP (2) HMS-PCI (1). confidence: high. previously annotated: yes.
ENSG00000015285.2	WISKOTT-ALDRICH SYNDROME PROTEIN (WASP). [Source:SWISSPROT;Acc:P42768]	ENSG00000176105.3	PROTO-ONCOGENE TYROSINE-PROTEIN KINASE YES (EC 2.7.1.112) (P61-YES) (C-YES). [Source:SWISSPROT;Acc:P07947]	yeast	YOR181W	YBL007C	3.053	TAP (2) HMS-PCI (1). confidence: high. previously annotated: yes.
ENSG00000015285.2	WISKOTT-ALDRICH SYNDROME PROTEIN (WASP). [Source:SWISSPROT;Acc:P42768]	ENSG00000177885.2	GROWTH FACTOR RECEPTOR-BOUND PROTEIN 2 (GRB2 ADAPTER PROTEIN) (SH2/SH3 ADAPTER GRB2) (ASH PROTEIN). [Source:SWISSPROT;Acc:P29354]	yeast	YOR181W	YBL007C	3.559	TAP (2) HMS-PCI (1). confidence: high. previously annotated: yes.
ENSG00000015818.2	ERO1-LIKE. [Source:RefSeq;Acc:NM_014584]	ENSG00000162191.3	UBA/UBX 33.3 KDA PROTEIN. [Source:SWISSPROT;Acc:Q04323]	worm	F23C8.4	Y105E8B.8	3.365	CORE_2
ENSG00000016082.1	INSULIN GENE ENHANCER PROTEIN ISL-1 (ISLET-1). [Source:SWISSPROT;Acc:P20663]	ENSG00000094916.2	CHROMOBOX PROTEIN HOMOLOG 5 (HETEROCHROMATIN PROTEIN 1 HOMOLOG ALPHA) (HP1 ALPHA) (ANTIGEN P25). [Source:SWISSPROT;Acc:P45973]	worm	K08H2.6	C04F1.3	2.298	CORE_2
ENSG00000016082.1	INSULIN GENE ENHANCER PROTEIN ISL-1 (ISLET-1). [Source:SWISSPROT;Acc:P20663]	ENSG00000102081.2	FRAGILE X MENTAL RETARDATION 1 PROTEIN (PROTEIN FMR-1) (FMRP). [Source:SWISSPROT;Acc:Q06787]	fly	CG10619	CG6203	3.137	0.91159076
ENSG00000016082.1	INSULIN GENE ENHANCER PROTEIN ISL-1 (ISLET-1). [Source:SWISSPROT;Acc:P20663]	ENSG00000107187.3	LIM/HOMEOBOX PROTEIN LHX3. [Source:SWISSPROT;Acc:Q9UBR4]	fly	CG10619	CG10699	4	0.842448411
ENSG00000016082.1	INSULIN GENE ENHANCER PROTEIN ISL-1 (ISLET-1). [Source:SWISSPROT;Acc:P20663]	ENSG00000108468.2	CHROMOBOX PROTEIN HOMOLOG 1 (HETEROCHROMATIN PROTEIN 1 HOMOLOG BETA) (HP1 BETA) (MODIFIER 1 PROTEIN) (M31) (HETEROCHROMATIN PROTEIN P25). [Source:SWISSPROT;Acc:P23197]	worm	K08H2.6	C04F1.3	2.816	CORE_2
ENSG00000016082.1	INSULIN GENE ENHANCER PROTEIN ISL-1 (ISLET-1). [Source:SWISSPROT;Acc:P20663]	ENSG00000114416.3	FRAGILE X MENTAL RETARDATION SYNDROME RELATED PROTEIN 1. [Source:SWISSPROT;Acc:P51114]	fly	CG10619	CG6203	4	0.91159076
ENSG00000016082.1	INSULIN GENE ENHANCER PROTEIN ISL-1 (ISLET-1). [Source:SWISSPROT;Acc:P20663]	ENSG00000121454.1	LIM/HOMEOBOX PROTEIN LHX4. [Source:SWISSPROT;Acc:Q969G2]	fly	CG10619	CG10699	3.336	0.842448411
ENSG00000016082.1	INSULIN GENE ENHANCER PROTEIN ISL-1 (ISLET-1). [Source:SWISSPROT;Acc:P20663]	ENSG00000122565.4	CHROMOBOX PROTEIN HOMOLOG 3 (HETEROCHROMATIN PROTEIN 1 HOMOLOG GAMMA) (HP1 GAMMA) (MODIFIER 2 PROTEIN) (HECH). [Source:SWISSPROT;Acc:Q13185]	worm	K08H2.6	C04F1.3	2.356	CORE_2
ENSG00000016082.1	INSULIN GENE ENHANCER PROTEIN ISL-1 (ISLET-1). [Source:SWISSPROT;Acc:P20663]	ENSG00000129245.2	FRAGILE X MENTAL RETARDATION SYNDROME RELATED PROTEIN 2. [Source:SWISSPROT;Acc:P51116]	fly	CG10619	CG6203	4	0.91159076
ENSG00000016082.1	INSULIN GENE ENHANCER PROTEIN ISL-1 (ISLET-1). [Source:SWISSPROT;Acc:P20663]	ENSG00000176894.2		fly	CG10619	CG14816	4	0.660943123
ENSG00000016391.2	CHOLINE DEHYDROGENASE. [Source:RefSeq;Acc:NM_018397]	ENSG00000112562.4	SECRETED MODULAR CALCIUM-BINDING PROTEIN 2; SMOOTH MUSCLE ASSOCIATED PROTEIN 2. [Source:RefSeq;Acc:NM_022138]	fly	CG2264	CG9522	3.095	0.581968137
ENSG00000016391.2	CHOLINE DEHYDROGENASE. [Source:RefSeq;Acc:NM_018397]	ENSG00000113068.1	PREFOLDIN SUBUNIT 1. [Source:SWISSPROT;Acc:O60925]	fly	CG13993	CG9522	3.098	0.701900755
ENSG00000016391.2	CHOLINE DEHYDROGENASE. [Source:RefSeq;Acc:NM_018397]	ENSG00000119651.1	SECRETED MODULAR CALCIUM-BINDING PROTEIN 1. [Source:RefSeq;Acc:NM_022137]	fly	CG2264	CG9522	2.464	0.581968137
ENSG00000017260.4	CALCIUM-TRANSPORTING ATPASE TYPE 2C, MEMBER 1 (EC 3.6.3.8) (ATPASE 2C1) (ATP-DEPENDENT CA(2+) PUMP PMR1) (HUSSY-28). [Source:SWISSPROT;Acc:P98194]	ENSG00000035687.1	ADENYLOSUCCINATE SYNTHETASE (EC 6.3.4.4) (IMP--ASPARTATE LIGASE) (ADSS) (AMPSASE). [Source:SWISSPROT;Acc:P30520]	fly	CG17273	CG32451	3.414	0.718225191
ENSG00000017260.4	CALCIUM-TRANSPORTING ATPASE TYPE 2C, MEMBER 1 (EC 3.6.3.8) (ATPASE 2C1) (ATP-DEPENDENT CA(2+) PUMP PMR1) (HUSSY-28). [Source:SWISSPROT;Acc:P98194]	ENSG00000096401.1	CDC5-LIKE; CDC5 (CELL DIVISION CYCLE 5, S. POMBE, HOMOLOG)-LIKE; CELL DIVISION CYCLE 5, S. POMBE, HOMOLOG-LIKE; CDC5-RELATED PROTEIN. [Source:RefSeq;Acc:NM_001253]	fly	CG32451	CG6905	4	0.722693437
ENSG00000017260.4	CALCIUM-TRANSPORTING ATPASE TYPE 2C, MEMBER 1 (EC 3.6.3.8) (ATPASE 2C1) (ATP-DEPENDENT CA(2+) PUMP PMR1) (HUSSY-28). [Source:SWISSPROT;Acc:P98194]	ENSG00000185100.1	ADENYLOSUCCINATE SYNTHASE-LIKE 1. [Source:RefSeq;Acc:NM_152328]	fly	CG17273	CG32451	3.994	0.718225191
ENSG00000017797.1	RALA BINDING PROTEIN 1; RALA-BINDING PROTEIN. [Source:RefSeq;Acc:NM_006788]	ENSG00000144118.1	RAS-RELATED PROTEIN RAL-B. [Source:SWISSPROT;Acc:P11234]	fly	CG11622	CG2849	3.32	0.979073372
ENSG00000018408.4	TRANSCRIPTIONAL CO-ACTIVATOR WITH PDZ-BINDING MOTIF (TAZ). [Source:RefSeq;Acc:NM_015472]	ENSG00000122367.4	ZASP PROTEIN (FRAGMENT). [Source:SPTREMBL;Acc:Q9Y4Z3]	worm	T11B7.4	F13E6.4	3.322	CORE_2
ENSG00000018408.4	TRANSCRIPTIONAL CO-ACTIVATOR WITH PDZ-BINDING MOTIF (TAZ). [Source:RefSeq;Acc:NM_015472]	ENSG00000163110.2	LIM PROTEIN (SIMILAR TO RAT PROTEIN KINASE C-BINDING ENIGMA); ENIGMA HOMOLOG. [Source:RefSeq;Acc:NM_006457]	worm	T11B7.4	F13E6.4	2.382	CORE_2
ENSG00000018610.2		ENSG00000105298.1	NY-REN-24 ANTIGEN (FRAGMENT). [Source:SPTREMBL;Acc:Q9Y5A4]	fly	CG1676	CG16865	4	0.544959327
ENSG00000018625.1	SODIUM/POTASSIUM-TRANSPORTING ATPASE ALPHA-2 CHAIN PRECURSOR (EC 3.6.3.9) (SODIUM PUMP 2) (NA+/K+ ATPASE 2). [Source:SWISSPROT;Acc:P50993]	ENSG00000135047.1	CATHEPSIN L PRECURSOR (EC 3.4.22.15) (MAJOR EXCRETED PROTEIN) (MEP). [Source:SWISSPROT;Acc:P07711]	fly	CG5670	CG6692	3.47	0.570601537
ENSG00000018625.1	SODIUM/POTASSIUM-TRANSPORTING ATPASE ALPHA-2 CHAIN PRECURSOR (EC 3.6.3.9) (SODIUM PUMP 2) (NA+/K+ ATPASE 2). [Source:SWISSPROT;Acc:P50993]	ENSG00000136943.1	CATHEPSIN L2 PRECURSOR (EC 3.4.22.43) (CATHEPSIN V) (CATHEPSIN U). [Source:SWISSPROT;Acc:O60911]	fly	CG5670	CG6692	3.028	0.570601537
ENSG00000019186.1	CYTOCHROME P450 24A1, MITOCHONDRIAL PRECURSOR (EC 1.14.-.-) (P450- CC24) (VITAMIN D(3) 24-HYDROXYLASE) (1,25-DIHYDROXYVITAMIN D(3) 24- HYDROXYLASE) (24-OHASE). [Source:SWISSPROT;Acc:Q07973]	ENSG00000138414.4	60S RIBOSOMAL PROTEIN L37A. [Source:SWISSPROT;Acc:P12751]	fly	CG5827	CG6042	3.106	0.784356816
ENSG00000019549.1	ZINC FINGER PROTEIN SLUG (NEURAL CREST TRANSCRIPTION FACTOR SLUG) (SNAIL HOMOLOG 2). [Source:SWISSPROT;Acc:O43623]	ENSG00000159692.3	C-TERMINAL BINDING PROTEIN 1 (CTBP1). [Source:SWISSPROT;Acc:Q13363]	fly	CG3758	CG7583	3.525	0.885919515
ENSG00000019549.1	ZINC FINGER PROTEIN SLUG (NEURAL CREST TRANSCRIPTION FACTOR SLUG) (SNAIL HOMOLOG 2). [Source:SWISSPROT;Acc:O43623]	ENSG00000175029.2	C-TERMINAL BINDING PROTEIN 2 (CTBP2). [Source:SWISSPROT;Acc:P56545]	fly	CG3758	CG7583	4	0.885919515
ENSG00000019995.1	TRABID PROTEIN. [Source:SWISSPROT;Acc:Q9UGI0]	ENSG00000129968.2		fly	CG33096	CG9448	3.249	0.662643582
ENSG00000020426.2	CDK-ACTIVATING KINASE ASSEMBLY FACTOR MAT1 (RING FINGER PROTEIN MAT1) (MENAGE A TROIS) (CDK7/CYCLIN H ASSEMBLY FACTOR) (P36) (P35) (CYCLIN G1 INTERACTING PROTEIN). [Source:SWISSPROT;Acc:P51948]	ENSG00000134480.2	CYCLIN H (MO15-ASSOCIATED PROTEIN) (P37) (P34). [Source:SWISSPROT;Acc:P51946]	yeast	YDR460W	YPR025C	3.996	TAP (1) HMS-PCI (1) two-hybrid (10). confidence: high. previously annotated: yes.
ENSG00000020633.3	RUNT-RELATED TRANSCRIPTION FACTOR 3 (CORE-BINDING FACTOR, ALPHA 3 SUBUNIT) (CBF-ALPHA 3) (ACUTE MYELOID LEUKEMIA 2 PROTEIN) (ONCOGENE AML-2) (POLYOMAVIRUS ENHANCER BINDING PROTEIN 2 ALPHA C SUBUNIT) (PEBP2-ALPHA C) (PEA2-ALPHA C) (SL3-3 ENHANCER FACTOR 1 ALPHA C SUBUNIT) (SL3/AKV CORE-BINDING FACTOR ALPHA C SUBUNIT). [Source:SWISSPROT;Acc:Q13761]	ENSG00000067955.4	CORE-BINDING FACTOR, BETA SUBUNIT (CBF-BETA) (POLYOMAVIRUS ENHANCER BINDING PROTEIN 2 BETA SUBUNIT) (PEBP2-BETA) (PEA2-BETA) (SL3-3 ENHANCER FACTOR 1 BETA SUBUNIT) (SL3/AKV CORE-BINDING FACTOR BETA SUBUNIT). [Source:SWISSPROT;Acc:Q13951]	fly	CG1849	CG7959	3.221	0.99923806
ENSG00000020922.2	DOUBLE-STRAND BREAK REPAIR PROTEIN MRE11A (MRE11 HOMOLOG 1). [Source:SWISSPROT;Acc:P49959]	ENSG00000113522.1	RAD50 HOMOLOG ISOFORM 1. [Source:RefSeq;Acc:NM_005732]	worm	ZC302.1	T04H1.4	4	SCAFFOLD
ENSG00000020922.2	DOUBLE-STRAND BREAK REPAIR PROTEIN MRE11A (MRE11 HOMOLOG 1). [Source:SWISSPROT;Acc:P49959]	ENSG00000146425.1	CYTOPLASMIC DYNEIN LIGHT CHAIN (T-COMPLEX TESTIS-SPECIFIC PROTEIN 1 HOMOLOG) (PROTEIN CW-1). [Source:SWISSPROT;Acc:Q15763]	worm	ZC302.1	F13G3.4	4	SCAFFOLD
ENSG00000020922.2	DOUBLE-STRAND BREAK REPAIR PROTEIN MRE11A (MRE11 HOMOLOG 1). [Source:SWISSPROT;Acc:P49959]	ENSG00000165169.2	T-COMPLEX ASSOCIATED-TESTIS-EXPRESSED 1-LIKE (PROTEIN 91/23). [Source:SWISSPROT;Acc:P51808]	worm	ZC302.1	F13G3.4	3.442	SCAFFOLD
ENSG00000021355.1	LEUKOCYTE ELASTASE INHIBITOR (LEI) (MONOCYTE/NEUTROPHIL ELASTASE INHIBITOR) (M/NEI) (EI). [Source:SWISSPROT;Acc:P30740]	ENSG00000171858.3	40S RIBOSOMAL PROTEIN S21. [Source:SWISSPROT;Acc:P35265]	fly	CG10913	CG2986	4	0.759677146
ENSG00000021374.2	ISOLEUCYL-TRNA SYNTHETASE, CYTOPLASMIC (EC 6.1.1.5) (ISOLEUCINE--TRNA LIGASE) (ILERS) (IRS). [Source:SWISSPROT;Acc:P41252]	ENSG00000084774.1	CAD PROTEIN [INCLUDES: GLUTAMINE-DEPENDENT CARBAMOYL-PHOSPHATE SYNTHASE (EC 6.3.5.5); ASPARTATE CARBAMOYLTRANSFERASE (EC 2.1.3.2); DIHYDROOROTASE (EC 3.5.2.3)]. [Source:SWISSPROT;Acc:P27708]	yeast	YJL130C	YBL076C	4	gene neighborhood (2). confidence: medium. previously annotated: no.
ENSG00000021374.2	ISOLEUCYL-TRNA SYNTHETASE, CYTOPLASMIC (EC 6.1.1.5) (ISOLEUCINE--TRNA LIGASE) (ILERS) (IRS). [Source:SWISSPROT;Acc:P41252]	ENSG00000135002.1		yeast	YBL076C	YDR236C	4	gene neighborhood (5). confidence: medium. previously annotated: no.
ENSG00000021776.1		ENSG00000137807.3	KINESIN-LIKE PROTEIN KIF23 (MITOTIC KINESIN-LIKE PROTEIN-1) (KINESIN- LIKE PROTEIN 5). [Source:SWISSPROT;Acc:Q02241]	fly	CG1258	CG31368	3.709	0.655324424
ENSG00000021852.1	COMPLEMENT COMPONENT C8 BETA CHAIN PRECURSOR. [Source:SWISSPROT;Acc:P07358]	ENSG00000136636.2	POTASSIUM CHANNEL TETRAMERISATION DOMAIN CONTAINING 3; NY-REN-45 ANTIGEN. [Source:RefSeq;Acc:NM_016121]	fly	CG10032	CG9467	3.102	0.561854319
ENSG00000021852.1	COMPLEMENT COMPONENT C8 BETA CHAIN PRECURSOR. [Source:SWISSPROT;Acc:P07358]	ENSG00000160410.1		fly	CG10032	CG9467	2.231	0.561854319
ENSG00000022277.1	PROTEIN C20ORF43 (HSPC164/HSPC169) (AD-007) (CDA05). [Source:SWISSPROT;Acc:Q9BY42]	ENSG00000148571.2	PROTEIN TRANSPORT PROTEIN SEC24C (SEC24-RELATED PROTEIN C). [Source:SWISSPROT;Acc:P53992]	fly	CG10882	CG6443	4	0.627385993
ENSG00000022277.1	PROTEIN C20ORF43 (HSPC164/HSPC169) (AD-007) (CDA05). [Source:SWISSPROT;Acc:Q9BY42]	ENSG00000150961.2	PROTEIN TRANSPORT PROTEIN SEC24D (SEC24-RELATED PROTEIN D). [Source:SWISSPROT;Acc:O94855]	fly	CG10882	CG6443	3.156	0.627385993
ENSG00000022355.2	GAMMA-AMINOBUTYRIC-ACID RECEPTOR ALPHA-1 SUBUNIT PRECURSOR (GABA(A) RECEPTOR). [Source:SWISSPROT;Acc:P14867]	ENSG00000078399.1	HOMEOBOX PROTEIN HOX-A9 (HOX-1G). [Source:SWISSPROT;Acc:P31269]	worm	ZC482.5	Y75B8A.1	2.291	CORE_2
ENSG00000022355.2	GAMMA-AMINOBUTYRIC-ACID RECEPTOR ALPHA-1 SUBUNIT PRECURSOR (GABA(A) RECEPTOR). [Source:SWISSPROT;Acc:P14867]	ENSG00000128709.1	HOMEOBOX PROTEIN HOX-D9 (HOX-4C) (HOX-5.2). [Source:SWISSPROT;Acc:P28356]	worm	ZC482.5	Y75B8A.1	3.089	CORE_2
ENSG00000022355.2	GAMMA-AMINOBUTYRIC-ACID RECEPTOR ALPHA-1 SUBUNIT PRECURSOR (GABA(A) RECEPTOR). [Source:SWISSPROT;Acc:P14867]	ENSG00000153807.1	HOMEOBOX PROTEIN HOX-A10 (HOX-1H) (HOX-1.8) (PL). [Source:SWISSPROT;Acc:P31260]	worm	ZC482.5	Y75B8A.1	2.172	CORE_2
ENSG00000022355.2	GAMMA-AMINOBUTYRIC-ACID RECEPTOR ALPHA-1 SUBUNIT PRECURSOR (GABA(A) RECEPTOR). [Source:SWISSPROT;Acc:P14867]	ENSG00000170689.1	HOMEOBOX PROTEIN HOX-B9 (HOX-2E) (HOX-2.5). [Source:SWISSPROT;Acc:P17482]	worm	ZC482.5	Y75B8A.1	2.278	CORE_2
ENSG00000022355.2	GAMMA-AMINOBUTYRIC-ACID RECEPTOR ALPHA-1 SUBUNIT PRECURSOR (GABA(A) RECEPTOR). [Source:SWISSPROT;Acc:P14867]	ENSG00000180806.1	HOMEOBOX PROTEIN HOX-C9 (HOX-3B). [Source:SWISSPROT;Acc:P31274]	worm	ZC482.5	Y75B8A.1	2.343	CORE_2
ENSG00000023287.1	RB1-INDUCIBLE COILED COIL PROTEIN 1. [Source:RefSeq;Acc:NM_014781]	ENSG00000092850.2	TEKTIN 2 (TEKTIN-T) (TESTICULAR TEKTIN B1-LIKE PROTEIN). [Source:SWISSPROT;Acc:Q9UIF3]	fly	CG1347	CG3085	4	0.529547142
ENSG00000023330.3	5-AMINOLEVULINIC ACID SYNTHASE, NONSPECIFIC, MITOCHONDRIAL PRECURSOR (EC 2.3.1.37) (DELTA-AMINOLEVULINATE SYNTHASE) (DELTA-ALA SYNTHETASE) (ALAS-H). [Source:SWISSPROT;Acc:P13196]	ENSG00000130985.4	UBIQUITIN-ACTIVATING ENZYME E1 (A1S9 PROTEIN). [Source:SWISSPROT;Acc:P22314]	fly	CG1782	CG3017	3.254	0.674817148
ENSG00000023330.3	5-AMINOLEVULINIC ACID SYNTHASE, NONSPECIFIC, MITOCHONDRIAL PRECURSOR (EC 2.3.1.37) (DELTA-AMINOLEVULINATE SYNTHASE) (DELTA-ALA SYNTHETASE) (ALAS-H). [Source:SWISSPROT;Acc:P13196]	ENSG00000159593.1	AMYLOID BETA PRECURSOR PROTEIN-BINDING PROTEIN 1; AMYLOID PROTEIN-BINDING PROTEIN 1. [Source:RefSeq;Acc:NM_003905]	fly	CG3017	CG7828	3.254	0.978007703
ENSG00000023909.1	GLUTAMATE--CYSTEINE LIGASE REGULATORY SUBUNIT (EC 6.3.2.2) (GAMMA- GLUTAMYLCYSTEINE SYNTHETASE) (GAMMA-ECS) (GCS LIGHT CHAIN) (GLUTAMATE--CYSTEINE LIGASE MODIFIER SUBUNIT). [Source:SWISSPROT;Acc:P48507]	ENSG00000138621.1		worm	E01A2.1	F25H9.6	4	CORE_2
ENSG00000024422.2	EH-DOMAIN CONTAINING PROTEIN 2. [Source:SWISSPROT;Acc:Q9NZN4]	ENSG00000115310.4	RETICULON 4 (NEURITE OUTGROWTH INHIBITOR) (NOGO PROTEIN) (FOOCEN) (NEUROENDOCRINE-SPECIFIC PROTEIN) (NSP) (NEUROENDOCRINE SPECIFIC PROTEIN C HOMOLOG) (RTN-X) (RETICULON 5) (MY043 PROTEIN). [Source:SWISSPROT;Acc:Q9NQC3]	worm	W06A7.3	W06H8.1	3.073	LITERATURE
ENSG00000024422.2	EH-DOMAIN CONTAINING PROTEIN 2. [Source:SWISSPROT;Acc:Q9NZN4]	ENSG00000125744.2	RETICULON PROTEIN 2 (NEUROENDOCRINE-SPECIFIC PROTEIN-LIKE 1) (NSP-LIKE PROTEIN 1) (NSPLI). [Source:SWISSPROT;Acc:O75298]	worm	W06A7.3	W06H8.1	2.138	LITERATURE
ENSG00000024422.2	EH-DOMAIN CONTAINING PROTEIN 2. [Source:SWISSPROT;Acc:Q9NZN4]	ENSG00000133318.1	RETICULON PROTEIN 3 (NEUROENDOCRINE-SPECIFIC PROTEIN-LIKE 2) (NSP-LIKE PROTEIN II) (NSPLII). [Source:SWISSPROT;Acc:O95197]	worm	W06A7.3	W06H8.1	2.145	LITERATURE
ENSG00000024422.2	EH-DOMAIN CONTAINING PROTEIN 2. [Source:SWISSPROT;Acc:Q9NZN4]	ENSG00000139970.2	RETICULON 1 (NEUROENDOCRINE-SPECIFIC PROTEIN). [Source:SWISSPROT;Acc:Q16799]	worm	W06A7.3	W06H8.1	3.073	LITERATURE
ENSG00000025039.3	RAS-RELATED GTP BINDING D; RAG D PROTEIN. [Source:RefSeq;Acc:NM_021244]	ENSG00000083750.2	RAS-RELATED GTP BINDING B SHORT ISOFORM; GTP-BINDING PROTEIN RAGB. [Source:RefSeq;Acc:NM_006064]	fly	CG11968	CG8707	3.255	0.988092369
ENSG00000025039.3	RAS-RELATED GTP BINDING D; RAG D PROTEIN. [Source:RefSeq;Acc:NM_021244]	ENSG00000155876.2	RAS-RELATED GTP BINDING A; RAS-RELATED GTP-BINDING PROTEIN. [Source:RefSeq;Acc:NM_006570]	fly	CG11968	CG8707	2.957	0.988092369
ENSG00000025434.2	OXYSTEROLS RECEPTOR LXR-ALPHA (LIVER X RECEPTOR ALPHA) (NUCLEAR ORPHAN RECEPTOR LXR-ALPHA). [Source:SWISSPROT;Acc:Q13133]	ENSG00000057149.2	SQUAMOUS CELL CARCINOMA ANTIGEN 1 (SCCA-1) (PROTEIN T4-A). [Source:SWISSPROT;Acc:P29508]	fly	CG1765	CG9456	2.927	0.951068042
ENSG00000025434.2	OXYSTEROLS RECEPTOR LXR-ALPHA (LIVER X RECEPTOR ALPHA) (NUCLEAR ORPHAN RECEPTOR LXR-ALPHA). [Source:SWISSPROT;Acc:Q13133]	ENSG00000117601.2	ANTITHROMBIN-III PRECURSOR (ATIII) (PRO0309). [Source:SWISSPROT;Acc:P01008]	fly	CG1765	CG9456	2.011	0.951068042
ENSG00000025434.2	OXYSTEROLS RECEPTOR LXR-ALPHA (LIVER X RECEPTOR ALPHA) (NUCLEAR ORPHAN RECEPTOR LXR-ALPHA). [Source:SWISSPROT;Acc:Q13133]	ENSG00000141657.1	HURPIN (HACAT UV-REPRESSIBLE SERPIN) (PROTEASE INHIBITOR 13) (HEADPIN) (SERPIN B13). [Source:SWISSPROT;Acc:Q9UIV8]	fly	CG1765	CG9456	2.35	0.951068042
ENSG00000025434.2	OXYSTEROLS RECEPTOR LXR-ALPHA (LIVER X RECEPTOR ALPHA) (NUCLEAR ORPHAN RECEPTOR LXR-ALPHA). [Source:SWISSPROT;Acc:Q13133]	ENSG00000166396.2	MEGSIN (TP55) (SERPIN B7). [Source:SWISSPROT;Acc:O75635]	fly	CG1765	CG9456	2.046	0.951068042
ENSG00000025434.2	OXYSTEROLS RECEPTOR LXR-ALPHA (LIVER X RECEPTOR ALPHA) (NUCLEAR ORPHAN RECEPTOR LXR-ALPHA). [Source:SWISSPROT;Acc:Q13133]	ENSG00000166634.1	SERPIN B12. [Source:SWISSPROT;Acc:Q96P63]	fly	CG1765	CG9456	2.159	0.951068042
ENSG00000025446.2	NASCENT-POLYPEPTIDE-ASSOCIATED COMPLEX ALPHA POLYPEPTIDE. [Source:RefSeq;Acc:NM_005594]	ENSG00000025446.2	NASCENT-POLYPEPTIDE-ASSOCIATED COMPLEX ALPHA POLYPEPTIDE. [Source:RefSeq;Acc:NM_005594]	worm	Y65B4BR.5	Y65B4BR.5	4	CORE_2
ENSG00000025446.2	NASCENT-POLYPEPTIDE-ASSOCIATED COMPLEX ALPHA POLYPEPTIDE. [Source:RefSeq;Acc:NM_005594]	ENSG00000121089.1	ALPHA-NAC PROTEIN. [Source:SPTREMBL;Acc:Q9H009]	worm	Y65B4BR.5	Y65B4BR.5	3.805	CORE_2
ENSG00000025446.2	NASCENT-POLYPEPTIDE-ASSOCIATED COMPLEX ALPHA POLYPEPTIDE. [Source:RefSeq;Acc:NM_005594]	ENSG00000132356.2	5'-AMP-ACTIVATED PROTEIN KINASE, CATALYTIC ALPHA-1 CHAIN (EC 2.7.1.-) (AMPK ALPHA-1 CHAIN). [Source:SWISSPROT;Acc:Q13131]	worm	T01C8.1	Y65B4BR.5	3.452	CORE_1
ENSG00000025446.2	NASCENT-POLYPEPTIDE-ASSOCIATED COMPLEX ALPHA POLYPEPTIDE. [Source:RefSeq;Acc:NM_005594]	ENSG00000134717.2		fly	CG11835	CG8759	3.054	0.920328916
ENSG00000025446.2	NASCENT-POLYPEPTIDE-ASSOCIATED COMPLEX ALPHA POLYPEPTIDE. [Source:RefSeq;Acc:NM_005594]	ENSG00000134717.2		worm	Y65B4BR.5	C56C10.8	4	CORE_1
ENSG00000025446.2	NASCENT-POLYPEPTIDE-ASSOCIATED COMPLEX ALPHA POLYPEPTIDE. [Source:RefSeq;Acc:NM_005594]	ENSG00000136274.1		worm	Y65B4BR.5	Y65B4BR.5	3.205	CORE_2
ENSG00000025446.2	NASCENT-POLYPEPTIDE-ASSOCIATED COMPLEX ALPHA POLYPEPTIDE. [Source:RefSeq;Acc:NM_005594]	ENSG00000145741.2	TRANSCRIPTION FACTOR BTF3 (RNA POLYMERASE B TRANSCRIPTION FACTOR 3). [Source:SWISSPROT;Acc:P20290]	fly	CG11835	CG8759	2.513	0.920328916
ENSG00000025446.2	NASCENT-POLYPEPTIDE-ASSOCIATED COMPLEX ALPHA POLYPEPTIDE. [Source:RefSeq;Acc:NM_005594]	ENSG00000145741.2	TRANSCRIPTION FACTOR BTF3 (RNA POLYMERASE B TRANSCRIPTION FACTOR 3). [Source:SWISSPROT;Acc:P20290]	worm	Y65B4BR.5	C56C10.8	3.473	CORE_1
ENSG00000025446.2	NASCENT-POLYPEPTIDE-ASSOCIATED COMPLEX ALPHA POLYPEPTIDE. [Source:RefSeq;Acc:NM_005594]	ENSG00000162409.1	5'-AMP-ACTIVATED PROTEIN KINASE, CATALYTIC ALPHA-2 CHAIN (EC 2.7.1.-) (AMPK ALPHA-2 CHAIN). [Source:SWISSPROT;Acc:P54646]	worm	T01C8.1	Y65B4BR.5	4	CORE_1
ENSG00000025446.2	NASCENT-POLYPEPTIDE-ASSOCIATED COMPLEX ALPHA POLYPEPTIDE. [Source:RefSeq;Acc:NM_005594]	ENSG00000165023.1	DI-RAS2. [Source:RefSeq;Acc:NM_017594]	fly	CG8500	CG8759	4	0.825854321
ENSG00000025446.2	NASCENT-POLYPEPTIDE-ASSOCIATED COMPLEX ALPHA POLYPEPTIDE. [Source:RefSeq;Acc:NM_005594]	ENSG00000166166.1		yeast	YHR193C	YJL125C	4	gene neighborhood (2). confidence: medium. previously annotated: no.
ENSG00000025446.2	NASCENT-POLYPEPTIDE-ASSOCIATED COMPLEX ALPHA POLYPEPTIDE. [Source:RefSeq;Acc:NM_005594]	ENSG00000174991.3	TRANSCRIPTION FACTOR BTF3 HOMOLOG 3. [Source:SWISSPROT;Acc:Q13892]	fly	CG11835	CG8759	2.109	0.920328916
ENSG00000025446.2	NASCENT-POLYPEPTIDE-ASSOCIATED COMPLEX ALPHA POLYPEPTIDE. [Source:RefSeq;Acc:NM_005594]	ENSG00000174991.3	TRANSCRIPTION FACTOR BTF3 HOMOLOG 3. [Source:SWISSPROT;Acc:Q13892]	worm	Y65B4BR.5	C56C10.8	3.08	CORE_1
ENSG00000025446.2	NASCENT-POLYPEPTIDE-ASSOCIATED COMPLEX ALPHA POLYPEPTIDE. [Source:RefSeq;Acc:NM_005594]	ENSG00000176490.1	SMALL GTP-BINDING TUMOR SUPPRESSOR 1. [Source:RefSeq;Acc:NM_145173]	fly	CG8500	CG8759	3.26	0.825854321
ENSG00000025446.2	NASCENT-POLYPEPTIDE-ASSOCIATED COMPLEX ALPHA POLYPEPTIDE. [Source:RefSeq;Acc:NM_005594]	ENSG00000180230.2		worm	Y65B4BR.5	Y65B4BR.5	3.756	CORE_2
ENSG00000025800.1	IMPORTIN ALPHA-6 SUBUNIT (KARYOPHERIN ALPHA-5 SUBUNIT). [Source:SWISSPROT;Acc:O15131]	ENSG00000053371.2	AFLATOXIN B1 ALDEHYDE REDUCTASE 1 (EC 1.-.-.-) (AFB1-AR 1) (ALDOKETOREDUCTASE 7). [Source:SWISSPROT;Acc:O43488]	yeast	YNL331C	YNL189W	3.857	two-hybrid (6). confidence: medium. previously annotated: no.
ENSG00000025800.1	IMPORTIN ALPHA-6 SUBUNIT (KARYOPHERIN ALPHA-5 SUBUNIT). [Source:SWISSPROT;Acc:O15131]	ENSG00000069424.1	VOLTAGE-GATED POTASSIUM CHANNEL BETA-2 SUBUNIT (K+ CHANNEL BETA-2 SUBUNIT) (KV-BETA-2) (HKVBETA2). [Source:SWISSPROT;Acc:Q13303]	yeast	YPL088W	YNL189W	3.649	two-hybrid (5). confidence: medium. previously annotated: no.
ENSG00000025800.1	IMPORTIN ALPHA-6 SUBUNIT (KARYOPHERIN ALPHA-5 SUBUNIT). [Source:SWISSPROT;Acc:O15131]	ENSG00000070748.3	CHOLINE O-ACETYLTRANSFERASE (EC 2.3.1.6) (CHOACTASE) (CHOLINE ACETYLASE) (CHAT). [Source:SWISSPROT;Acc:P28329]	yeast	YML042W	YNL189W	3.201	two-hybrid (3). confidence: medium. previously annotated: no.
ENSG00000025800.1	IMPORTIN ALPHA-6 SUBUNIT (KARYOPHERIN ALPHA-5 SUBUNIT). [Source:SWISSPROT;Acc:O15131]	ENSG00000077348.1	EXOSOME COMPLEX EXONUCLEASE RRP46 (EC 3.1.13.-) (RIBOSOMAL RNA PROCESSING PROTEIN 46) (P12B) (CHRONIC MYELOGENOUS LEUKEMIA TUMOR ANTIGEN 28). [Source:SWISSPROT;Acc:Q9NQT4]	yeast	YGR095C	YNL189W	4	TAP (3). confidence: medium. previously annotated: no.
ENSG00000025800.1	IMPORTIN ALPHA-6 SUBUNIT (KARYOPHERIN ALPHA-5 SUBUNIT). [Source:SWISSPROT;Acc:O15131]	ENSG00000081181.1	ARGINASE II, MITOCHONDRIAL PRECURSOR (EC 3.5.3.1) (NON-HEPATIC ARGINASE) (KIDNEY-TYPE ARGINASE). [Source:SWISSPROT;Acc:P78540]	yeast	YPL111W	YNL189W	3.383	two-hybrid (4). confidence: medium. previously annotated: no.
ENSG00000025800.1	IMPORTIN ALPHA-6 SUBUNIT (KARYOPHERIN ALPHA-5 SUBUNIT). [Source:SWISSPROT;Acc:O15131]	ENSG00000083520.3	EXOSOME COMPLEX EXONUCLEASE RRP44 (EC 3.1.13.-) (RIBOSOMAL RNA PROCESSING PROTEIN 44) (DIS3 PROTEIN HOMOLOG). [Source:SWISSPROT;Acc:Q9Y2L1]	yeast	YOL021C	YNL189W	4	TAP (4) HMS-PCI (1). confidence: high. previously annotated: no.
ENSG00000025800.1	IMPORTIN ALPHA-6 SUBUNIT (KARYOPHERIN ALPHA-5 SUBUNIT). [Source:SWISSPROT;Acc:O15131]	ENSG00000095321.2	CARNITINE O-ACETYLTRANSFERASE (EC 2.3.1.7) (CARNITINE ACETYLASE) (CAT). [Source:SWISSPROT;Acc:P43155]	yeast	YML042W	YNL189W	4	two-hybrid (3). confidence: medium. previously annotated: no.
ENSG00000025800.1	IMPORTIN ALPHA-6 SUBUNIT (KARYOPHERIN ALPHA-5 SUBUNIT). [Source:SWISSPROT;Acc:O15131]	ENSG00000095637.4	PONSIN; SH3-DOMAIN PROTEIN 5 (PONSIN). [Source:RefSeq;Acc:NM_015385]	yeast	YGR136W	YNL189W	3.291	two-hybrid (4). confidence: medium. previously annotated: no.
ENSG00000025800.1	IMPORTIN ALPHA-6 SUBUNIT (KARYOPHERIN ALPHA-5 SUBUNIT). [Source:SWISSPROT;Acc:O15131]	ENSG00000100831.1	PURINE NUCLEOSIDE PHOSPHORYLASE (EC 2.4.2.1) (INOSINE PHOSPHORYLASE) (PNP). [Source:SWISSPROT;Acc:P00491]	yeast	YLR209C	YNL189W	4	two-hybrid (5). confidence: medium. previously annotated: no.
ENSG00000025800.1	IMPORTIN ALPHA-6 SUBUNIT (KARYOPHERIN ALPHA-5 SUBUNIT). [Source:SWISSPROT;Acc:O15131]	ENSG00000103024.1	NUCLEOSIDE DIPHOSPHATE KINASE 3 (EC 2.7.4.6) (NDK 3) (NDP KINASE 3) (NM23-H3) (DR-NM23). [Source:SWISSPROT;Acc:Q13232]	yeast	YKL067W	YNL189W	3.158	two-hybrid (3). confidence: medium. previously annotated: no.
ENSG00000025800.1	IMPORTIN ALPHA-6 SUBUNIT (KARYOPHERIN ALPHA-5 SUBUNIT). [Source:SWISSPROT;Acc:O15131]	ENSG00000103485.3	NICOTINATE-NUCLEOTIDE PYROPHOSPHORYLASE [CARBOXYLATING] (EC 2.4.2.19) (QUINOLINATE PHOSPHORIBOSYLTRANSFERASE [DECARBOXYLATING]) (QAPRTASE) (QPRTASE). [Source:SWISSPROT;Acc:Q15274]	yeast	YFR047C	YNL189W	4	two-hybrid (3). confidence: medium. previously annotated: no.
ENSG00000025800.1	IMPORTIN ALPHA-6 SUBUNIT (KARYOPHERIN ALPHA-5 SUBUNIT). [Source:SWISSPROT;Acc:O15131]	ENSG00000104852.2	U1 SMALL NUCLEAR RIBONUCLEOPROTEIN 70 KDA (U1 SNRNP 70 KDA) (SNRNP70) (U1-70K). [Source:SWISSPROT;Acc:P08621]	yeast	YIL061C	YNL189W	4	TAP (2) HMS-PCI (1). confidence: high. previously annotated: no.
ENSG00000025800.1	IMPORTIN ALPHA-6 SUBUNIT (KARYOPHERIN ALPHA-5 SUBUNIT). [Source:SWISSPROT;Acc:O15131]	ENSG00000105404.1	RAB ACCEPTOR 1 (PRENYLATED); PRENYLATED RAB ACCEPTOR 1. [Source:RefSeq;Acc:NM_006423]	yeast	YNL044W	YNL189W	4	two-hybrid (4). confidence: medium. previously annotated: no.
ENSG00000025800.1	IMPORTIN ALPHA-6 SUBUNIT (KARYOPHERIN ALPHA-5 SUBUNIT). [Source:SWISSPROT;Acc:O15131]	ENSG00000107371.2	EXOSOME COMPLEX EXONUCLEASE RRP40 (EC 3.1.13.-) (RIBOSOMAL RNA PROCESSING PROTEIN 40) (P10) (CGI-102). [Source:SWISSPROT;Acc:Q9NQT5]	yeast	YOL142W	YNL189W	4	TAP (3). confidence: medium. previously annotated: no.
ENSG00000025800.1	IMPORTIN ALPHA-6 SUBUNIT (KARYOPHERIN ALPHA-5 SUBUNIT). [Source:SWISSPROT;Acc:O15131]	ENSG00000108424.2	IMPORTIN BETA-1 SUBUNIT (KARYOPHERIN BETA-1 SUBUNIT) (NUCLEAR FACTOR P97) (IMPORTIN 90). [Source:SWISSPROT;Acc:Q14974]	yeast	YLR347C	YNL189W	4	TAP (5) HMS-PCI (4). confidence: high. previously annotated: no.
ENSG00000025800.1	IMPORTIN ALPHA-6 SUBUNIT (KARYOPHERIN ALPHA-5 SUBUNIT). [Source:SWISSPROT;Acc:O15131]	ENSG00000111640.1	GLYCERALDEHYDE 3-PHOSPHATE DEHYDROGENASE, LIVER (EC 1.2.1.12) (GAPDH). [Source:SWISSPROT;Acc:P04406]	yeast	YGR192C	YNL189W	4	two-hybrid (3). confidence: medium. previously annotated: no.
ENSG00000025800.1	IMPORTIN ALPHA-6 SUBUNIT (KARYOPHERIN ALPHA-5 SUBUNIT). [Source:SWISSPROT;Acc:O15131]	ENSG00000113272.1		yeast	YGR024C	YNL189W	4	two-hybrid (4). confidence: medium. previously annotated: no.
ENSG00000025800.1	IMPORTIN ALPHA-6 SUBUNIT (KARYOPHERIN ALPHA-5 SUBUNIT). [Source:SWISSPROT;Acc:O15131]	ENSG00000115541.2	10 KDA HEAT SHOCK PROTEIN, MITOCHONDRIAL (HSP10) (10 KDA CHAPERONIN) (CPN10). [Source:SWISSPROT;Acc:Q04984]	yeast	YOR020C	YNL189W	4	two-hybrid (13). confidence: medium. previously annotated: no.
ENSG00000025800.1	IMPORTIN ALPHA-6 SUBUNIT (KARYOPHERIN ALPHA-5 SUBUNIT). [Source:SWISSPROT;Acc:O15131]	ENSG00000115938.1	NIF3-LIKE PROTEIN 1 (AMYOTROPHIC LATERAL SCLEROSIS 2 CHROMOSOMAL REGION CANDIDATE GENE PROTEIN 1) (MY018 PROTEIN) (MDS015). [Source:SWISSPROT;Acc:Q9GZT8]	yeast	YGL221C	YNL189W	4	two-hybrid (15). confidence: medium. previously annotated: no.
ENSG00000025800.1	IMPORTIN ALPHA-6 SUBUNIT (KARYOPHERIN ALPHA-5 SUBUNIT). [Source:SWISSPROT;Acc:O15131]	ENSG00000116030.3	UBIQUITIN-LIKE PROTEIN SMT3C PRECURSOR (UBIQUITIN-HOMOLOGY DOMAIN PROTEIN PIC1) (UBIQUITIN-LIKE PROTEIN UBL1) (UBIQUITIN-RELATED PROTEIN SUMO-1) (GAP MODIFYING PROTEIN 1) (GMP1) (SENTRIN). [Source:SWISSPROT;Acc:Q93068]	yeast	YDR510W	YNL189W	4	two-hybrid (4). confidence: medium. previously annotated: no.
ENSG00000025800.1	IMPORTIN ALPHA-6 SUBUNIT (KARYOPHERIN ALPHA-5 SUBUNIT). [Source:SWISSPROT;Acc:O15131]	ENSG00000118520.2	ARGINASE 1 (EC 3.5.3.1) (LIVER-TYPE ARGINASE). [Source:SWISSPROT;Acc:P05089]	yeast	YPL111W	YNL189W	4	two-hybrid (4). confidence: medium. previously annotated: no.
ENSG00000025800.1	IMPORTIN ALPHA-6 SUBUNIT (KARYOPHERIN ALPHA-5 SUBUNIT). [Source:SWISSPROT;Acc:O15131]	ENSG00000119711.3	METHYLMALONATE-SEMIALDEHYDE DEHYDROGENASE [ACYLATING], MITOCHONDRIAL PRECURSOR (EC 1.2.1.27) (MMSDH). [Source:SWISSPROT;Acc:Q02252]	fly	CG17896	CG8548	4	0.76284496
ENSG00000025800.1	IMPORTIN ALPHA-6 SUBUNIT (KARYOPHERIN ALPHA-5 SUBUNIT). [Source:SWISSPROT;Acc:O15131]	ENSG00000120896.2	VINEXIN (SH3-CONTAINING ADAPTOR MOLECULE-1) (SCAM-1). [Source:SWISSPROT;Acc:O60504]	yeast	YGR136W	YNL189W	3.173	two-hybrid (4). confidence: medium. previously annotated: no.
ENSG00000025800.1	IMPORTIN ALPHA-6 SUBUNIT (KARYOPHERIN ALPHA-5 SUBUNIT). [Source:SWISSPROT;Acc:O15131]	ENSG00000121054.3	NUCLEOSIDE DIPHOSPHATE KINASE B (EC 2.7.4.6) (NDK B) (NDP KINASE B) (NM23-H2) (C-MYC PURINE-BINDING TRANSCRIPTION FACTOR PUF). [Source:SWISSPROT;Acc:P22392]	yeast	YKL067W	YNL189W	4	two-hybrid (3). confidence: medium. previously annotated: no.
ENSG00000025800.1	IMPORTIN ALPHA-6 SUBUNIT (KARYOPHERIN ALPHA-5 SUBUNIT). [Source:SWISSPROT;Acc:O15131]	ENSG00000123009.1	PUTATIVE NUCLEOSIDE DIPHOSPHATE KINASE (EC 2.7.4.6) (NDK) (NDP KINASE). [Source:SWISSPROT;Acc:O60361]	yeast	YKL067W	YNL189W	3.623	two-hybrid (3). confidence: medium. previously annotated: no.
ENSG00000025800.1	IMPORTIN ALPHA-6 SUBUNIT (KARYOPHERIN ALPHA-5 SUBUNIT). [Source:SWISSPROT;Acc:O15131]	ENSG00000130713.2	EXOSOME COMPLEX EXONUCLEASE RRP4 (EC 3.1.13.-) (RIBOSOMAL RNA PROCESSING PROTEIN 4). [Source:SWISSPROT;Acc:Q13868]	yeast	YHR069C	YNL189W	4	TAP (4) HMS-PCI (1). confidence: high. previously annotated: no.
ENSG00000025800.1	IMPORTIN ALPHA-6 SUBUNIT (KARYOPHERIN ALPHA-5 SUBUNIT). [Source:SWISSPROT;Acc:O15131]	ENSG00000130957.1	FRUCTOSE-1,6-BISPHOSPHATASE ISOZYME 2 (EC 3.1.3.11) (D-FRUCTOSE-1,6- BISPHOSPHATE 1-PHOSPHOHYDROLASE) (FBPASE). [Source:SWISSPROT;Acc:O00757]	yeast	YLR377C	YNL189W	3.624	two-hybrid (7). confidence: medium. previously annotated: no.
ENSG00000025800.1	IMPORTIN ALPHA-6 SUBUNIT (KARYOPHERIN ALPHA-5 SUBUNIT). [Source:SWISSPROT;Acc:O15131]	ENSG00000131069.4	ACETYL-COENZYME A SYNTHETASE, CYTOPLASMIC (EC 6.2.1.1) (ACETATE--COA LIGASE) (ACYL-ACTIVATING ENZYME) (ACETYL-COA SYNTHETASE) (ACS) (ACECS). [Source:SWISSPROT;Acc:Q9NR19]	yeast	YAL054C	YNL189W	3.224	two-hybrid (6). confidence: medium. previously annotated: no.
ENSG00000025800.1	IMPORTIN ALPHA-6 SUBUNIT (KARYOPHERIN ALPHA-5 SUBUNIT). [Source:SWISSPROT;Acc:O15131]	ENSG00000131979.2	GTP CYCLOHYDROLASE I (EC 3.5.4.16) (GTP-CH-I). [Source:SWISSPROT;Acc:P30793]	yeast	YGR267C	YNL189W	4	two-hybrid (14). confidence: medium. previously annotated: no.
ENSG00000025800.1	IMPORTIN ALPHA-6 SUBUNIT (KARYOPHERIN ALPHA-5 SUBUNIT). [Source:SWISSPROT;Acc:O15131]	ENSG00000148218.1	DELTA-AMINOLEVULINIC ACID DEHYDRATASE (EC 4.2.1.24) (PORPHOBILINOGEN SYNTHASE) (ALADH). [Source:SWISSPROT;Acc:P13716]	yeast	YGL040C	YNL189W	4	two-hybrid (8). confidence: medium. previously annotated: no.
ENSG00000025800.1	IMPORTIN ALPHA-6 SUBUNIT (KARYOPHERIN ALPHA-5 SUBUNIT). [Source:SWISSPROT;Acc:O15131]	ENSG00000154556.4	ARG/ABL-INTERACTING PROTEIN 2 ISOFORM 2; ARG BINDING PROTEIN 2. [Source:RefSeq;Acc:NM_021069]	yeast	YGR136W	YNL189W	4	two-hybrid (4). confidence: medium. previously annotated: no.
ENSG00000025800.1	IMPORTIN ALPHA-6 SUBUNIT (KARYOPHERIN ALPHA-5 SUBUNIT). [Source:SWISSPROT;Acc:O15131]	ENSG00000160200.4	CYSTATHIONINE BETA-SYNTHASE (EC 4.2.1.22) (SERINE SULFHYDRASE) (BETA-THIONASE). [Source:SWISSPROT;Acc:P35520]	yeast	YGR155W	YNL189W	4	HMS-PCI (1) two-hybrid (2). confidence: high. previously annotated: no.
ENSG00000025800.1	IMPORTIN ALPHA-6 SUBUNIT (KARYOPHERIN ALPHA-5 SUBUNIT). [Source:SWISSPROT;Acc:O15131]	ENSG00000162482.1	AFLATOXIN B1 ALDEHYDE REDUCTASE 2 (EC 1.-.-.-) (AFB1-AR 2). [Source:SWISSPROT;Acc:O95154]	yeast	YNL331C	YNL189W	3.998	two-hybrid (6). confidence: medium. previously annotated: no.
ENSG00000025800.1	IMPORTIN ALPHA-6 SUBUNIT (KARYOPHERIN ALPHA-5 SUBUNIT). [Source:SWISSPROT;Acc:O15131]	ENSG00000163864.3	NICOTINAMIDE NUCLEOTIDE ADENYLYLTRANSFERASE 3; PYRIDINE NUCLEOTIDE ADENYLYLTRANSFERASE 3. [Source:RefSeq;Acc:NM_178177]	yeast	YGR010W	YNL189W	3.117	two-hybrid (5). confidence: medium. previously annotated: no.
ENSG00000025800.1	IMPORTIN ALPHA-6 SUBUNIT (KARYOPHERIN ALPHA-5 SUBUNIT). [Source:SWISSPROT;Acc:O15131]	ENSG00000165140.1	FRUCTOSE-1,6-BISPHOSPHATASE (EC 3.1.3.11) (D-FRUCTOSE-1,6-BISPHOSPHATE 1-PHOSPHOHYDROLASE) (FBPASE). [Source:SWISSPROT;Acc:P09467]	yeast	YLR377C	YNL189W	4	two-hybrid (7). confidence: medium. previously annotated: no.
ENSG00000025800.1	IMPORTIN ALPHA-6 SUBUNIT (KARYOPHERIN ALPHA-5 SUBUNIT). [Source:SWISSPROT;Acc:O15131]	ENSG00000165271.3	NUCLEOLAR RNA-ASSOCIATED PROTEIN ALPHA ISOFORM. [Source:RefSeq;Acc:NM_022917]	yeast	YGR090W	YNL189W	4	TAP (2) HMS-PCI (2). confidence: high. previously annotated: no.
ENSG00000025800.1	IMPORTIN ALPHA-6 SUBUNIT (KARYOPHERIN ALPHA-5 SUBUNIT). [Source:SWISSPROT;Acc:O15131]	ENSG00000169282.4	VOLTAGE-GATED POTASSIUM CHANNEL BETA-1 SUBUNIT (K+ CHANNEL BETA-1 SUBUNIT) (KV-BETA-1). [Source:SWISSPROT;Acc:Q14722]	yeast	YPL088W	YNL189W	4	two-hybrid (5). confidence: medium. previously annotated: no.
ENSG00000025800.1	IMPORTIN ALPHA-6 SUBUNIT (KARYOPHERIN ALPHA-5 SUBUNIT). [Source:SWISSPROT;Acc:O15131]	ENSG00000170049.1	VOLTAGE-GATED POTASSIUM CHANNEL BETA-3 SUBUNIT (K+ CHANNEL BETA-3 SUBUNIT) (KV-BETA-3). [Source:SWISSPROT;Acc:O43448]	yeast	YPL088W	YNL189W	3.557	two-hybrid (5). confidence: medium. previously annotated: no.
ENSG00000025800.1	IMPORTIN ALPHA-6 SUBUNIT (KARYOPHERIN ALPHA-5 SUBUNIT). [Source:SWISSPROT;Acc:O15131]	ENSG00000171824.3	POLYMYOSITIS/SCLERODERMA AUTOANTIGEN 2 (AUTOANTIGEN PM/SCL 2) (POLYMYOSITIS/SCLERODERMA AUTOANTIGEN 100 KDA) (PM/SCL-100) (P100 POLYMYOSITIS-SCLERODERMA OVERLAP SYNDROME ASSOCIATED AUTOANTIGEN). [Source:SWISSPROT;Acc:Q01780]	yeast	YOR001W	YNL189W	4	TAP (4) HMS-PCI (1). confidence: high. previously annotated: no.
ENSG00000025800.1	IMPORTIN ALPHA-6 SUBUNIT (KARYOPHERIN ALPHA-5 SUBUNIT). [Source:SWISSPROT;Acc:O15131]	ENSG00000178896.2	EXOSOME COMPLEX EXONUCLEASE RRP41 (EC 3.1.13.-) (RIBOSOMAL RNA PROCESSING PROTEIN 41) (P12A). [Source:SWISSPROT;Acc:Q9NPD3]	yeast	YGR195W	YNL189W	4	TAP (4). confidence: medium. previously annotated: no.
ENSG00000025800.1	IMPORTIN ALPHA-6 SUBUNIT (KARYOPHERIN ALPHA-5 SUBUNIT). [Source:SWISSPROT;Acc:O15131]	ENSG00000181412.1	UBIQUITIN-LIKE PROTEIN SMT3B (SENTRIN 2) (HSMT3). [Source:SWISSPROT;Acc:P55855]	yeast	YDR510W	YNL189W	3.05	two-hybrid (4). confidence: medium. previously annotated: no.
ENSG00000025800.1	IMPORTIN ALPHA-6 SUBUNIT (KARYOPHERIN ALPHA-5 SUBUNIT). [Source:SWISSPROT;Acc:O15131]	ENSG00000184900.3	UBIQUITIN-LIKE PROTEIN SMT3A. [Source:SWISSPROT;Acc:P55854]	yeast	YDR510W	YNL189W	3.076	two-hybrid (4). confidence: medium. previously annotated: no.
ENSG00000026652.2	1-ACYL-SN-GLYCEROL-3-PHOSPHATE ACYLTRANSFERASE DELTA (EC 2.3.1.51) (1- AGP ACYLTRANSFERASE 4) (1-AGPAT 4) (LYSOPHOSPHATIDIC ACID ACYLTRANSFERASE-DELTA) (LPAAT-DELTA) (1-ACYLGLYCEROL-3-PHOSPHATE O- ACYLTRANSFERASE 4). [Source:SWISSPROT;Acc:Q9NRZ5]	ENSG00000077097.1	DNA TOPOISOMERASE II, BETA ISOZYME (EC 5.99.1.3). [Source:SWISSPROT;Acc:Q02880]	yeast	YNL088W	YBR042C	3.511	gene neighborhood (2). confidence: medium. previously annotated: no.
ENSG00000026652.2	1-ACYL-SN-GLYCEROL-3-PHOSPHATE ACYLTRANSFERASE DELTA (EC 2.3.1.51) (1- AGP ACYLTRANSFERASE 4) (1-AGPAT 4) (LYSOPHOSPHATIDIC ACID ACYLTRANSFERASE-DELTA) (LPAAT-DELTA) (1-ACYLGLYCEROL-3-PHOSPHATE O- ACYLTRANSFERASE 4). [Source:SWISSPROT;Acc:Q9NRZ5]	ENSG00000078872.2	CYSTEINE DESULFURASE, MITOCHONDRIAL PRECURSOR (EC 4.4.1.-) (HUSSY-08). [Source:SWISSPROT;Acc:Q9Y697]	yeast	YCL017C	YBR042C	4	gene neighborhood (2). confidence: medium. previously annotated: no.
ENSG00000026652.2	1-ACYL-SN-GLYCEROL-3-PHOSPHATE ACYLTRANSFERASE DELTA (EC 2.3.1.51) (1- AGP ACYLTRANSFERASE 4) (1-AGPAT 4) (LYSOPHOSPHATIDIC ACID ACYLTRANSFERASE-DELTA) (LPAAT-DELTA) (1-ACYLGLYCEROL-3-PHOSPHATE O- ACYLTRANSFERASE 4). [Source:SWISSPROT;Acc:Q9NRZ5]	ENSG00000088766.1		yeast	YDR018C	YDL142C	3.261	gene neighborhood (3). confidence: medium. previously annotated: no.
ENSG00000026652.2	1-ACYL-SN-GLYCEROL-3-PHOSPHATE ACYLTRANSFERASE DELTA (EC 2.3.1.51) (1- AGP ACYLTRANSFERASE 4) (1-AGPAT 4) (LYSOPHOSPHATIDIC ACID ACYLTRANSFERASE-DELTA) (LPAAT-DELTA) (1-ACYLGLYCEROL-3-PHOSPHATE O- ACYLTRANSFERASE 4). [Source:SWISSPROT;Acc:Q9NRZ5]	ENSG00000092621.1	D-3-PHOSPHOGLYCERATE DEHYDROGENASE (EC 1.1.1.95) (3-PGDH). [Source:SWISSPROT;Acc:O43175]	yeast	YER081W	YBR042C	4	two-hybrid (3). confidence: medium. previously annotated: no.
ENSG00000026652.2	1-ACYL-SN-GLYCEROL-3-PHOSPHATE ACYLTRANSFERASE DELTA (EC 2.3.1.51) (1- AGP ACYLTRANSFERASE 4) (1-AGPAT 4) (LYSOPHOSPHATIDIC ACID ACYLTRANSFERASE-DELTA) (LPAAT-DELTA) (1-ACYLGLYCEROL-3-PHOSPHATE O- ACYLTRANSFERASE 4). [Source:SWISSPROT;Acc:Q9NRZ5]	ENSG00000101290.1	PHOSPHATIDATE CYTIDYLYLTRANSFERASE 2 (EC 2.7.7.41) (CDP-DIGLYCERIDE SYNTHETASE 2) (CDP-DIGLYCERIDE PYROPHOSPHORYLASE 2) (CDP- DIACYLGLYCEROL SYNTHASE 2) (CDS 2) (CTP:PHOSPHATIDATE CYTIDYLYLTRANSFERASE 2) (CDP-DAG SYNTHASE 2) (CDP-DG SYNTHETASE 2). [Source:SWISSPROT;Acc:O95674]	yeast	YDR018C	YBR029C	2.85	gene neighborhood (4). confidence: medium. previously annotated: no.
ENSG00000026652.2	1-ACYL-SN-GLYCEROL-3-PHOSPHATE ACYLTRANSFERASE DELTA (EC 2.3.1.51) (1- AGP ACYLTRANSFERASE 4) (1-AGPAT 4) (LYSOPHOSPHATIDIC ACID ACYLTRANSFERASE-DELTA) (LPAAT-DELTA) (1-ACYLGLYCEROL-3-PHOSPHATE O- ACYLTRANSFERASE 4). [Source:SWISSPROT;Acc:Q9NRZ5]	ENSG00000103502.3	CDP-DIACYLGLYCEROL--INOSITOL 3-PHOSPHATIDYLTRANSFERASE (EC 2.7.8.11) (PHOSPHATIDYLINOSITOL SYNTHASE) (PTDINS SYNTHASE) (PI SYNTHASE). [Source:SWISSPROT;Acc:O14735]	yeast	YPR113W	YBR042C	4	gene neighborhood (3). confidence: medium. previously annotated: no.
ENSG00000026652.2	1-ACYL-SN-GLYCEROL-3-PHOSPHATE ACYLTRANSFERASE DELTA (EC 2.3.1.51) (1- AGP ACYLTRANSFERASE 4) (1-AGPAT 4) (LYSOPHOSPHATIDIC ACID ACYLTRANSFERASE-DELTA) (LPAAT-DELTA) (1-ACYLGLYCEROL-3-PHOSPHATE O- ACYLTRANSFERASE 4). [Source:SWISSPROT;Acc:Q9NRZ5]	ENSG00000115919.2	KYNURENINASE (EC 3.7.1.3) (L-KYNURENINE HYDROLASE). [Source:SWISSPROT;Acc:Q16719]	yeast	YLR231C	YBR042C	4	gene neighborhood (2). confidence: medium. previously annotated: no.
ENSG00000026652.2	1-ACYL-SN-GLYCEROL-3-PHOSPHATE ACYLTRANSFERASE DELTA (EC 2.3.1.51) (1- AGP ACYLTRANSFERASE 4) (1-AGPAT 4) (LYSOPHOSPHATIDIC ACID ACYLTRANSFERASE-DELTA) (LPAAT-DELTA) (1-ACYLGLYCEROL-3-PHOSPHATE O- ACYLTRANSFERASE 4). [Source:SWISSPROT;Acc:Q9NRZ5]	ENSG00000120697.1	DOLICHYL-PHOSPHATE BETA-GLUCOSYLTRANSFERASE (EC 2.4.1.117) (DOLP- GLUCOSYLTRANSFERASE) (HSPC149). [Source:SWISSPROT;Acc:Q9Y673]	yeast	YPL227C	YBR042C	4	gene neighborhood (2). confidence: medium. previously annotated: no.
ENSG00000026652.2	1-ACYL-SN-GLYCEROL-3-PHOSPHATE ACYLTRANSFERASE DELTA (EC 2.3.1.51) (1- AGP ACYLTRANSFERASE 4) (1-AGPAT 4) (LYSOPHOSPHATIDIC ACID ACYLTRANSFERASE-DELTA) (LPAAT-DELTA) (1-ACYLGLYCEROL-3-PHOSPHATE O- ACYLTRANSFERASE 4). [Source:SWISSPROT;Acc:Q9NRZ5]	ENSG00000131747.2	DNA TOPOISOMERASE II, ALPHA ISOZYME (EC 5.99.1.3). [Source:SWISSPROT;Acc:P11388]	yeast	YNL088W	YBR042C	3.997	gene neighborhood (2). confidence: medium. previously annotated: no.
ENSG00000026652.2	1-ACYL-SN-GLYCEROL-3-PHOSPHATE ACYLTRANSFERASE DELTA (EC 2.3.1.51) (1- AGP ACYLTRANSFERASE 4) (1-AGPAT 4) (LYSOPHOSPHATIDIC ACID ACYLTRANSFERASE-DELTA) (LPAAT-DELTA) (1-ACYLGLYCEROL-3-PHOSPHATE O- ACYLTRANSFERASE 4). [Source:SWISSPROT;Acc:Q9NRZ5]	ENSG00000163624.1	PHOSPHATIDATE CYTIDYLYLTRANSFERASE 1 (EC 2.7.7.41) (CDP-DIGLYCERIDE SYNTHETASE 1) (CDP-DIGLYCERIDE PYROPHOSPHORYLASE 1) (CDP- DIACYLGLYCEROL SYNTHASE 1) (CDS 1) (CTP:PHOSPHATIDATE CYTIDYLYLTRANSFERASE 1) (CDP-DAG SYNTHASE 1) (CDP-DG SYNTHETASE 1). [Source:SWISSPROT;Acc:Q92903]	yeast	YDR018C	YBR029C	3.261	gene neighborhood (4). confidence: medium. previously annotated: no.
ENSG00000027075.3	PROTEIN KINASE C, ETA TYPE (EC 2.7.1.-) (NPKC-ETA) (PKC-L). [Source:SWISSPROT;Acc:P24723]	ENSG00000115145.3	SIGNAL TRANSDUCING ADAPTOR MOLECULE 2; STAM-LIKE PROTEIN CONTAINING SH3 AND ITAM DOMAINS 2. [Source:RefSeq;Acc:NM_005843]	fly	CG1954	CG6521	2.449	0.970530501
ENSG00000027075.3	PROTEIN KINASE C, ETA TYPE (EC 2.7.1.-) (NPKC-ETA) (PKC-L). [Source:SWISSPROT;Acc:P24723]	ENSG00000136738.1	SIGNAL TRANSDUCING ADAPTOR MOLECULE 1; SIGNAL TRANSDUCING ADAPTOR MOLECULE. [Source:RefSeq;Acc:NM_003473]	fly	CG1954	CG6521	3.189	0.970530501
ENSG00000028116.1	VACCINIA RELATED KINASE 2; VACCINIA-RELATED KINASE-2. [Source:RefSeq;Acc:NM_006296]	ENSG00000101333.2	1-PHOSPHATIDYLINOSITOL-4,5-BISPHOSPHATE PHOSPHODIESTERASE BETA 4 (EC 3.1.4.11) (PHOSPHOINOSITIDE PHOSPHOLIPASE C) (PLC-BETA-4) (PHOSPHOLIPASE C-BETA-4). [Source:SWISSPROT;Acc:Q15147]	fly	CG3620	CG6386	3.167	0.708824358
ENSG00000028116.1	VACCINIA RELATED KINASE 2; VACCINIA-RELATED KINASE-2. [Source:RefSeq;Acc:NM_006296]	ENSG00000175334.1	BARRIER-TO-AUTOINTEGRATION FACTOR (BREAKPOINT CLUSTER REGION PROTEIN 1). [Source:SWISSPROT;Acc:O75531]	fly	CG6386	CG7380	3.167	0.994343326
ENSG00000028310.3		ENSG00000085231.3	TRANSCRIPTION INITIATION FACTOR TFIID 31 KDA SUBUNIT (TAFII-31) (TAFII-32) (TAFII32). [Source:SWISSPROT;Acc:Q16594]	yeast	YBR081C	YMR236W	3.168	TAP (3). confidence: medium. previously annotated: yes.
ENSG00000028310.3		ENSG00000106290.2	TRANSCRIPTION INITIATION FACTOR TFIID 70 KDA SUBUNIT (TAFII-70) (TAFII-80) (TAFII80). [Source:SWISSPROT;Acc:P49848]	yeast	YGL112C	YBR081C	3.168	TAP (5) HMS-PCI (1). confidence: high. previously annotated: yes.
ENSG00000028310.3		ENSG00000108264.2	TRANSCRIPTIONAL ADAPTER 2-LIKE (ADA2-LIKE PROTEIN) (KL04P). [Source:SWISSPROT;Acc:O75478]	yeast	YDR448W	YBR081C	3.168	TAP (5) HMS-PCI (1). confidence: high. previously annotated: yes.
ENSG00000028310.3		ENSG00000108773.1	GENERAL CONTROL OF AMINO ACID SYNTHESIS PROTEIN 5-LIKE 2 (EC 2.3.1.-) (HISTONE ACETYLTRANSFERASE GCN5) (HSGCN5). [Source:SWISSPROT;Acc:Q92830]	yeast	YBR081C	YGR252W	2.79	TAP (4) HMS-PCI (1). confidence: high. previously annotated: yes.
ENSG00000028310.3		ENSG00000114166.3	P300/CBP-ASSOCIATED FACTOR (EC 2.3.1.-) (P/CAF) (HISTONE ACETYLASE PCAF). [Source:SWISSPROT;Acc:Q92831]	yeast	YBR081C	YGR252W	3.168	TAP (4) HMS-PCI (1). confidence: high. previously annotated: yes.
ENSG00000028310.3		ENSG00000120656.1	TRANSCRIPTION INITIATION FACTOR TFIID 20/15 KDA SUBUNITS (TAFII- 20/TAFII-15) (TAFII20/TAFII15). [Source:SWISSPROT;Acc:Q16514]	yeast	YBR081C	YDR145W	3.168	TAP (3). confidence: medium. previously annotated: yes.
ENSG00000028310.3		ENSG00000148835.2	TRANSCRIPTION INITIATION FACTOR TFIID 100 KDA SUBUNIT (TAFII-100) (TAFII100). [Source:SWISSPROT;Acc:Q15542]	yeast	YBR198C	YBR081C	3.168	TAP (4). confidence: medium. previously annotated: yes.
ENSG00000028310.3		ENSG00000187325.1	TBP-ASSOCIATED FACTOR 9L; NEURONAL CELL DEATH-RELATED PROTEIN; TAF9-LIKE RNA POLYMERASE II, TATA BOX BINDING PROTEIN (TBP)-ASSOCIATED FACTOR, 31 KD; NEURONAL CELL DEATH-RELATED GENE IN NEURON-7; TRANSCRIPTION ASSOCIATED FACTOR TAFII31L; TRANSCRIPTION INITIATION FACTOR IID, 31KD SUBUNIT. [Source:RefSeq;Acc:NM_015975]	yeast	YBR081C	YMR236W	3.154	TAP (3). confidence: medium. previously annotated: yes.
ENSG00000028528.2	SORTING NEXIN 1. [Source:SWISSPROT;Acc:Q13596]	ENSG00000085449.2	WD REPEAT AND FYVE DOMAIN CONTAINING 1 ISOFORM 1; PHOSPHOINOSITIDE-BINDING PROTEIN SR1; WD40 AND FYVE DOMAIN CONTAINING 1. [Source:RefSeq;Acc:NM_020830]	worm	D2013.2	C05D9.1	3.446	CORE_2
ENSG00000028528.2	SORTING NEXIN 1. [Source:SWISSPROT;Acc:Q13596]	ENSG00000089006.2	SORTING NEXIN 5. [Source:SWISSPROT;Acc:Q9Y5X3]	fly	CG2774	CG8282	3.288	0.999986509
ENSG00000028528.2	SORTING NEXIN 1. [Source:SWISSPROT;Acc:Q13596]	ENSG00000108294.1	PROTEASOME SUBUNIT BETA TYPE 3 (EC 3.4.25.1) (PROTEASOME THETA CHAIN) (PROTEASOME CHAIN 13) (PROTEASOME COMPONENT C10-II). [Source:SWISSPROT;Acc:P49720]	worm	Y38A8.2	C05D9.1	4	SCAFFOLD
ENSG00000028528.2	SORTING NEXIN 1. [Source:SWISSPROT;Acc:Q13596]	ENSG00000115310.4	RETICULON 4 (NEURITE OUTGROWTH INHIBITOR) (NOGO PROTEIN) (FOOCEN) (NEUROENDOCRINE-SPECIFIC PROTEIN) (NSP) (NEUROENDOCRINE SPECIFIC PROTEIN C HOMOLOG) (RTN-X) (RETICULON 5) (MY043 PROTEIN). [Source:SWISSPROT;Acc:Q9NQC3]	worm	C05D9.1	W06A7.3	4	CORE_1
ENSG00000028528.2	SORTING NEXIN 1. [Source:SWISSPROT;Acc:Q13596]	ENSG00000125744.2	RETICULON PROTEIN 2 (NEUROENDOCRINE-SPECIFIC PROTEIN-LIKE 1) (NSP-LIKE PROTEIN 1) (NSPLI). [Source:SWISSPROT;Acc:O75298]	worm	C05D9.1	W06A7.3	3.065	CORE_1
ENSG00000028528.2	SORTING NEXIN 1. [Source:SWISSPROT;Acc:Q13596]	ENSG00000129515.4	SORTING NEXIN 6 (TRAF4-ASSOCIATED FACTOR 2). [Source:SWISSPROT;Acc:Q9UNH7]	fly	CG2774	CG8282	4	0.999986509
ENSG00000028528.2	SORTING NEXIN 1. [Source:SWISSPROT;Acc:Q13596]	ENSG00000133318.1	RETICULON PROTEIN 3 (NEUROENDOCRINE-SPECIFIC PROTEIN-LIKE 2) (NSP-LIKE PROTEIN II) (NSPLII). [Source:SWISSPROT;Acc:O95197]	worm	C05D9.1	W06A7.3	3.072	CORE_1
ENSG00000028528.2	SORTING NEXIN 1. [Source:SWISSPROT;Acc:Q13596]	ENSG00000139668.1	WD REPEAT- AND FYVE DOMAIN-CONTAINING PROTEIN 2; WD40 AND FYVE DOMAIN CONTAINING 2. [Source:RefSeq;Acc:NM_052950]	worm	D2013.2	C05D9.1	4	CORE_2
ENSG00000028528.2	SORTING NEXIN 1. [Source:SWISSPROT;Acc:Q13596]	ENSG00000139970.2	RETICULON 1 (NEUROENDOCRINE-SPECIFIC PROTEIN). [Source:SWISSPROT;Acc:Q16799]	worm	C05D9.1	W06A7.3	4	CORE_1
ENSG00000028528.2	SORTING NEXIN 1. [Source:SWISSPROT;Acc:Q13596]	ENSG00000163084.2	TRANSLIN. [Source:SWISSPROT;Acc:Q15631]	fly	CG11761	CG2774	4	0.757516238
ENSG00000029514.4	KINESIN-LIKE PROTEIN KIF13B (KINESIN-LIKE PROTEIN GAKIN). [Source:SWISSPROT;Acc:Q9NQT8]	ENSG00000135775.2	CONSERVED OLIGOMERIC GOLGI COMPLEX COMPONENT 2 (LOW DENSITY LIPOPROTEIN RECEPTOR DEFECT C-COMPLEMENTING PROTEIN). [Source:SWISSPROT;Acc:Q14746]	worm	F56E3.3	C06G3.10	3.275	CORE_2
ENSG00000029514.4	KINESIN-LIKE PROTEIN KIF13B (KINESIN-LIKE PROTEIN GAKIN). [Source:SWISSPROT;Acc:Q9NQT8]	ENSG00000149823.1	CHROMOSOME 11 OPEN READING FRAME2; CHROMOSOME 11 OPEN READING FRAME2. [Source:RefSeq;Acc:NM_013265]	worm	F56E3.3	B0414.8	3.275	CORE_2
ENSG00000029725.2	RABAPTIN, RAB GTPASE BINDING EFFECTOR PROTEIN 1; RABAPTIN-5; NEUROCRESCIN. [Source:RefSeq;Acc:NM_004703]	ENSG00000107815.1	TWINKLE; LIKELY ORTHOLOG OF MOUSE T7 GP4-LIKE PROTEIN WITH INTRAMITOCHONDRIAL NUCLEOID LOCALIZATION. [Source:RefSeq;Acc:NM_021830]	worm	F46G11.1	F01F1.4	4	CORE_2
ENSG00000029993.3	HIGH MOBILITY GROUP PROTEIN 4 (HMG-4) (HIGH MOBILITY GROUP PROTEIN 2A) (HMG-2A). [Source:SWISSPROT;Acc:O15347]	ENSG00000100345.4	MYOSIN HEAVY CHAIN, NONMUSCLE TYPE A (CELLULAR MYOSIN HEAVY CHAIN, TYPE A) (NONMUSCLE MYOSIN HEAVY CHAIN-A) (NMMHC-A). [Source:SWISSPROT;Acc:P35579]	worm	F47D12.4	F52B10.1	3.1	SCAFFOLD
ENSG00000029993.3	HIGH MOBILITY GROUP PROTEIN 4 (HMG-4) (HIGH MOBILITY GROUP PROTEIN 2A) (HMG-2A). [Source:SWISSPROT;Acc:O15347]	ENSG00000133026.1	MYOSIN HEAVY CHAIN, NONMUSCLE TYPE B (CELLULAR MYOSIN HEAVY CHAIN, TYPE B) (NONMUSCLE MYOSIN HEAVY CHAIN-B) (NMMHC-B). [Source:SWISSPROT;Acc:P35580]	worm	F47D12.4	F52B10.1	3.54	SCAFFOLD
ENSG00000029993.3	HIGH MOBILITY GROUP PROTEIN 4 (HMG-4) (HIGH MOBILITY GROUP PROTEIN 2A) (HMG-2A). [Source:SWISSPROT;Acc:O15347]	ENSG00000133392.2	MYOSIN HEAVY CHAIN, SMOOTH MUSCLE ISOFORM (SMMHC). [Source:SWISSPROT;Acc:P35749]	worm	F47D12.4	F52B10.1	3.082	SCAFFOLD
ENSG00000031698.2	SERYL-TRNA SYNTHETASE (EC 6.1.1.11) (SERINE--TRNA LIGASE) (SERRS). [Source:SWISSPROT;Acc:P49591]	ENSG00000107798.4	LYSOSOMAL ACID LIPASE/CHOLESTERYL ESTER HYDROLASE PRECURSOR (EC 3.1.1.13) (LAL) (ACID CHOLESTERYL ESTER HYDROLASE) (STEROL ESTERASE) (LIPASE A) (CHOLESTERYL ESTERASE). [Source:SWISSPROT;Acc:P38571]	fly	CG17259	CG18301	3.357	0.844281357
ENSG00000031698.2	SERYL-TRNA SYNTHETASE (EC 6.1.1.11) (SERINE--TRNA LIGASE) (SERRS). [Source:SWISSPROT;Acc:P49591]	ENSG00000114999.1	TUBULIN-TYROSINE LIGASE. [Source:RefSeq;Acc:NM_153712]	yeast	YBR094W	YDR023W	4	gene neighborhood (2). confidence: medium. previously annotated: no.
ENSG00000031698.2	SERYL-TRNA SYNTHETASE (EC 6.1.1.11) (SERINE--TRNA LIGASE) (SERRS). [Source:SWISSPROT;Acc:P49591]	ENSG00000119946.1	CYCLIN M1; ANCIENT CONSERVED DOMAIN PROTEIN 1. [Source:RefSeq;Acc:NM_020348]	yeast	YOL060C	YDR023W	3.362	gene neighborhood (2). confidence: medium. previously annotated: no.
ENSG00000031698.2	SERYL-TRNA SYNTHETASE (EC 6.1.1.11) (SERINE--TRNA LIGASE) (SERRS). [Source:SWISSPROT;Acc:P49591]	ENSG00000124535.2	WERNER HELICASE INTERACTING PROTEIN ISOFORM 1; PUTATIVE HELICASE RUVBL; WERNER HELICASE INTERACTING PROTEIN. [Source:RefSeq;Acc:NM_020135]	yeast	YNL218W	YDR023W	4	gene neighborhood (3). confidence: medium. previously annotated: no.
ENSG00000031698.2	SERYL-TRNA SYNTHETASE (EC 6.1.1.11) (SERINE--TRNA LIGASE) (SERRS). [Source:SWISSPROT;Acc:P49591]	ENSG00000148842.2	CYCLIN M2; ANCIENT CONSERVED DOMAIN PROTEIN 2. [Source:RefSeq;Acc:NM_017649]	yeast	YOL060C	YDR023W	4	gene neighborhood (2). confidence: medium. previously annotated: no.
ENSG00000031698.2	SERYL-TRNA SYNTHETASE (EC 6.1.1.11) (SERINE--TRNA LIGASE) (SERRS). [Source:SWISSPROT;Acc:P49591]	ENSG00000158158.1	CYCLIN M4; ANCIENT CONSERVED DOMAIN PROTEIN 4. [Source:RefSeq;Acc:NM_020184]	yeast	YOL060C	YDR023W	3.616	gene neighborhood (2). confidence: medium. previously annotated: no.
ENSG00000031698.2	SERYL-TRNA SYNTHETASE (EC 6.1.1.11) (SERINE--TRNA LIGASE) (SERRS). [Source:SWISSPROT;Acc:P49591]	ENSG00000168393.3	THYMIDYLATE KINASE (EC 2.7.4.9) (DTMP KINASE). [Source:SWISSPROT;Acc:P23919]	yeast	YJR057W	YDR023W	4	gene neighborhood (2). confidence: medium. previously annotated: no.
ENSG00000031698.2	SERYL-TRNA SYNTHETASE (EC 6.1.1.11) (SERINE--TRNA LIGASE) (SERRS). [Source:SWISSPROT;Acc:P49591]	ENSG00000168763.3	CYCLIN M3; ANCIENT CONSERVED DOMAIN PROTEIN 3. [Source:RefSeq;Acc:NM_017623]	yeast	YOL060C	YDR023W	3.289	gene neighborhood (2). confidence: medium. previously annotated: no.
ENSG00000031698.2	SERYL-TRNA SYNTHETASE (EC 6.1.1.11) (SERINE--TRNA LIGASE) (SERRS). [Source:SWISSPROT;Acc:P49591]	ENSG00000173239.1	BA304I5.1 (NOVEL LIPASE) (FRAGMENT). [Source:SPTREMBL;Acc:Q96LG2]	fly	CG17259	CG18301	2.735	0.844281357
ENSG00000031698.2	SERYL-TRNA SYNTHETASE (EC 6.1.1.11) (SERINE--TRNA LIGASE) (SERRS). [Source:SWISSPROT;Acc:P49591]	ENSG00000182333.2	TRIACYLGLYCEROL LIPASE, GASTRIC PRECURSOR (EC 3.1.1.3) (GASTRIC LIPASE) (GL). [Source:SWISSPROT;Acc:P07098]	fly	CG17259	CG18301	3.357	0.844281357
ENSG00000031823.2	RAN BINDING PROTEIN 3 ISOFORM RANBP3-D; RAN-BINDING PROTEIN-3. [Source:RefSeq;Acc:NM_007322]	ENSG00000121067.2	SPECKLE-TYPE POZ PROTEIN. [Source:SWISSPROT;Acc:O43791]	fly	CG10225	CG9924	4	0.642007303
ENSG00000032742.4	RECESSIVE POLYCYSTIC KIDNEY DISEASE PROTEIN TG737 HOMOLOG. [Source:SWISSPROT;Acc:Q13099]	ENSG00000124242.1		fly	CG12178	CG12548	3.982	0.606997565
ENSG00000033011.1	BETA-1,4 MANNOSYLTRANSFERASE. [Source:RefSeq;Acc:NM_019109]	ENSG00000080618.2	PLASMA CARBOXYPEPTIDASE B2 ISOFORM A PREPROPROTEIN; CARBOXYPEPTIDASE U; THROMBIN-ACTIVATABLE FIBRINOLYSIS INHIBITOR; CARBOXYPEPTIDASE B-LIKE PROTEIN; THROMBIN-ACTIVABLE FIBRINOLYSIS INHIBITOR. [Source:RefSeq;Acc:NM_001872]	fly	CG18012	CG7025	3.052	0.732137545
ENSG00000033011.1	BETA-1,4 MANNOSYLTRANSFERASE. [Source:RefSeq;Acc:NM_019109]	ENSG00000158516.1	CARBOXYPEPTIDASE A2 PRECURSOR (EC 3.4.17.15). [Source:SWISSPROT;Acc:P48052]	fly	CG18012	CG7025	4	0.732137545
ENSG00000033011.1	BETA-1,4 MANNOSYLTRANSFERASE. [Source:RefSeq;Acc:NM_019109]	ENSG00000163751.1	MAST CELL CARBOXYPEPTIDASE A PRECURSOR (EC 3.4.17.1) (MC-CPA) (CARBOXYPEPTIDASE A3). [Source:SWISSPROT;Acc:P15088]	fly	CG18012	CG7025	3.104	0.732137545
ENSG00000033011.1	BETA-1,4 MANNOSYLTRANSFERASE. [Source:RefSeq;Acc:NM_019109]	ENSG00000165078.1	CARBOXYPEPTIDASE B PRECURSOR. [Source:RefSeq;Acc:NM_020361]	fly	CG18012	CG7025	3.124	0.732137545
ENSG00000033030.4		ENSG00000076053.1	PUTATIVE RNA-BINDING PROTEIN 7 (RNA BINDING MOTIF PROTEIN 7). [Source:SWISSPROT;Acc:Q9Y580]	fly	CG11454	CG4622	4	0.992782212
ENSG00000033170.3	ALPHA-(1,6)-FUCOSYLTRANSFERASE (EC 2.4.1.68) (GLYCOPROTEIN 6-ALPHA-L- FUCOSYLTRANSFERASE) (GDP-FUCOSE--GLYCOPROTEIN FUCOSYLTRANSFERASE) (GDP-L-FUC:N-ACETYL-BETA-D-GLUCOSAMINIDE ALPHA1,6-FUCOSYLTRANSFERASE) (ALPHA1-6FUCT) (FUCOSYLTRANSFERASE 8). [Source:SWISSPROT;Acc:Q9BYC5]	ENSG00000151151.1	INOSITOL POLYPHOSPHATE MULTIKINASE. [Source:RefSeq;Acc:NM_152230]	fly	CG13688	CG2448	4	0.602997551
ENSG00000033627.3	VACUOLAR PROTON TRANSLOCATING ATPASE 116 KDA SUBUNIT A ISOFORM 1 (CLATHRIN-COATED VESICLE/SYNAPTIC VESICLE PROTON PUMP 116 KDA SUBUNIT) (VACUOLAR PROTON PUMP SUBUNIT 1) (VACUOLAR ADENOSINE TRIPHOSPHATASE SUBUNIT AC116). [Source:SWISSPROT;Acc:Q93050]	ENSG00000100554.1	VACUOLAR ATP SYNTHASE SUBUNIT D (EC 3.6.3.14) (V-ATPASE D SUBUNIT) (VACUOLAR PROTON PUMP D SUBUNIT) (V-ATPASE 28 KDA ACCESSORY PROTEIN). [Source:SWISSPROT;Acc:Q9Y5K8]	yeast	YOR270C	YEL051W	3.982	gene neighborhood (7) gene cooccurence TAP (1). confidence: high. previously annotated: yes.
ENSG00000033627.3	VACUOLAR PROTON TRANSLOCATING ATPASE 116 KDA SUBUNIT A ISOFORM 1 (CLATHRIN-COATED VESICLE/SYNAPTIC VESICLE PROTON PUMP 116 KDA SUBUNIT) (VACUOLAR PROTON PUMP SUBUNIT 1) (VACUOLAR ADENOSINE TRIPHOSPHATASE SUBUNIT AC116). [Source:SWISSPROT;Acc:Q93050]	ENSG00000114573.1	VACUOLAR ATP SYNTHASE CATALYTIC SUBUNIT A, UBIQUITOUS ISOFORM (EC 3.6.3.14) (V-ATPASE A SUBUNIT 1) (VACUOLAR PROTON PUMP ALPHA SUBUNIT 1) (V-ATPASE 69 KDA SUBUNIT 1) (ISOFORM VA68). [Source:SWISSPROT;Acc:P38606]	yeast	YMR054W	YDL185W	3.153	gene neighborhood (9) gene cooccurence. confidence: medium. previously annotated: no.
ENSG00000033627.3	VACUOLAR PROTON TRANSLOCATING ATPASE 116 KDA SUBUNIT A ISOFORM 1 (CLATHRIN-COATED VESICLE/SYNAPTIC VESICLE PROTON PUMP 116 KDA SUBUNIT) (VACUOLAR PROTON PUMP SUBUNIT 1) (VACUOLAR ADENOSINE TRIPHOSPHATASE SUBUNIT AC116). [Source:SWISSPROT;Acc:Q93050]	ENSG00000116039.1	VACUOLAR ATP SYNTHASE SUBUNIT B, KIDNEY ISOFORM (EC 3.6.3.14) (V- ATPASE B1 SUBUNIT) (VACUOLAR PROTON PUMP B ISOFORM 1) (ENDOMEMBRANE PROTON PUMP 58 KDA SUBUNIT). [Source:SWISSPROT;Acc:P15313]	yeast	YBR127C	YOR270C	3.375	gene neighborhood (9) gene cooccurence. confidence: medium. previously annotated: yes.
ENSG00000033627.3	VACUOLAR PROTON TRANSLOCATING ATPASE 116 KDA SUBUNIT A ISOFORM 1 (CLATHRIN-COATED VESICLE/SYNAPTIC VESICLE PROTON PUMP 116 KDA SUBUNIT) (VACUOLAR PROTON PUMP SUBUNIT 1) (VACUOLAR ADENOSINE TRIPHOSPHATASE SUBUNIT AC116). [Source:SWISSPROT;Acc:Q93050]	ENSG00000128524.1	VACUOLAR ATP SYNTHASE SUBUNIT F (EC 3.6.3.14) (V-ATPASE F SUBUNIT) (VACUOLAR PROTON PUMP F SUBUNIT) (V-ATPASE 14 KDA SUBUNIT). [Source:SWISSPROT;Acc:Q16864]	yeast	YMR054W	YGR020C	3.153	gene neighborhood (6) gene cooccurence. confidence: medium. previously annotated: yes.
ENSG00000033627.3	VACUOLAR PROTON TRANSLOCATING ATPASE 116 KDA SUBUNIT A ISOFORM 1 (CLATHRIN-COATED VESICLE/SYNAPTIC VESICLE PROTON PUMP 116 KDA SUBUNIT) (VACUOLAR PROTON PUMP SUBUNIT 1) (VACUOLAR ADENOSINE TRIPHOSPHATASE SUBUNIT AC116). [Source:SWISSPROT;Acc:Q93050]	ENSG00000131100.3	VACUOLAR ATP SYNTHASE SUBUNIT E (EC 3.6.3.14) (V-ATPASE E SUBUNIT) (VACUOLAR PROTON PUMP E SUBUNIT) (V-ATPASE 31 KDA SUBUNIT) (P31). [Source:SWISSPROT;Acc:P36543]	yeast	YOR332W	YOR270C	3.982	gene neighborhood (9) gene cooccurence TAP (1). confidence: high. previously annotated: yes.
ENSG00000033627.3	VACUOLAR PROTON TRANSLOCATING ATPASE 116 KDA SUBUNIT A ISOFORM 1 (CLATHRIN-COATED VESICLE/SYNAPTIC VESICLE PROTON PUMP 116 KDA SUBUNIT) (VACUOLAR PROTON PUMP SUBUNIT 1) (VACUOLAR ADENOSINE TRIPHOSPHATASE SUBUNIT AC116). [Source:SWISSPROT;Acc:Q93050]	ENSG00000147416.1	VACUOLAR ATP SYNTHASE SUBUNIT B, BRAIN ISOFORM (EC 3.6.3.14) (V-ATPASE B2 SUBUNIT) (VACUOLAR PROTON PUMP B ISOFORM 2) (ENDOMEMBRANE PROTON PUMP 58 KDA SUBUNIT) (HO57). [Source:SWISSPROT;Acc:P21281]	yeast	YBR127C	YOR270C	3.982	gene neighborhood (9) gene cooccurence. confidence: medium. previously annotated: yes.
ENSG00000033627.3	VACUOLAR PROTON TRANSLOCATING ATPASE 116 KDA SUBUNIT A ISOFORM 1 (CLATHRIN-COATED VESICLE/SYNAPTIC VESICLE PROTON PUMP 116 KDA SUBUNIT) (VACUOLAR PROTON PUMP SUBUNIT 1) (VACUOLAR ADENOSINE TRIPHOSPHATASE SUBUNIT AC116). [Source:SWISSPROT;Acc:Q93050]	ENSG00000147614.1	ATPASE, H+ TRANSPORTING, LYSOSOMAL 38KDA, V0 SUBUNIT D ISOFORM 2. [Source:RefSeq;Acc:NM_152565]	yeast	YMR054W	YLR447C	2.618	gene neighborhood (7) gene cooccurence. confidence: medium. previously annotated: yes.
ENSG00000033627.3	VACUOLAR PROTON TRANSLOCATING ATPASE 116 KDA SUBUNIT A ISOFORM 1 (CLATHRIN-COATED VESICLE/SYNAPTIC VESICLE PROTON PUMP 116 KDA SUBUNIT) (VACUOLAR PROTON PUMP SUBUNIT 1) (VACUOLAR ADENOSINE TRIPHOSPHATASE SUBUNIT AC116). [Source:SWISSPROT;Acc:Q93050]	ENSG00000159720.1	VACUOLAR ATP SYNTHASE SUBUNIT D (EC 3.6.3.14) (V-ATPASE D SUBUNIT) (VACUOLAR PROTON PUMP D SUBUNIT) (V-ATPASE AC39 SUBUNIT) (V-ATPASE 40 KDA ACCESSORY PROTEIN) (P39) (32 KDA ACCESSORY PROTEIN). [Source:SWISSPROT;Acc:P12953]	yeast	YMR054W	YLR447C	3.153	gene neighborhood (7) gene cooccurence. confidence: medium. previously annotated: yes.
ENSG00000033627.3	VACUOLAR PROTON TRANSLOCATING ATPASE 116 KDA SUBUNIT A ISOFORM 1 (CLATHRIN-COATED VESICLE/SYNAPTIC VESICLE PROTON PUMP 116 KDA SUBUNIT) (VACUOLAR PROTON PUMP SUBUNIT 1) (VACUOLAR ADENOSINE TRIPHOSPHATASE SUBUNIT AC116). [Source:SWISSPROT;Acc:Q93050]	ENSG00000171142.1		yeast	YOR332W	YOR270C	3.621	gene neighborhood (9) gene cooccurence TAP (1). confidence: high. previously annotated: yes.
ENSG00000034053.2	AMYLOID BETA A4 PRECURSOR PROTEIN-BINDING FAMILY A MEMBER 2 (NEURON- SPECIFIC X11L PROTEIN) (NEURONAL MUNC18-1-INTERACTING PROTEIN 2) (MINT-2) (ADAPTER PROTEIN X11BETA). [Source:SWISSPROT;Acc:Q99767]	ENSG00000034053.2	AMYLOID BETA A4 PRECURSOR PROTEIN-BINDING FAMILY A MEMBER 2 (NEURON- SPECIFIC X11L PROTEIN) (NEURONAL MUNC18-1-INTERACTING PROTEIN 2) (MINT-2) (ADAPTER PROTEIN X11BETA). [Source:SWISSPROT;Acc:Q99767]	worm	C09H6.2	C09H6.2	4	SCAFFOLD
ENSG00000034053.2	AMYLOID BETA A4 PRECURSOR PROTEIN-BINDING FAMILY A MEMBER 2 (NEURON- SPECIFIC X11L PROTEIN) (NEURONAL MUNC18-1-INTERACTING PROTEIN 2) (MINT-2) (ADAPTER PROTEIN X11BETA). [Source:SWISSPROT;Acc:Q99767]	ENSG00000107282.1	AMYLOID BETA A4 PRECURSOR PROTEIN-BINDING FAMILY A MEMBER 1 (NEURON- SPECIFIC X11 PROTEIN) (NEURONAL MUNC18-1-INTERACTING PROTEIN 1) (MINT-1) (ADAPTER PROTEIN X11ALPHA). [Source:SWISSPROT;Acc:Q02410]	worm	C09H6.2	C09H6.2	3.249	SCAFFOLD
ENSG00000034053.2	AMYLOID BETA A4 PRECURSOR PROTEIN-BINDING FAMILY A MEMBER 2 (NEURON- SPECIFIC X11L PROTEIN) (NEURONAL MUNC18-1-INTERACTING PROTEIN 2) (MINT-2) (ADAPTER PROTEIN X11BETA). [Source:SWISSPROT;Acc:Q99767]	ENSG00000147044.4	PERIPHERAL PLASMA MEMBRANE PROTEIN CASK (EC 2.7.1.-) (HCASK) (CALCIUM/CALMODULIN-DEPENDENT SERINE PROTEIN KINASE) (LIN-2 HOMOLOG). [Source:SWISSPROT;Acc:O14936]	worm	F17E5.1	C09H6.2	4	SCAFFOLD
ENSG00000034053.2	AMYLOID BETA A4 PRECURSOR PROTEIN-BINDING FAMILY A MEMBER 2 (NEURON- SPECIFIC X11L PROTEIN) (NEURONAL MUNC18-1-INTERACTING PROTEIN 2) (MINT-2) (ADAPTER PROTEIN X11BETA). [Source:SWISSPROT;Acc:Q99767]	ENSG00000184752.2	NADH-UBIQUINONE OXIDOREDUCTASE SUBUNIT B17.2 (EC 1.6.5.3) (EC 1.6.99.3) (COMPLEX I-B17.2) (CI-B17.2) (CIB17.2) (13 KDA DIFFERENTIATION-ASSOCIATED PROTEIN). [Source:SWISSPROT;Acc:Q9UI09]	fly	CG3214	CG5675	3.201	0.622194936
ENSG00000034152.2	DUAL SPECIFICITY MITOGEN-ACTIVATED PROTEIN KINASE KINASE 3 (EC 2.7.1.-) (MAP KINASE KINASE 3) (MAPKK 3) (MAPK/ERK KINASE 3). [Source:SWISSPROT;Acc:P46734]	ENSG00000111361.1	TRANSLATION INITIATION FACTOR EIF-2B ALPHA SUBUNIT (EIF-2B GDP-GTP EXCHANGE FACTOR). [Source:SWISSPROT;Acc:Q14232]	worm	R03G5.2	ZK1098.4	3.598	CORE_1
ENSG00000034152.2	DUAL SPECIFICITY MITOGEN-ACTIVATED PROTEIN KINASE KINASE 3 (EC 2.7.1.-) (MAP KINASE KINASE 3) (MAPKK 3) (MAPK/ERK KINASE 3). [Source:SWISSPROT;Acc:P46734]	ENSG00000119508.4	NUCLEAR HORMONE RECEPTOR NOR-1 (NEURON-DERIVED ORPHAN RECEPTOR 1) (MITOGEN INDUCED NUCLEAR ORPHAN RECEPTOR). [Source:SWISSPROT;Acc:Q92570]	worm	R03G5.2	C48D5.1	3.032	CORE_2
ENSG00000034152.2	DUAL SPECIFICITY MITOGEN-ACTIVATED PROTEIN KINASE KINASE 3 (EC 2.7.1.-) (MAP KINASE KINASE 3) (MAPKK 3) (MAPK/ERK KINASE 3). [Source:SWISSPROT;Acc:P46734]	ENSG00000123358.4	ORPHAN NUCLEAR RECEPTOR HMR (EARLY RESPONSE PROTEIN NAK1) (TR3 ORPHAN RECEPTOR). [Source:SWISSPROT;Acc:P22736]	worm	R03G5.2	C48D5.1	2.989	CORE_2
ENSG00000034152.2	DUAL SPECIFICITY MITOGEN-ACTIVATED PROTEIN KINASE KINASE 3 (EC 2.7.1.-) (MAP KINASE KINASE 3) (MAPKK 3) (MAPK/ERK KINASE 3). [Source:SWISSPROT;Acc:P46734]	ENSG00000153234.1	ORPHAN NUCLEAR RECEPTOR NURR1 (IMMEDIATE-EARLY RESPONSE PROTEIN NOT) (TRANSCRIPTIONALLY INDUCIBLE NUCLEAR RECEPTOR). [Source:SWISSPROT;Acc:P43354]	worm	R03G5.2	C48D5.1	3.598	CORE_2
ENSG00000034239.2		ENSG00000164885.2	CELL DIVISION PROTEIN KINASE 5 (EC 2.7.1.-) (TAU PROTEIN KINASE II CATALYTIC SUBUNIT) (TPKII CATALYTIC SUBUNIT) (SERINE/THREONINE PROTEIN KINASE PSSALRE). [Source:SWISSPROT;Acc:Q00535]	fly	CG2256	CG8203	4	0.541967853
ENSG00000034239.2		ENSG00000169126.3		fly	CG2256	CG5155	4	0.957844572
ENSG00000035403.3	VINCULIN (METAVINCULIN). [Source:SWISSPROT;Acc:P18206]	ENSG00000089159.2	PAXILLIN. [Source:SWISSPROT;Acc:P49023]	fly	CG31794	CG3299	3.987	0.875467936
ENSG00000035403.3	VINCULIN (METAVINCULIN). [Source:SWISSPROT;Acc:P18206]	ENSG00000095637.4	PONSIN; SH3-DOMAIN PROTEIN 5 (PONSIN). [Source:RefSeq;Acc:NM_015385]	fly	CG18408	CG3299	4	0.54546372
ENSG00000035403.3	VINCULIN (METAVINCULIN). [Source:SWISSPROT;Acc:P18206]	ENSG00000100030.4	MITOGEN-ACTIVATED PROTEIN KINASE 1 (EC 2.7.1.37) (EXTRACELLULAR SIGNAL-REGULATED KINASE 2) (ERK-2) (MITOGEN-ACTIVATED PROTEIN KINASE 2) (MAP KINASE 2) (MAPK 2) (P42-MAPK) (ERT1). [Source:SWISSPROT;Acc:P28482]	worm	F43C1.2	ZC477.9	4	CORE_2
ENSG00000035403.3	VINCULIN (METAVINCULIN). [Source:SWISSPROT;Acc:P18206]	ENSG00000102882.1	MITOGEN-ACTIVATED PROTEIN KINASE 3 (EC 2.7.1.37) (EXTRACELLULAR SIGNAL-REGULATED KINASE 1) (ERK-1) (INSULIN-STIMULATED MAP2 KINASE) (MAP KINASE 1) (MAPK 1) (P44-ERK1) (ERT2) (P44-MAPK) (MICROTUBULE- ASSOCIATED PROTEIN-2 KINASE). [Source:SWISSPROT;Acc:P27361]	worm	F43C1.2	ZC477.9	3.38	CORE_2
ENSG00000035403.3	VINCULIN (METAVINCULIN). [Source:SWISSPROT;Acc:P18206]	ENSG00000154556.4	ARG/ABL-INTERACTING PROTEIN 2 ISOFORM 2; ARG BINDING PROTEIN 2. [Source:RefSeq;Acc:NM_021069]	fly	CG18408	CG3299	3.078	0.54546372
ENSG00000035687.1	ADENYLOSUCCINATE SYNTHETASE (EC 6.3.4.4) (IMP--ASPARTATE LIGASE) (ADSS) (AMPSASE). [Source:SWISSPROT;Acc:P30520]	ENSG00000043514.2	TRNA ISOPENTENYLPYROPHOSPHATE TRANSFERASE. [Source:RefSeq;Acc:NM_017646]	yeast	YOR274W	YNL220W	3.49	gene neighborhood (2). confidence: medium. previously annotated: no.
ENSG00000035687.1	ADENYLOSUCCINATE SYNTHETASE (EC 6.3.4.4) (IMP--ASPARTATE LIGASE) (ADSS) (AMPSASE). [Source:SWISSPROT;Acc:P30520]	ENSG00000064270.2	PROBABLE CALCIUM-TRANSPORTING ATPASE KIAA0703 (EC 3.6.3.8). [Source:SWISSPROT;Acc:O75185]	fly	CG17273	CG32451	2.513	0.718225191
ENSG00000035687.1	ADENYLOSUCCINATE SYNTHETASE (EC 6.3.4.4) (IMP--ASPARTATE LIGASE) (ADSS) (AMPSASE). [Source:SWISSPROT;Acc:P30520]	ENSG00000076242.1	DNA MISMATCH REPAIR PROTEIN MLH1 (MUTL PROTEIN HOMOLOG 1). [Source:SWISSPROT;Acc:P40692]	yeast	YNL220W	YMR167W	3.49	gene neighborhood (2). confidence: medium. previously annotated: no.
ENSG00000035687.1	ADENYLOSUCCINATE SYNTHETASE (EC 6.3.4.4) (IMP--ASPARTATE LIGASE) (ADSS) (AMPSASE). [Source:SWISSPROT;Acc:P30520]	ENSG00000112855.1	HISTIDYL-TRNA SYNTHETASE HOMOLOG (EC 6.1.1.21) (HISTIDINE--TRNA LIGASE HOMOLOG) (HISRS). [Source:SWISSPROT;Acc:P49590]	yeast	YPR033C	YNL220W	3.01	gene neighborhood (2). confidence: medium. previously annotated: no.
ENSG00000035687.1	ADENYLOSUCCINATE SYNTHETASE (EC 6.3.4.4) (IMP--ASPARTATE LIGASE) (ADSS) (AMPSASE). [Source:SWISSPROT;Acc:P30520]	ENSG00000119684.4	DNA MISMATCH REPAIR PROTEIN MLH3 (MUTL PROTEIN HOMOLOG 3). [Source:SWISSPROT;Acc:Q9UHC1]	yeast	YNL220W	YPL164C	3.49	gene neighborhood (2). confidence: medium. previously annotated: no.
ENSG00000035687.1	ADENYLOSUCCINATE SYNTHETASE (EC 6.3.4.4) (IMP--ASPARTATE LIGASE) (ADSS) (AMPSASE). [Source:SWISSPROT;Acc:P30520]	ENSG00000122512.3	PMS1 PROTEIN HOMOLOG 2 (DNA MISMATCH REPAIR PROTEIN PMS2). [Source:SWISSPROT;Acc:P54278]	yeast	YNL082W	YNL220W	3.472	gene neighborhood (2). confidence: medium. previously annotated: no.
ENSG00000035687.1	ADENYLOSUCCINATE SYNTHETASE (EC 6.3.4.4) (IMP--ASPARTATE LIGASE) (ADSS) (AMPSASE). [Source:SWISSPROT;Acc:P30520]	ENSG00000126740.1	REPRESSOR OF ESTROGEN RECEPTOR ACTIVITY; B-CELL ASSOCIATED PROTEIN. [Source:RefSeq;Acc:NM_007273]	yeast	YGR231C	YNL220W	3.49	gene neighborhood (3). confidence: medium. previously annotated: no.
ENSG00000035687.1	ADENYLOSUCCINATE SYNTHETASE (EC 6.3.4.4) (IMP--ASPARTATE LIGASE) (ADSS) (AMPSASE). [Source:SWISSPROT;Acc:P30520]	ENSG00000128829.2		yeast	YDR283C	YNL220W	3.49	gene neighborhood (2). confidence: medium. previously annotated: no.
ENSG00000035687.1	ADENYLOSUCCINATE SYNTHETASE (EC 6.3.4.4) (IMP--ASPARTATE LIGASE) (ADSS) (AMPSASE). [Source:SWISSPROT;Acc:P30520]	ENSG00000153481.4		yeast	YNL220W	YKL151C	3.49	gene neighborhood (2). confidence: medium. previously annotated: no.
ENSG00000035687.1	ADENYLOSUCCINATE SYNTHETASE (EC 6.3.4.4) (IMP--ASPARTATE LIGASE) (ADSS) (AMPSASE). [Source:SWISSPROT;Acc:P30520]	ENSG00000163382.1	APOLIPOPROTEIN A-I BINDING PROTEIN; APOA-I BINDING PROTEIN. [Source:RefSeq;Acc:NM_144772]	yeast	YNL200C	YNL220W	3.49	gene neighborhood (2). confidence: medium. previously annotated: no.
ENSG00000035687.1	ADENYLOSUCCINATE SYNTHETASE (EC 6.3.4.4) (IMP--ASPARTATE LIGASE) (ADSS) (AMPSASE). [Source:SWISSPROT;Acc:P30520]	ENSG00000167085.1	PROHIBITIN. [Source:SWISSPROT;Acc:P35232]	yeast	YGR132C	YNL220W	3.49	gene neighborhood (3). confidence: medium. previously annotated: no.
ENSG00000035687.1	ADENYLOSUCCINATE SYNTHETASE (EC 6.3.4.4) (IMP--ASPARTATE LIGASE) (ADSS) (AMPSASE). [Source:SWISSPROT;Acc:P30520]	ENSG00000170445.2	HISTIDYL-TRNA SYNTHETASE (EC 6.1.1.21) (HISTIDINE--TRNA LIGASE) (HISRS). [Source:SWISSPROT;Acc:P12081]	yeast	YPR033C	YNL220W	3.49	gene neighborhood (2). confidence: medium. previously annotated: no.
ENSG00000036473.1	ORNITHINE CARBAMOYLTRANSFERASE, MITOCHONDRIAL PRECURSOR (EC 2.1.3.3) (OTCASE) (ORNITHINE TRANSCARBAMYLASE). [Source:SWISSPROT;Acc:P00480]	ENSG00000065154.1	ORNITHINE AMINOTRANSFERASE, MITOCHONDRIAL PRECURSOR (EC 2.6.1.13) (ORNITHINE--OXO-ACID AMINOTRANSFERASE). [Source:SWISSPROT;Acc:P04181]	yeast	YJL088W	YLR438W	4	gene neighborhood (5). confidence: medium. previously annotated: no.
ENSG00000036473.1	ORNITHINE CARBAMOYLTRANSFERASE, MITOCHONDRIAL PRECURSOR (EC 2.1.3.3) (OTCASE) (ORNITHINE TRANSCARBAMYLASE). [Source:SWISSPROT;Acc:P00480]	ENSG00000103229.4	4-AMINOBUTYRATE AMINOTRANSFERASE, MITOCHONDRIAL PRECURSOR (EC 2.6.1.19) (GAMMA-AMINO-N-BUTYRATE TRANSAMINASE) (GABA TRANSAMINASE) (GABA AMINOTRANSFERASE) (GABA-AT) (GABA-T). [Source:SWISSPROT;Acc:P80404]	yeast	YJL088W	YGR019W	3.961	gene neighborhood (5). confidence: medium. previously annotated: no.
ENSG00000036473.1	ORNITHINE CARBAMOYLTRANSFERASE, MITOCHONDRIAL PRECURSOR (EC 2.1.3.3) (OTCASE) (ORNITHINE TRANSCARBAMYLASE). [Source:SWISSPROT;Acc:P00480]	ENSG00000130707.2	ARGININOSUCCINATE SYNTHASE (EC 6.3.4.5) (CITRULLINE--ASPARTATE LIGASE). [Source:SWISSPROT;Acc:P00966]	yeast	YJL088W	YOL058W	4	gene neighborhood (2) synexpression. confidence: high. previously annotated: no.
ENSG00000036473.1	ORNITHINE CARBAMOYLTRANSFERASE, MITOCHONDRIAL PRECURSOR (EC 2.1.3.3) (OTCASE) (ORNITHINE TRANSCARBAMYLASE). [Source:SWISSPROT;Acc:P00480]	ENSG00000133313.3	CYTOSOLIC NONSPECIFIC DIPEPTIDASE (GLUTAMATE CARBOXYPEPTIDASE-LIKE PROTEIN 1). [Source:SWISSPROT;Acc:Q96KP4]	yeast	YFR044C	YJL088W	4	gene neighborhood (3). confidence: medium. previously annotated: no.
ENSG00000036473.1	ORNITHINE CARBAMOYLTRANSFERASE, MITOCHONDRIAL PRECURSOR (EC 2.1.3.3) (OTCASE) (ORNITHINE TRANSCARBAMYLASE). [Source:SWISSPROT;Acc:P00480]	ENSG00000150656.3	GLUTAMATE CARBOXYPEPTIDASE-LIKE PROTEIN 2 PRECURSOR. [Source:SWISSPROT;Acc:Q96KN2]	yeast	YFR044C	YJL088W	3.086	gene neighborhood (3). confidence: medium. previously annotated: no.
ENSG00000036473.1	ORNITHINE CARBAMOYLTRANSFERASE, MITOCHONDRIAL PRECURSOR (EC 2.1.3.3) (OTCASE) (ORNITHINE TRANSCARBAMYLASE). [Source:SWISSPROT;Acc:P00480]	ENSG00000161653.2	N-ACETYLGLUTAMATE SYNTHASE. [Source:RefSeq;Acc:NM_153006]	yeast	YJL088W	YER069W	4	gene neighborhood (5) synexpression. confidence: high. previously annotated: no.
ENSG00000036473.1	ORNITHINE CARBAMOYLTRANSFERASE, MITOCHONDRIAL PRECURSOR (EC 2.1.3.3) (OTCASE) (ORNITHINE TRANSCARBAMYLASE). [Source:SWISSPROT;Acc:P00480]	ENSG00000162877.1		yeast	YJL088W	YJL172W	4	gene neighborhood (3). confidence: medium. previously annotated: no.
ENSG00000036473.1	ORNITHINE CARBAMOYLTRANSFERASE, MITOCHONDRIAL PRECURSOR (EC 2.1.3.3) (OTCASE) (ORNITHINE TRANSCARBAMYLASE). [Source:SWISSPROT;Acc:P00480]	ENSG00000169910.3	ARGININOSUCCINATE LYASE (EC 4.3.2.1) (ARGINOSUCCINASE) (ASAL). [Source:SWISSPROT;Acc:P04424]	yeast	YJL088W	YHR018C	4	gene neighborhood (2) synexpression. confidence: high. previously annotated: no.
ENSG00000037042.1	TUBULIN GAMMA-2 CHAIN (GAMMA-2 TUBULIN). [Source:SWISSPROT;Acc:Q9NRH3]	ENSG00000124678.4	T-COMPLEX 11. [Source:RefSeq;Acc:NM_018679]	fly	CG16721	CG17566	2.148	0.982494039
ENSG00000037042.1	TUBULIN GAMMA-2 CHAIN (GAMMA-2 TUBULIN). [Source:SWISSPROT;Acc:Q9NRH3]	ENSG00000129562.1	DEFENDER AGAINST CELL DEATH 1 (DAD-1). [Source:SWISSPROT;Acc:P46966]	worm	F58A4.8	F57B10.10	3.97	CORE_2
ENSG00000037042.1	TUBULIN GAMMA-2 CHAIN (GAMMA-2 TUBULIN). [Source:SWISSPROT;Acc:Q9NRH3]	ENSG00000144182.4	LIPOATE-PROTEIN LIGASE, MITOCHONDRIAL PRECURSOR (EC 6.-.-.-) (LIPOATE BIOSYNTHESIS PROTEIN) (LIPOYL LIGASE) (LIPOYLTRANSFERASE). [Source:SWISSPROT;Acc:Q9Y234]	worm	F58A4.8	C45G3.3	3.97	CORE_1
ENSG00000037042.1	TUBULIN GAMMA-2 CHAIN (GAMMA-2 TUBULIN). [Source:SWISSPROT;Acc:Q9NRH3]	ENSG00000166046.2		fly	CG16721	CG17566	3.008	0.982494039
ENSG00000037042.1	TUBULIN GAMMA-2 CHAIN (GAMMA-2 TUBULIN). [Source:SWISSPROT;Acc:Q9NRH3]	ENSG00000176148.4		fly	CG16721	CG17566	2.432	0.982494039
ENSG00000037474.3		ENSG00000100142.1	DNA-DIRECTED RNA POLYMERASE II 14.4 KDA POLYPEPTIDE (EC 2.7.7.6) (RPB6) (RPB14.4) (RPABC2). [Source:SWISSPROT;Acc:P41584]	yeast	YPR187W	YBL024W	4	gene neighborhood (3). confidence: medium. previously annotated: no.
ENSG00000037474.3		ENSG00000103707.2	METHIONYL-TRNA FORMYLTRANSFERASE, MITOCHONDRIAL PRECURSOR (EC 2.1.2.9) (MTFMT). [Source:SWISSPROT;Acc:Q96DP5]	yeast	YBL013W	YBL024W	4	gene neighborhood (9). confidence: medium. previously annotated: no.
ENSG00000037474.3		ENSG00000118226.3	RIBULOSE-5-PHOSPHATE-3-EPIMERASE; RIBULOSE 5-PHOSPHATE 3-EPIMERASE. [Source:RefSeq;Acc:NM_006916]	yeast	YJL121C	YBL024W	4	gene neighborhood (3). confidence: medium. previously annotated: no.
ENSG00000037474.3		ENSG00000143774.2	GUANYLATE KINASE (EC 2.7.4.8) (GMP KINASE). [Source:SWISSPROT;Acc:Q16774]	yeast	YDR454C	YBL024W	4	gene neighborhood (3). confidence: medium. previously annotated: no.
ENSG00000037637.1		ENSG00000091127.3		fly	CG6745	CG6758	4	0.848914464
ENSG00000037757.3		ENSG00000077097.1	DNA TOPOISOMERASE II, BETA ISOZYME (EC 5.99.1.3). [Source:SWISSPROT;Acc:Q02880]	yeast	YNL088W	YPR118W	3.511	gene neighborhood (2). confidence: medium. previously annotated: no.
ENSG00000037757.3		ENSG00000131747.2	DNA TOPOISOMERASE II, ALPHA ISOZYME (EC 5.99.1.3). [Source:SWISSPROT;Acc:P11388]	yeast	YNL088W	YPR118W	3.997	gene neighborhood (2). confidence: medium. previously annotated: no.
ENSG00000038382.3	TRIPLE FUNCTIONAL DOMAIN PROTEIN (PTPRF INTERACTING PROTEIN). [Source:SWISSPROT;Acc:O75962]	ENSG00000100284.4	TARGET OF MYB PROTEIN 1. [Source:SWISSPROT;Acc:O60784]	fly	CG18214	CG3529	4	0.836276694
ENSG00000038382.3	TRIPLE FUNCTIONAL DOMAIN PROTEIN (PTPRF INTERACTING PROTEIN). [Source:SWISSPROT;Acc:O75962]	ENSG00000175662.3	TARGET OF MYB1-LIKE 2; TARGET OF MYB1 (CHICKEN) HOMOLOG-LIKE 2. [Source:RefSeq;Acc:NM_144678]	fly	CG18214	CG3529	3.164	0.836276694
ENSG00000039068.3	EPITHELIAL-CADHERIN PRECURSOR (E-CADHERIN) (UVOMORULIN) (CADHERIN-1) (CAM 120/80). [Source:SWISSPROT;Acc:P12830]	ENSG00000047315.2	DNA-DIRECTED RNA POLYMERASE II 140 KDA POLYPEPTIDE (EC 2.7.7.6) (RNA POLYMERASE II SUBUNIT 2) (RPB2). [Source:SWISSPROT;Acc:P30876]	yeast	YOL127W	YOR151C	3.52	gene neighborhood (3). confidence: medium. previously annotated: no.
ENSG00000039068.3	EPITHELIAL-CADHERIN PRECURSOR (E-CADHERIN) (UVOMORULIN) (CADHERIN-1) (CAM 120/80). [Source:SWISSPROT;Acc:P12830]	ENSG00000053372.1	RIBOSOMAL PROTEIN P0-LIKE PROTEIN; 60S ACIDIC RIBOSOMAL PROTEIN PO; RIBOSOMAL PROTEIN, LARGE, P0-LIKE. [Source:RefSeq;Acc:NM_016183]	yeast	YKL009W	YOL127W	3.51	gene neighborhood (3). confidence: medium. previously annotated: no.
ENSG00000039068.3	EPITHELIAL-CADHERIN PRECURSOR (E-CADHERIN) (UVOMORULIN) (CADHERIN-1) (CAM 120/80). [Source:SWISSPROT;Acc:P12830]	ENSG00000058262.2	PROTEIN TRANSPORT PROTEIN SEC61 ALPHA SUBUNIT ISOFORM 1 (SEC61 ALPHA- 1). [Source:SWISSPROT;Acc:P38378]	yeast	YLR378C	YOL127W	3.52	gene neighborhood (23). confidence: medium. previously annotated: no.
ENSG00000039068.3	EPITHELIAL-CADHERIN PRECURSOR (E-CADHERIN) (UVOMORULIN) (CADHERIN-1) (CAM 120/80). [Source:SWISSPROT;Acc:P12830]	ENSG00000065665.4	PROTEIN TRANSPORT PROTEIN SEC61 ALPHA SUBUNIT ISOFORM 2 (SEC61 ALPHA- 2). [Source:SWISSPROT;Acc:Q9Y2R3]	yeast	YLR378C	YOL127W	3.465	gene neighborhood (23). confidence: medium. previously annotated: no.
ENSG00000039068.3	EPITHELIAL-CADHERIN PRECURSOR (E-CADHERIN) (UVOMORULIN) (CADHERIN-1) (CAM 120/80). [Source:SWISSPROT;Acc:P12830]	ENSG00000068654.2	DNA-DIRECTED RNA POLYMERASE I LARGEST SUBUNIT (EC 2.7.7.6) (RNA POLYMERASE I 194 KDA SUBUNIT) (RPA194). [Source:SWISSPROT;Acc:O95602]	yeast	YOL127W	YOR341W	3.52	gene neighborhood (3). confidence: medium. previously annotated: no.
ENSG00000039068.3	EPITHELIAL-CADHERIN PRECURSOR (E-CADHERIN) (UVOMORULIN) (CADHERIN-1) (CAM 120/80). [Source:SWISSPROT;Acc:P12830]	ENSG00000083845.1	40S RIBOSOMAL PROTEIN S5. [Source:SWISSPROT;Acc:P46782]	yeast	YJR123W	YOL127W	3.52	gene neighborhood (5). confidence: medium. previously annotated: no.
ENSG00000039068.3	EPITHELIAL-CADHERIN PRECURSOR (E-CADHERIN) (UVOMORULIN) (CADHERIN-1) (CAM 120/80). [Source:SWISSPROT;Acc:P12830]	ENSG00000096150.1	40S RIBOSOMAL PROTEIN S18 (KE-3) (KE3). [Source:SWISSPROT;Acc:P25232]	yeast	YDR450W	YOL127W	3.52	gene neighborhood (19). confidence: medium. previously annotated: no.
ENSG00000039068.3	EPITHELIAL-CADHERIN PRECURSOR (E-CADHERIN) (UVOMORULIN) (CADHERIN-1) (CAM 120/80). [Source:SWISSPROT;Acc:P12830]	ENSG00000102314.2	40S RIBOSOMAL PROTEIN S4, X ISOFORM (SINGLE COPY ABUNDANT MRNA PROTEIN) (SCR10). [Source:SWISSPROT;Acc:P12750]	yeast	YOL127W	YHR203C	3.52	gene neighborhood (4). confidence: medium. previously annotated: no.
ENSG00000039068.3	EPITHELIAL-CADHERIN PRECURSOR (E-CADHERIN) (UVOMORULIN) (CADHERIN-1) (CAM 120/80). [Source:SWISSPROT;Acc:P12830]	ENSG00000102978.3	DNA-DIRECTED RNA POLYMERASE II 33 KDA POLYPEPTIDE (EC 2.7.7.6) (RPB3) (RNA POLYMERASE II SUBUNIT 3) (RPB33) (RPB31). [Source:SWISSPROT;Acc:P19387]	yeast	YOL127W	YIL021W	3.52	gene neighborhood (19). confidence: medium. previously annotated: no.
ENSG00000039068.3	EPITHELIAL-CADHERIN PRECURSOR (E-CADHERIN) (UVOMORULIN) (CADHERIN-1) (CAM 120/80). [Source:SWISSPROT;Acc:P12830]	ENSG00000105171.1	RIBONUCLEASE P PROTEIN SUBUNIT P29 (EC 3.1.26.5) (HPOP4). [Source:SWISSPROT;Acc:O95707]	yeast	YBR257W	YOL127W	3.52	gene neighborhood (4). confidence: medium. previously annotated: no.
ENSG00000039068.3	EPITHELIAL-CADHERIN PRECURSOR (E-CADHERIN) (UVOMORULIN) (CADHERIN-1) (CAM 120/80). [Source:SWISSPROT;Acc:P12830]	ENSG00000105193.1	40S RIBOSOMAL PROTEIN S16. [Source:SWISSPROT;Acc:P17008]	yeast	YOL127W	YDL083C	3.52	gene neighborhood (3). confidence: medium. previously annotated: no.
ENSG00000039068.3	EPITHELIAL-CADHERIN PRECURSOR (E-CADHERIN) (UVOMORULIN) (CADHERIN-1) (CAM 120/80). [Source:SWISSPROT;Acc:P12830]	ENSG00000105194.1	SUPPRESSOR OF TY 5 HOMOLOG; SUPPRESSOR OF TY (S.CEREVISIAE) 5 HOMOLOG. [Source:RefSeq;Acc:NM_003169]	yeast	YOL127W	YML010W	3.52	gene neighborhood (3). confidence: medium. previously annotated: no.
ENSG00000039068.3	EPITHELIAL-CADHERIN PRECURSOR (E-CADHERIN) (UVOMORULIN) (CADHERIN-1) (CAM 120/80). [Source:SWISSPROT;Acc:P12830]	ENSG00000105364.3	MITOCHONDRIAL RIBOSOMAL PROTEIN L4 ISOFORM A. [Source:RefSeq;Acc:NM_015956]	yeast	YML025C	YOL127W	3.52	gene neighborhood (29). confidence: medium. previously annotated: no.
ENSG00000039068.3	EPITHELIAL-CADHERIN PRECURSOR (E-CADHERIN) (UVOMORULIN) (CADHERIN-1) (CAM 120/80). [Source:SWISSPROT;Acc:P12830]	ENSG00000108298.1	60S RIBOSOMAL PROTEIN L19. [Source:SWISSPROT;Acc:P14118]	yeast	YOL127W	YBL027W	3.52	gene neighborhood (4). confidence: medium. previously annotated: yes.
ENSG00000039068.3	EPITHELIAL-CADHERIN PRECURSOR (E-CADHERIN) (UVOMORULIN) (CADHERIN-1) (CAM 120/80). [Source:SWISSPROT;Acc:P12830]	ENSG00000110060.1		yeast	YOL127W	YFL001W	3.516	gene neighborhood (3). confidence: medium. previously annotated: no.
ENSG00000039068.3	EPITHELIAL-CADHERIN PRECURSOR (E-CADHERIN) (UVOMORULIN) (CADHERIN-1) (CAM 120/80). [Source:SWISSPROT;Acc:P12830]	ENSG00000111142.2	METHIONINE AMINOPEPTIDASE 2 (EC 3.4.11.18) (METAP 2) (PEPTIDASE M 2) (INITIATION FACTOR 2 ASSOCIATED 67 KDA GLYCOPROTEIN) (P67) (P67EIF2). [Source:SWISSPROT;Acc:P50579]	yeast	YOL127W	YBL091C	3.52	gene neighborhood (5). confidence: medium. previously annotated: no.
ENSG00000039068.3	EPITHELIAL-CADHERIN PRECURSOR (E-CADHERIN) (UVOMORULIN) (CADHERIN-1) (CAM 120/80). [Source:SWISSPROT;Acc:P12830]	ENSG00000112651.1	MITOCHONDRIAL RIBOSOMAL PROTEIN L2. [Source:RefSeq;Acc:NM_015950]	yeast	YOL127W	YEL050C	3.52	gene neighborhood (28). confidence: medium. previously annotated: no.
ENSG00000039068.3	EPITHELIAL-CADHERIN PRECURSOR (E-CADHERIN) (UVOMORULIN) (CADHERIN-1) (CAM 120/80). [Source:SWISSPROT;Acc:P12830]	ENSG00000114686.1	MITOCHONDRIAL 60S RIBOSOMAL PROTEIN L3 (L3MT). [Source:SWISSPROT;Acc:P09001]	yeast	YGR220C	YOL127W	3.52	gene neighborhood (29). confidence: medium. previously annotated: no.
ENSG00000039068.3	EPITHELIAL-CADHERIN PRECURSOR (E-CADHERIN) (UVOMORULIN) (CADHERIN-1) (CAM 120/80). [Source:SWISSPROT;Acc:P12830]	ENSG00000114784.1	PROTEIN TRANSLATION FACTOR SUI1 HOMOLOG GC20. [Source:SWISSPROT;Acc:O60739]	yeast	YOL127W	YNL244C	3.52	gene neighborhood (2). confidence: medium. previously annotated: no.
ENSG00000039068.3	EPITHELIAL-CADHERIN PRECURSOR (E-CADHERIN) (UVOMORULIN) (CADHERIN-1) (CAM 120/80). [Source:SWISSPROT;Acc:P12830]	ENSG00000122406.2	60S RIBOSOMAL PROTEIN L5. [Source:SWISSPROT;Acc:P46777]	yeast	YPL131W	YOL127W	3.52	gene neighborhood (23). confidence: medium. previously annotated: yes.
ENSG00000039068.3	EPITHELIAL-CADHERIN PRECURSOR (E-CADHERIN) (UVOMORULIN) (CADHERIN-1) (CAM 120/80). [Source:SWISSPROT;Acc:P12830]	ENSG00000124255.1	40S RIBOSOMAL PROTEIN S2 (S4) (LLREP3 PROTEIN). [Source:SWISSPROT;Acc:P15880]	yeast	YGL123W	YOL127W	3.52	gene neighborhood (23). confidence: medium. previously annotated: no.
ENSG00000039068.3	EPITHELIAL-CADHERIN PRECURSOR (E-CADHERIN) (UVOMORULIN) (CADHERIN-1) (CAM 120/80). [Source:SWISSPROT;Acc:P12830]	ENSG00000125630.2	DNA-DIRECTED RNA POLYMERASE I 135 KDA POLYPEPTIDE (EC 2.7.7.6) (RNA POLYMERASE I SUBUNIT 2) (RPA135). [Source:SWISSPROT;Acc:Q9H9Y6]	yeast	YPR010C	YOL127W	3.52	gene neighborhood (3). confidence: medium. previously annotated: no.
ENSG00000039068.3	EPITHELIAL-CADHERIN PRECURSOR (E-CADHERIN) (UVOMORULIN) (CADHERIN-1) (CAM 120/80). [Source:SWISSPROT;Acc:P12830]	ENSG00000125822.1	DJ999L4.1 (NOVEL PROTEIN SIMILAR TO RIBOSOMAL PROTEIN L12 (RPL12)). [Source:SPTREMBL;Acc:Q9NQ02]	yeast	YOL127W	YDR418W	3.408	gene neighborhood (3). confidence: medium. previously annotated: yes.
ENSG00000039068.3	EPITHELIAL-CADHERIN PRECURSOR (E-CADHERIN) (UVOMORULIN) (CADHERIN-1) (CAM 120/80). [Source:SWISSPROT;Acc:P12830]	ENSG00000128626.3	28S RIBOSOMAL PROTEIN S12, MITOCHONDRIAL PRECURSOR (MPR-S12) (MT- RPS12). [Source:SWISSPROT;Acc:O15235]	yeast	YNR036C	YOL127W	3.52	gene neighborhood (5). confidence: medium. previously annotated: no.
ENSG00000039068.3	EPITHELIAL-CADHERIN PRECURSOR (E-CADHERIN) (UVOMORULIN) (CADHERIN-1) (CAM 120/80). [Source:SWISSPROT;Acc:P12830]	ENSG00000134419.1	40S RIBOSOMAL PROTEIN S15A. [Source:SWISSPROT;Acc:P39027]	yeast	YOL127W	YJL190C	3.52	gene neighborhood (23) synexpression. confidence: high. previously annotated: no.
ENSG00000039068.3	EPITHELIAL-CADHERIN PRECURSOR (E-CADHERIN) (UVOMORULIN) (CADHERIN-1) (CAM 120/80). [Source:SWISSPROT;Acc:P12830]	ENSG00000135972.2	28S RIBOSOMAL PROTEIN S9, MITOCHONDRIAL PRECURSOR (MRP-S9). [Source:SWISSPROT;Acc:P82933]	yeast	YBR146W	YOL127W	3.52	gene neighborhood (3). confidence: medium. previously annotated: no.
ENSG00000039068.3	EPITHELIAL-CADHERIN PRECURSOR (E-CADHERIN) (UVOMORULIN) (CADHERIN-1) (CAM 120/80). [Source:SWISSPROT;Acc:P12830]	ENSG00000136942.1	60S RIBOSOMAL PROTEIN L35. [Source:SWISSPROT;Acc:P42766]	yeast	YDL136W	YOL127W	3.493	gene neighborhood (25) synexpression. confidence: high. previously annotated: yes.
ENSG00000039068.3	EPITHELIAL-CADHERIN PRECURSOR (E-CADHERIN) (UVOMORULIN) (CADHERIN-1) (CAM 120/80). [Source:SWISSPROT;Acc:P12830]	ENSG00000137547.1	MITOCHONDRIAL RIBOSOMAL PROTEIN L15. [Source:RefSeq;Acc:NM_014175]	yeast	YNL284C	YOL127W	3.52	gene neighborhood (23). confidence: medium. previously annotated: no.
ENSG00000039068.3	EPITHELIAL-CADHERIN PRECURSOR (E-CADHERIN) (UVOMORULIN) (CADHERIN-1) (CAM 120/80). [Source:SWISSPROT;Acc:P12830]	ENSG00000138396.1	40S RIBOSOMAL PROTEIN S15 (RIG PROTEIN). [Source:SWISSPROT;Acc:P11174]	yeast	YOL040C	YOL127W	3.52	gene neighborhood (28). confidence: medium. previously annotated: no.
ENSG00000039068.3	EPITHELIAL-CADHERIN PRECURSOR (E-CADHERIN) (UVOMORULIN) (CADHERIN-1) (CAM 120/80). [Source:SWISSPROT;Acc:P12830]	ENSG00000139726.1	DENSITY-REGULATED PROTEIN (DRP) (DRP1 PROTEIN) (SMOOTH MUSCLE CELL ASSOCIATED PROTEIN-3) (SMAP-3). [Source:SWISSPROT;Acc:O43583]	yeast	YOL127W	YJR014W	3.52	gene neighborhood (2). confidence: medium. previously annotated: no.
ENSG00000039068.3	EPITHELIAL-CADHERIN PRECURSOR (E-CADHERIN) (UVOMORULIN) (CADHERIN-1) (CAM 120/80). [Source:SWISSPROT;Acc:P12830]	ENSG00000140986.3	60S RIBOSOMAL PROTEIN L3-LIKE. [Source:SWISSPROT;Acc:Q92901]	yeast	YOR063W	YOL127W	3.52	gene neighborhood (29). confidence: medium. previously annotated: yes.
ENSG00000039068.3	EPITHELIAL-CADHERIN PRECURSOR (E-CADHERIN) (UVOMORULIN) (CADHERIN-1) (CAM 120/80). [Source:SWISSPROT;Acc:P12830]	ENSG00000142534.1	40S RIBOSOMAL PROTEIN S11. [Source:SWISSPROT;Acc:P04643]	yeast	YOL127W	YBR048W	3.52	gene neighborhood (26). confidence: medium. previously annotated: no.
ENSG00000039068.3	EPITHELIAL-CADHERIN PRECURSOR (E-CADHERIN) (UVOMORULIN) (CADHERIN-1) (CAM 120/80). [Source:SWISSPROT;Acc:P12830]	ENSG00000142541.3	60S RIBOSOMAL PROTEIN L13A (23 KDA HIGHLY BASIC PROTEIN). [Source:SWISSPROT;Acc:P40429]	yeast	YIL133C	YOL127W	3.52	gene neighborhood (3). confidence: medium. previously annotated: yes.
ENSG00000039068.3	EPITHELIAL-CADHERIN PRECURSOR (E-CADHERIN) (UVOMORULIN) (CADHERIN-1) (CAM 120/80). [Source:SWISSPROT;Acc:P12830]	ENSG00000142676.2	60S RIBOSOMAL PROTEIN L11. [Source:SWISSPROT;Acc:P39026]	yeast	YPR102C	YOL127W	3.52	gene neighborhood (24). confidence: medium. previously annotated: yes.
ENSG00000039068.3	EPITHELIAL-CADHERIN PRECURSOR (E-CADHERIN) (UVOMORULIN) (CADHERIN-1) (CAM 120/80). [Source:SWISSPROT;Acc:P12830]	ENSG00000143486.2	LIGATIN (HEPATOCELLULAR CARCINOMA-ASSOCIATED ANTIGEN 56). [Source:SWISSPROT;Acc:P41214]	yeast	YDR117C	YOL127W	3.52	gene neighborhood (2). confidence: medium. previously annotated: no.
ENSG00000039068.3	EPITHELIAL-CADHERIN PRECURSOR (E-CADHERIN) (UVOMORULIN) (CADHERIN-1) (CAM 120/80). [Source:SWISSPROT;Acc:P12830]	ENSG00000144440.2	60S RIBOSOMAL PROTEIN L23 (L17). [Source:SWISSPROT;Acc:P23131]	yeast	YOL127W	YER117W	3.52	gene neighborhood (24). confidence: medium. previously annotated: yes.
ENSG00000039068.3	EPITHELIAL-CADHERIN PRECURSOR (E-CADHERIN) (UVOMORULIN) (CADHERIN-1) (CAM 120/80). [Source:SWISSPROT;Acc:P12830]	ENSG00000144713.2	60S RIBOSOMAL PROTEIN L32. [Source:SWISSPROT;Acc:P02433]	yeast	YOL127W	YBL092W	3.52	gene neighborhood (4). confidence: medium. previously annotated: yes.
ENSG00000039068.3	EPITHELIAL-CADHERIN PRECURSOR (E-CADHERIN) (UVOMORULIN) (CADHERIN-1) (CAM 120/80). [Source:SWISSPROT;Acc:P12830]	ENSG00000146305.1	60S RIBOSOMAL PROTEIN L12 LIKE PROTEIN. [Source:SPTREMBL;Acc:O60886]	yeast	YOL127W	YDR418W	3.351	gene neighborhood (3). confidence: medium. previously annotated: yes.
ENSG00000039068.3	EPITHELIAL-CADHERIN PRECURSOR (E-CADHERIN) (UVOMORULIN) (CADHERIN-1) (CAM 120/80). [Source:SWISSPROT;Acc:P12830]	ENSG00000146677.1		yeast	YOL127W	YBL092W	3.457	gene neighborhood (4). confidence: medium. previously annotated: yes.
ENSG00000039068.3	EPITHELIAL-CADHERIN PRECURSOR (E-CADHERIN) (UVOMORULIN) (CADHERIN-1) (CAM 120/80). [Source:SWISSPROT;Acc:P12830]	ENSG00000147853.3	GTP:AMP PHOSPHOTRANSFERASE MITOCHONDRIAL (EC 2.7.4.10) (AK3) (ADENYLATE KINASE 3 ALPHA LIKE 1). [Source:SWISSPROT;Acc:Q9UIJ7]	yeast	YER170W	YOL127W	3.52	gene neighborhood (10). confidence: medium. previously annotated: no.
ENSG00000039068.3	EPITHELIAL-CADHERIN PRECURSOR (E-CADHERIN) (UVOMORULIN) (CADHERIN-1) (CAM 120/80). [Source:SWISSPROT;Acc:P12830]	ENSG00000148606.2	DNA-DIRECTED RNA POLYMERASE III LARGEST SUBUNIT (EC 2.7.7.6) (RPC155) (RPC1). [Source:SWISSPROT;Acc:O14802]	yeast	YOR116C	YOL127W	3.52	gene neighborhood (3). confidence: medium. previously annotated: no.
ENSG00000039068.3	EPITHELIAL-CADHERIN PRECURSOR (E-CADHERIN) (UVOMORULIN) (CADHERIN-1) (CAM 120/80). [Source:SWISSPROT;Acc:P12830]	ENSG00000149273.1	40S RIBOSOMAL PROTEIN S3. [Source:SWISSPROT;Acc:P23396]	yeast	YOL127W	YNL178W	3.52	gene neighborhood (27). confidence: medium. previously annotated: no.
ENSG00000039068.3	EPITHELIAL-CADHERIN PRECURSOR (E-CADHERIN) (UVOMORULIN) (CADHERIN-1) (CAM 120/80). [Source:SWISSPROT;Acc:P12830]	ENSG00000157828.1	40S RIBOSOMAL PROTEIN S4, Y ISOFORM 2. [Source:SWISSPROT;Acc:Q8TD47]	yeast	YOL127W	YHR203C	3.295	gene neighborhood (4). confidence: medium. previously annotated: no.
ENSG00000039068.3	EPITHELIAL-CADHERIN PRECURSOR (E-CADHERIN) (UVOMORULIN) (CADHERIN-1) (CAM 120/80). [Source:SWISSPROT;Acc:P12830]	ENSG00000158042.2	MITOCHONDRIAL RIBOSOMAL PROTEIN L17; LYST-INTERACTING PROTEIN LIP2. [Source:RefSeq;Acc:NM_022061]	yeast	YOL127W	YJL063C	3.52	gene neighborhood (17). confidence: medium. previously annotated: no.
ENSG00000039068.3	EPITHELIAL-CADHERIN PRECURSOR (E-CADHERIN) (UVOMORULIN) (CADHERIN-1) (CAM 120/80). [Source:SWISSPROT;Acc:P12830]	ENSG00000158066.4	60S RIBOSOMAL PROTEIN L12. [Source:SWISSPROT;Acc:P30050]	yeast	YOL127W	YDR418W	3.52	gene neighborhood (3). confidence: medium. previously annotated: yes.
ENSG00000039068.3	EPITHELIAL-CADHERIN PRECURSOR (E-CADHERIN) (UVOMORULIN) (CADHERIN-1) (CAM 120/80). [Source:SWISSPROT;Acc:P12830]	ENSG00000159352.2	26S PROTEASOME NON-ATPASE REGULATORY SUBUNIT 4 (26S PROTEASOME REGULATORY SUBUNIT S5A) (RPN10) (MULTIUBIQUITIN CHAIN BINDING PROTEIN) (ANTISECRETORY FACTOR-1) (AF) (ASF). [Source:SWISSPROT;Acc:P55036]	worm	B0205.3	F55D10.2	2.656	SCAFFOLD
ENSG00000039068.3	EPITHELIAL-CADHERIN PRECURSOR (E-CADHERIN) (UVOMORULIN) (CADHERIN-1) (CAM 120/80). [Source:SWISSPROT;Acc:P12830]	ENSG00000161970.1	60S RIBOSOMAL PROTEIN L26. [Source:SWISSPROT;Acc:Q02877]	yeast	YGR034W	YOL127W	3.52	gene neighborhood (24) synexpression. confidence: high. previously annotated: yes.
ENSG00000039068.3	EPITHELIAL-CADHERIN PRECURSOR (E-CADHERIN) (UVOMORULIN) (CADHERIN-1) (CAM 120/80). [Source:SWISSPROT;Acc:P12830]	ENSG00000162368.1	UMP-CMP KINASE (EC 2.7.4.14) (CYTIDYLATE KINASE) (DEOXYCYTIDYLATE KINASE) (CYTIDINE MONOPHOSPHATE KINASE). [Source:SWISSPROT;Acc:P30085]	yeast	YOL127W	YKL024C	3.52	gene neighborhood (10). confidence: medium. previously annotated: no.
ENSG00000039068.3	EPITHELIAL-CADHERIN PRECURSOR (E-CADHERIN) (UVOMORULIN) (CADHERIN-1) (CAM 120/80). [Source:SWISSPROT;Acc:P12830]	ENSG00000164024.2	METHIONINE AMINOPEPTIDASE 1 (EC 3.4.11.18) (METAP 1) (MAP 1) (PEPTIDASE M 1). [Source:SWISSPROT;Acc:P53582]	yeast	YLR244C	YOL127W	3.52	gene neighborhood (5). confidence: medium. previously annotated: no.
ENSG00000039068.3	EPITHELIAL-CADHERIN PRECURSOR (E-CADHERIN) (UVOMORULIN) (CADHERIN-1) (CAM 120/80). [Source:SWISSPROT;Acc:P12830]	ENSG00000164587.2	40S RIBOSOMAL PROTEIN S14 (PRO2640). [Source:SWISSPROT;Acc:P06366]	yeast	YOL127W	YJL191W	3.52	gene neighborhood (19). confidence: medium. previously annotated: no.
ENSG00000039068.3	EPITHELIAL-CADHERIN PRECURSOR (E-CADHERIN) (UVOMORULIN) (CADHERIN-1) (CAM 120/80). [Source:SWISSPROT;Acc:P12830]	ENSG00000165496.1	RIBOSOMAL PROTEIN L10-LIKE PROTEIN. [Source:RefSeq;Acc:NM_080746]	yeast	YOL127W	YLR075W	3.412	gene neighborhood (22). confidence: medium. previously annotated: yes.
ENSG00000039068.3	EPITHELIAL-CADHERIN PRECURSOR (E-CADHERIN) (UVOMORULIN) (CADHERIN-1) (CAM 120/80). [Source:SWISSPROT;Acc:P12830]	ENSG00000167137.2		yeast	YGR283C	YOL127W	3.068	gene neighborhood (5). confidence: medium. previously annotated: no.
ENSG00000039068.3	EPITHELIAL-CADHERIN PRECURSOR (E-CADHERIN) (UVOMORULIN) (CADHERIN-1) (CAM 120/80). [Source:SWISSPROT;Acc:P12830]	ENSG00000169216.1	60S RIBOSOMAL PROTEIN L7. [Source:SWISSPROT;Acc:P18124]	yeast	YPL198W	YOL127W	3.52	gene neighborhood (17). confidence: medium. previously annotated: yes.
ENSG00000039068.3	EPITHELIAL-CADHERIN PRECURSOR (E-CADHERIN) (UVOMORULIN) (CADHERIN-1) (CAM 120/80). [Source:SWISSPROT;Acc:P12830]	ENSG00000170889.2	40S RIBOSOMAL PROTEIN S9. [Source:SWISSPROT;Acc:P46781]	yeast	YBR189W	YOL127W	3.52	gene neighborhood (8). confidence: medium. previously annotated: no.
ENSG00000039068.3	EPITHELIAL-CADHERIN PRECURSOR (E-CADHERIN) (UVOMORULIN) (CADHERIN-1) (CAM 120/80). [Source:SWISSPROT;Acc:P12830]	ENSG00000171242.2	60S RIBOSOMAL PROTEIN L10 (QM PROTEIN) (TUMOR SUPPRESSOR QM) (LAMININ RECEPTOR HOMOLOG). [Source:SWISSPROT;Acc:P27635]	yeast	YOL127W	YLR075W	3.52	gene neighborhood (22). confidence: medium. previously annotated: yes.
ENSG00000039068.3	EPITHELIAL-CADHERIN PRECURSOR (E-CADHERIN) (UVOMORULIN) (CADHERIN-1) (CAM 120/80). [Source:SWISSPROT;Acc:P12830]	ENSG00000171421.1	60S RIBOSOMAL PROTEIN L36, MITOCHONDRIAL PRECURSOR (L36MT) (BRCA1- INTERACTING PROTEIN 1). [Source:SWISSPROT;Acc:Q9P0J6]	yeast	YPL183W-A	YOL127W	3.52	gene neighborhood (13). confidence: medium. previously annotated: no.
ENSG00000039068.3	EPITHELIAL-CADHERIN PRECURSOR (E-CADHERIN) (UVOMORULIN) (CADHERIN-1) (CAM 120/80). [Source:SWISSPROT;Acc:P12830]	ENSG00000171453.1	DNA-DIRECTED RNA POLYMERASE I 40 KDA POLYPEPTIDE (EC 2.7.7.6) (RPA40) (RPA39). [Source:SWISSPROT;Acc:O15160]	yeast	YOL127W	YPR110C	3.52	gene neighborhood (19). confidence: medium. previously annotated: no.
ENSG00000039068.3	EPITHELIAL-CADHERIN PRECURSOR (E-CADHERIN) (UVOMORULIN) (CADHERIN-1) (CAM 120/80). [Source:SWISSPROT;Acc:P12830]	ENSG00000172170.1		yeast	YPL198W	YOL127W	3.427	gene neighborhood (17). confidence: medium. previously annotated: yes.
ENSG00000039068.3	EPITHELIAL-CADHERIN PRECURSOR (E-CADHERIN) (UVOMORULIN) (CADHERIN-1) (CAM 120/80). [Source:SWISSPROT;Acc:P12830]	ENSG00000172172.1	60S RIBOSOMAL PROTEIN L13, MITOCHONDRIAL (L13MT). [Source:SWISSPROT;Acc:Q9BYD1]	yeast	YOL127W	YOR150W	3.52	gene neighborhood (3). confidence: medium. previously annotated: no.
ENSG00000039068.3	EPITHELIAL-CADHERIN PRECURSOR (E-CADHERIN) (UVOMORULIN) (CADHERIN-1) (CAM 120/80). [Source:SWISSPROT;Acc:P12830]	ENSG00000173812.1	PROTEIN TRANSLATION FACTOR SUI1 HOMOLOG (SUI1ISO1). [Source:SWISSPROT;Acc:P41567]	yeast	YOL127W	YNL244C	3.391	gene neighborhood (2). confidence: medium. previously annotated: no.
ENSG00000039068.3	EPITHELIAL-CADHERIN PRECURSOR (E-CADHERIN) (UVOMORULIN) (CADHERIN-1) (CAM 120/80). [Source:SWISSPROT;Acc:P12830]	ENSG00000174444.1	60S RIBOSOMAL PROTEIN L4 (L1). [Source:SWISSPROT;Acc:P36578]	yeast	YOL127W	YBR031W	3.52	gene neighborhood (29). confidence: medium. previously annotated: yes.
ENSG00000039068.3	EPITHELIAL-CADHERIN PRECURSOR (E-CADHERIN) (UVOMORULIN) (CADHERIN-1) (CAM 120/80). [Source:SWISSPROT;Acc:P12830]	ENSG00000174547.2	60S RIBOSOMAL PROTEIN L11, MITOCHONDRIAL PRECURSOR (L11MT) (CGI-113). [Source:SWISSPROT;Acc:Q9Y3B7]	yeast	YOL127W	YNL185C	3.52	gene neighborhood (3). confidence: medium. previously annotated: no.
ENSG00000039068.3	EPITHELIAL-CADHERIN PRECURSOR (E-CADHERIN) (UVOMORULIN) (CADHERIN-1) (CAM 120/80). [Source:SWISSPROT;Acc:P12830]	ENSG00000177192.1	TRNA PSEUDOURIDINE SYNTHASE A (EC 4.2.1.70) (PSEUDOURIDYLATE SYNTHASE I) (PSEUDOURIDINE SYNTHASE I) (URACIL HYDROLYASE). [Source:SWISSPROT;Acc:Q9Y606]	yeast	YPL212C	YOL127W	3.52	gene neighborhood (3). confidence: medium. previously annotated: no.
ENSG00000039068.3	EPITHELIAL-CADHERIN PRECURSOR (E-CADHERIN) (UVOMORULIN) (CADHERIN-1) (CAM 120/80). [Source:SWISSPROT;Acc:P12830]	ENSG00000177231.1	ADENYLATE KINASE ISOENZYME 4, MITOCHONDRIAL (EC 2.7.4.3) (ATP-AMP TRANSPHOSPHORYLASE). [Source:SWISSPROT;Acc:P27144]	yeast	YER170W	YOL127W	2.896	gene neighborhood (10). confidence: medium. previously annotated: no.
ENSG00000039068.3	EPITHELIAL-CADHERIN PRECURSOR (E-CADHERIN) (UVOMORULIN) (CADHERIN-1) (CAM 120/80). [Source:SWISSPROT;Acc:P12830]	ENSG00000177971.1		yeast	YOL127W	YHR148W	3.52	gene neighborhood (8). confidence: medium. previously annotated: no.
ENSG00000039068.3	EPITHELIAL-CADHERIN PRECURSOR (E-CADHERIN) (UVOMORULIN) (CADHERIN-1) (CAM 120/80). [Source:SWISSPROT;Acc:P12830]	ENSG00000181222.2	DNA-DIRECTED RNA POLYMERASE II LARGEST SUBUNIT (EC 2.7.7.6) (RPB1). [Source:SWISSPROT;Acc:P24928]	yeast	YOL127W	YDL140C	3.52	gene neighborhood (3). confidence: medium. previously annotated: no.
ENSG00000039068.3	EPITHELIAL-CADHERIN PRECURSOR (E-CADHERIN) (UVOMORULIN) (CADHERIN-1) (CAM 120/80). [Source:SWISSPROT;Acc:P12830]	ENSG00000183093.1	60S RIBOSOMAL PROTEIN L12, MITOCHONDRIAL PRECURSOR (L12MT) (5C5-2). [Source:SWISSPROT;Acc:P52815]	yeast	YGL068W	YOL127W	3.52	gene neighborhood (3). confidence: medium. previously annotated: no.
ENSG00000039068.3	EPITHELIAL-CADHERIN PRECURSOR (E-CADHERIN) (UVOMORULIN) (CADHERIN-1) (CAM 120/80). [Source:SWISSPROT;Acc:P12830]	ENSG00000183270.1	60S RIBOSOMAL PROTEIN L17 (L23). [Source:SWISSPROT;Acc:P18621]	yeast	YKL180W	YOL127W	3.52	gene neighborhood (26). confidence: medium. previously annotated: yes.
ENSG00000039068.3	EPITHELIAL-CADHERIN PRECURSOR (E-CADHERIN) (UVOMORULIN) (CADHERIN-1) (CAM 120/80). [Source:SWISSPROT;Acc:P12830]	ENSG00000185078.1	60S RIBOSOMAL PROTEIN L9. [Source:SWISSPROT;Acc:P32969]	yeast	YNL067W	YOL127W	3.52	gene neighborhood (23). confidence: medium. previously annotated: yes.
ENSG00000039068.3	EPITHELIAL-CADHERIN PRECURSOR (E-CADHERIN) (UVOMORULIN) (CADHERIN-1) (CAM 120/80). [Source:SWISSPROT;Acc:P12830]	ENSG00000186468.2	40S RIBOSOMAL PROTEIN S23. [Source:SWISSPROT;Acc:P39028]	yeast	YOL127W	YGR118W	3.52	gene neighborhood (5). confidence: medium. previously annotated: no.
ENSG00000039068.3	EPITHELIAL-CADHERIN PRECURSOR (E-CADHERIN) (UVOMORULIN) (CADHERIN-1) (CAM 120/80). [Source:SWISSPROT;Acc:P12830]	ENSG00000186894.1	PUTATIVE EUKARYOTIC TRANSLATION INITIATION FACTOR 1A (EIF-1A) (EIF- 4C). [Source:SWISSPROT;Acc:O75642]	yeast	YMR260C	YOL127W	3.52	gene neighborhood (7). confidence: medium. previously annotated: no.
ENSG00000039319.3	ENDOSOME-ASSOCIATED FYVE-DOMAIN PROTEIN. [Source:RefSeq;Acc:NM_014733]	ENSG00000108946.1	CAMP-DEPENDENT PROTEIN KINASE TYPE I-ALPHA REGULATORY CHAIN (TISSUE- SPECIFIC EXTINGUISHER-1) (TSE1). [Source:SWISSPROT;Acc:P10644]	worm	R07E4.6	D1022.7	3.824	LITERATURE
ENSG00000039537.2	COMPLEMENT COMPONENT C6 PRECURSOR. [Source:SWISSPROT;Acc:P13671]	ENSG00000136636.2	POTASSIUM CHANNEL TETRAMERISATION DOMAIN CONTAINING 3; NY-REN-45 ANTIGEN. [Source:RefSeq;Acc:NM_016121]	fly	CG10032	CG9467	3.222	0.561854319
ENSG00000039537.2	COMPLEMENT COMPONENT C6 PRECURSOR. [Source:SWISSPROT;Acc:P13671]	ENSG00000160410.1		fly	CG10032	CG9467	2.351	0.561854319
ENSG00000040199.4		ENSG00000112186.2	ADENYLYL CYCLASE-ASSOCIATED PROTEIN 2 (CAP 2). [Source:SWISSPROT;Acc:P40123]	yeast	YJL005W	YNL138W	3.231	TAP (2) HMS-PCI (2). confidence: high. previously annotated: no.
ENSG00000040199.4		ENSG00000114302.4	CAMP-DEPENDENT PROTEIN KINASE TYPE II-ALPHA REGULATORY CHAIN. [Source:SWISSPROT;Acc:P13861]	yeast	YJL005W	YIL033C	3.231	gene neighborhood (3). confidence: medium. previously annotated: no.
ENSG00000040199.4		ENSG00000130653.2		yeast	YJL005W	YML059C	2.439	gene neighborhood (3). confidence: medium. previously annotated: no.
ENSG00000040199.4		ENSG00000131236.1	ADENYLYL CYCLASE-ASSOCIATED PROTEIN 1 (CAP 1). [Source:SWISSPROT;Acc:Q01518]	yeast	YJL005W	YNL138W	2.7	TAP (2) HMS-PCI (2). confidence: high. previously annotated: no.
ENSG00000040933.2	INOSITOL POLYPHOSPHATE-4-PHOSPHATASE, TYPE 1 ISOFORM B; INOSITOL POLYPHOSPHATE-4-PHOSPHATASE, TYPE I, 107KD; 4-PHOSPHATASE I; INOSITOL POLYPHOSPHATE-4-PHOSPHATASE I. [Source:RefSeq;Acc:NM_001566]	ENSG00000133816.2	FLAVOPROTEIN OXIDOREDUCTASE MICAL2. [Source:RefSeq;Acc:NM_014632]	fly	CG1846	CG33208	3.182	0.527706811
ENSG00000041357.3	PROTEASOME SUBUNIT ALPHA TYPE 4 (EC 3.4.25.1) (PROTEASOME COMPONENT C9) (MACROPAIN SUBUNIT C9) (MULTICATALYTIC ENDOPEPTIDASE COMPLEX SUBUNIT C9) (PROTEASOME SUBUNIT L). [Source:SWISSPROT;Acc:P25789]	ENSG00000100567.1	PROTEASOME SUBUNIT ALPHA TYPE 3 (EC 3.4.25.1) (PROTEASOME COMPONENT C8) (MACROPAIN SUBUNIT C8) (MULTICATALYTIC ENDOPEPTIDASE COMPLEX SUBUNIT C8). [Source:SWISSPROT;Acc:P25788]	yeast	YOR362C	YGR135W	4	TAP (2) HMS-PCI (1). confidence: high. previously annotated: yes.
ENSG00000041357.3	PROTEASOME SUBUNIT ALPHA TYPE 4 (EC 3.4.25.1) (PROTEASOME COMPONENT C9) (MACROPAIN SUBUNIT C9) (MULTICATALYTIC ENDOPEPTIDASE COMPLEX SUBUNIT C9) (PROTEASOME SUBUNIT L). [Source:SWISSPROT;Acc:P25789]	ENSG00000100804.3	PROTEASOME SUBUNIT BETA TYPE 5 PRECURSOR (EC 3.4.25.1) (PROTEASOME EPSILON CHAIN) (MACROPAIN EPSILON CHAIN) (MULTICATALYTIC ENDOPEPTIDASE COMPLEX EPSILON CHAIN) (PROTEASOME SUBUNIT X) (PROTEASOME CHAIN 6) (PROTEASOME SUBUNIT MB1). [Source:SWISSPROT;Acc:P28074]	yeast	YGR135W	YPR103W	4	TAP (3) HMS-PCI (1). confidence: high. previously annotated: yes.
ENSG00000041357.3	PROTEASOME SUBUNIT ALPHA TYPE 4 (EC 3.4.25.1) (PROTEASOME COMPONENT C9) (MACROPAIN SUBUNIT C9) (MULTICATALYTIC ENDOPEPTIDASE COMPLEX SUBUNIT C9) (PROTEASOME SUBUNIT L). [Source:SWISSPROT;Acc:P25789]	ENSG00000100902.1	PROTEASOME SUBUNIT ALPHA TYPE 6 (EC 3.4.25.1) (PROTEASOME IOTA CHAIN) (MACROPAIN IOTA CHAIN) (MULTICATALYTIC ENDOPEPTIDASE COMPLEX IOTA CHAIN) (27 KDA PROSOMAL PROTEIN) (PROS-27) (P27K). [Source:SWISSPROT;Acc:P34062]	yeast	YGR135W	YGL011C	4	TAP (5) HMS-PCI (1). confidence: high. previously annotated: yes.
ENSG00000041357.3	PROTEASOME SUBUNIT ALPHA TYPE 4 (EC 3.4.25.1) (PROTEASOME COMPONENT C9) (MACROPAIN SUBUNIT C9) (MULTICATALYTIC ENDOPEPTIDASE COMPLEX SUBUNIT C9) (PROTEASOME SUBUNIT L). [Source:SWISSPROT;Acc:P25789]	ENSG00000101182.1	PROTEASOME SUBUNIT ALPHA TYPE 7 (EC 3.4.25.1) (PROTEASOME SUBUNIT RC6-1) (PROTEASOME SUBUNIT XAPC7). [Source:SWISSPROT;Acc:O14818]	yeast	YGR135W	YOL038W	4	TAP (5) HMS-PCI (1). confidence: high. previously annotated: yes.
ENSG00000041357.3	PROTEASOME SUBUNIT ALPHA TYPE 4 (EC 3.4.25.1) (PROTEASOME COMPONENT C9) (MACROPAIN SUBUNIT C9) (MULTICATALYTIC ENDOPEPTIDASE COMPLEX SUBUNIT C9) (PROTEASOME SUBUNIT L). [Source:SWISSPROT;Acc:P25789]	ENSG00000106588.1	PROTEASOME SUBUNIT ALPHA TYPE 2 (EC 3.4.25.1) (PROTEASOME COMPONENT C3) (MACROPAIN SUBUNIT C3) (MULTICATALYTIC ENDOPEPTIDASE COMPLEX SUBUNIT C3). [Source:SWISSPROT;Acc:P25787]	yeast	YML092C	YGR135W	4	TAP (4) HMS-PCI (1). confidence: high. previously annotated: yes.
ENSG00000041357.3	PROTEASOME SUBUNIT ALPHA TYPE 4 (EC 3.4.25.1) (PROTEASOME COMPONENT C9) (MACROPAIN SUBUNIT C9) (MULTICATALYTIC ENDOPEPTIDASE COMPLEX SUBUNIT C9) (PROTEASOME SUBUNIT L). [Source:SWISSPROT;Acc:P25789]	ENSG00000108294.1	PROTEASOME SUBUNIT BETA TYPE 3 (EC 3.4.25.1) (PROTEASOME THETA CHAIN) (PROTEASOME CHAIN 13) (PROTEASOME COMPONENT C10-II). [Source:SWISSPROT;Acc:P49720]	yeast	YGR135W	YER094C	4	TAP (4) HMS-PCI (1). confidence: high. previously annotated: yes.
ENSG00000041357.3	PROTEASOME SUBUNIT ALPHA TYPE 4 (EC 3.4.25.1) (PROTEASOME COMPONENT C9) (MACROPAIN SUBUNIT C9) (MULTICATALYTIC ENDOPEPTIDASE COMPLEX SUBUNIT C9) (PROTEASOME SUBUNIT L). [Source:SWISSPROT;Acc:P25789]	ENSG00000126067.1	PROTEASOME SUBUNIT BETA TYPE 2 (EC 3.4.25.1) (PROTEASOME COMPONENT C7-I) (MACROPAIN SUBUNIT C7-I) (MULTICATALYTIC ENDOPEPTIDASE COMPLEX SUBUNIT C7-I). [Source:SWISSPROT;Acc:P49721]	yeast	YGR135W	YER012W	4	TAP (2) HMS-PCI (1). confidence: high. previously annotated: yes.
ENSG00000041357.3	PROTEASOME SUBUNIT ALPHA TYPE 4 (EC 3.4.25.1) (PROTEASOME COMPONENT C9) (MACROPAIN SUBUNIT C9) (MULTICATALYTIC ENDOPEPTIDASE COMPLEX SUBUNIT C9) (PROTEASOME SUBUNIT L). [Source:SWISSPROT;Acc:P25789]	ENSG00000129084.3	PROTEASOME SUBUNIT ALPHA TYPE 1 (EC 3.4.25.1) (PROTEASOME COMPONENT C2) (MACROPAIN SUBUNIT C2) (MULTICATALYTIC ENDOPEPTIDASE COMPLEX SUBUNIT C2) (PROTEASOME NU CHAIN) (30 KDA PROSOMAL PROTEIN) (PROS-30). [Source:SWISSPROT;Acc:P25786]	yeast	YGR135W	YMR314W	4	TAP (5) HMS-PCI (1). confidence: high. previously annotated: yes.
ENSG00000041357.3	PROTEASOME SUBUNIT ALPHA TYPE 4 (EC 3.4.25.1) (PROTEASOME COMPONENT C9) (MACROPAIN SUBUNIT C9) (MULTICATALYTIC ENDOPEPTIDASE COMPLEX SUBUNIT C9) (PROTEASOME SUBUNIT L). [Source:SWISSPROT;Acc:P25789]	ENSG00000136813.1		yeast	YGR135W	YHL030W	4	TAP (3). confidence: medium. previously annotated: no.
ENSG00000041357.3	PROTEASOME SUBUNIT ALPHA TYPE 4 (EC 3.4.25.1) (PROTEASOME COMPONENT C9) (MACROPAIN SUBUNIT C9) (MULTICATALYTIC ENDOPEPTIDASE COMPLEX SUBUNIT C9) (PROTEASOME SUBUNIT L). [Source:SWISSPROT;Acc:P25789]	ENSG00000154611.3	PROTEASOME SUBUNIT ALPHA TYPE 7-LIKE (EC 3.4.25.1). [Source:SWISSPROT;Acc:Q8TAA3]	yeast	YGR135W	YOL038W	3.602	TAP (5) HMS-PCI (1). confidence: high. previously annotated: yes.
ENSG00000041357.3	PROTEASOME SUBUNIT ALPHA TYPE 4 (EC 3.4.25.1) (PROTEASOME COMPONENT C9) (MACROPAIN SUBUNIT C9) (MULTICATALYTIC ENDOPEPTIDASE COMPLEX SUBUNIT C9) (PROTEASOME SUBUNIT L). [Source:SWISSPROT;Acc:P25789]	ENSG00000159377.1	PROTEASOME SUBUNIT BETA TYPE 4 PRECURSOR (EC 3.4.25.1) (PROTEASOME BETA CHAIN) (MACROPAIN BETA CHAIN) (MULTICATALYTIC ENDOPEPTIDASE COMPLEX BETA CHAIN) (PROTEASOME CHAIN 3) (HSN3) (HSBPROS26). [Source:SWISSPROT;Acc:P28070]	yeast	YGR135W	YFR050C	4	TAP (5). confidence: medium. previously annotated: yes.
ENSG00000041357.3	PROTEASOME SUBUNIT ALPHA TYPE 4 (EC 3.4.25.1) (PROTEASOME COMPONENT C9) (MACROPAIN SUBUNIT C9) (MULTICATALYTIC ENDOPEPTIDASE COMPLEX SUBUNIT C9) (PROTEASOME SUBUNIT L). [Source:SWISSPROT;Acc:P25789]	ENSG00000168396.2	PROTEASOME SUBUNIT BETA TYPE 8 PRECURSOR (EC 3.4.25.1) (PROTEASOME COMPONENT C13) (MACROPAIN SUBUNIT C13) (MULTICATALYTIC ENDOPEPTIDASE COMPLEX SUBUNIT C13). [Source:SWISSPROT;Acc:P28062]	yeast	YGR135W	YPR103W	3.181	TAP (3) HMS-PCI (1). confidence: high. previously annotated: yes.
ENSG00000041802.1		ENSG00000094841.1		fly	CG14788	CG5537	4	0.537327859
ENSG00000041802.1		ENSG00000105700.1		fly	CG10681	CG14788	4	0.716169225
ENSG00000042022.1		ENSG00000107295.2	SH3-CONTAINING GRB2-LIKE PROTEIN 2 (SH3 DOMAIN PROTEIN 2A) (ENDOPHILIN 1) (EEN-B1). [Source:SWISSPROT;Acc:Q99962]	worm	Y55F3AM.10	T04D1.3	2.61	CORE_2
ENSG00000042022.1		ENSG00000127884.1	ENOYL-COA HYDRATASE, MITOCHONDRIAL PRECURSOR (EC 4.2.1.17) (SHORT CHAIN ENOYL-COA HYDRATASE) (SCEH) (ENOYL-COA HYDRATASE 1). [Source:SWISSPROT;Acc:P30084]	worm	Y55F3AM.10	T05G5.6	3.175	CORE_1
ENSG00000042022.1		ENSG00000140600.4	SH3-CONTAINING GRB2-LIKE PROTEIN 3 (SH3 DOMAIN PROTEIN 2C) (EEN-B2). [Source:SWISSPROT;Acc:Q99963]	worm	Y55F3AM.10	T04D1.3	2.526	CORE_2
ENSG00000042022.1		ENSG00000141985.1	SH3-CONTAINING GRB2-LIKE PROTEIN 1 (SH3 DOMAIN PROTEIN 2B) (EXTRA ELEVEN-NINETEEN LEUKEMIA FUSION GENE) (EEN) (EEN FUSION PARTNER OF MLL). [Source:SWISSPROT;Acc:Q99961]	worm	Y55F3AM.10	T04D1.3	3.175	CORE_2
ENSG00000042286.2	APOPTOSIS-INDUCING FACTOR (AIF)-HOMOLOGOUS MITOCHONDRION-ASSOCIATED INDUCER OF DEATH; P53-RESPONSIVE GENE 3. [Source:RefSeq;Acc:NM_032797]	ENSG00000124217.1	MOLYBDENUM COFACTOR SYNTHESIS PROTEIN 3 (MOLYBDOPTERIN SYNTHASE SULFURYLASE) (MPT SYNTHASE SULFURYLASE). [Source:SWISSPROT;Acc:O95396]	yeast	YNR074C	YHR111W	4	gene neighborhood (3) gene fusion (3). confidence: medium. previously annotated: no.
ENSG00000042286.2	APOPTOSIS-INDUCING FACTOR (AIF)-HOMOLOGOUS MITOCHONDRION-ASSOCIATED INDUCER OF DEATH; P53-RESPONSIVE GENE 3. [Source:RefSeq;Acc:NM_032797]	ENSG00000145020.2	AMINOMETHYLTRANSFERASE, MITOCHONDRIAL PRECURSOR (EC 2.1.2.10) (GLYCINE CLEAVAGE SYSTEM T PROTEIN) (GCVT). [Source:SWISSPROT;Acc:P48728]	yeast	YNR074C	YDR019C	4	gene fusion (2). confidence: medium. previously annotated: no.
ENSG00000042286.2	APOPTOSIS-INDUCING FACTOR (AIF)-HOMOLOGOUS MITOCHONDRION-ASSOCIATED INDUCER OF DEATH; P53-RESPONSIVE GENE 3. [Source:RefSeq;Acc:NM_032797]	ENSG00000158769.3	JUNCTIONAL ADHESION MOLECULE 1 PRECURSOR (JAM) (PLATELET ADHESION MOLECULE 1) (PAM-1) (PLATELET F11 RECEPTOR). [Source:SWISSPROT;Acc:Q9Y624]	yeast	YNR074C	YOR286W	4	gene neighborhood (3) gene fusion (3). confidence: medium. previously annotated: no.
ENSG00000042286.2	APOPTOSIS-INDUCING FACTOR (AIF)-HOMOLOGOUS MITOCHONDRION-ASSOCIATED INDUCER OF DEATH; P53-RESPONSIVE GENE 3. [Source:RefSeq;Acc:NM_032797]	ENSG00000163296.1	GLYCEROL KINASE, TESTIS SPECIFIC 2 (EC 2.7.1.30) (ATP:GLYCEROL 3- PHOSPHOTRANSFERASE) (GLYCEROKINASE) (GK). [Source:SWISSPROT;Acc:Q14410]	yeast	YNR074C	YHL032C	4	gene neighborhood (4). confidence: medium. previously annotated: no.
ENSG00000042286.2	APOPTOSIS-INDUCING FACTOR (AIF)-HOMOLOGOUS MITOCHONDRION-ASSOCIATED INDUCER OF DEATH; P53-RESPONSIVE GENE 3. [Source:RefSeq;Acc:NM_032797]	ENSG00000168443.3	GLYCEROL KINASE (EC 2.7.1.30) (ATP:GLYCEROL 3-PHOSPHOTRANSFERASE) (GLYCEROKINASE) (GK). [Source:SWISSPROT;Acc:P32189]	yeast	YNR074C	YHL032C	3.78	gene neighborhood (4). confidence: medium. previously annotated: no.
ENSG00000042286.2	APOPTOSIS-INDUCING FACTOR (AIF)-HOMOLOGOUS MITOCHONDRION-ASSOCIATED INDUCER OF DEATH; P53-RESPONSIVE GENE 3. [Source:RefSeq;Acc:NM_032797]	ENSG00000170095.1	GLYCEROL KINASE, TESTIS SPECIFIC 1 (EC 2.7.1.30) (ATP:GLYCEROL 3- PHOSPHOTRANSFERASE) (GLYCEROKINASE) (GK). [Source:SWISSPROT;Acc:Q14409]	yeast	YNR074C	YHL032C	3.85	gene neighborhood (4). confidence: medium. previously annotated: no.
ENSG00000042286.2	APOPTOSIS-INDUCING FACTOR (AIF)-HOMOLOGOUS MITOCHONDRION-ASSOCIATED INDUCER OF DEATH; P53-RESPONSIVE GENE 3. [Source:RefSeq;Acc:NM_032797]	ENSG00000176974.2	SERINE HYDROXYMETHYLTRANSFERASE, CYTOSOLIC (EC 2.1.2.1) (SERINE METHYLASE) (GLYCINE HYDROXYMETHYLTRANSFERASE) (SHMT). [Source:SWISSPROT;Acc:P34896]	yeast	YNR074C	YLR058C	4	gene neighborhood (2). confidence: medium. previously annotated: no.
ENSG00000042286.2	APOPTOSIS-INDUCING FACTOR (AIF)-HOMOLOGOUS MITOCHONDRION-ASSOCIATED INDUCER OF DEATH; P53-RESPONSIVE GENE 3. [Source:RefSeq;Acc:NM_032797]	ENSG00000180902.4		yeast	YNR074C	YDL178W	4	gene neighborhood (2). confidence: medium. previously annotated: no.
ENSG00000042286.2	APOPTOSIS-INDUCING FACTOR (AIF)-HOMOLOGOUS MITOCHONDRION-ASSOCIATED INDUCER OF DEATH; P53-RESPONSIVE GENE 3. [Source:RefSeq;Acc:NM_032797]	ENSG00000182199.1	SERINE HYDROXYMETHYLTRANSFERASE, MITOCHONDRIAL PRECURSOR (EC 2.1.2.1) (SERINE METHYLASE) (GLYCINE HYDROXYMETHYLTRANSFERASE) (SHMT). [Source:SWISSPROT;Acc:P34897]	yeast	YNR074C	YLR058C	3.178	gene neighborhood (2). confidence: medium. previously annotated: no.
ENSG00000043039.1	HOMEOBOX PROTEIN BARH-LIKE 2. [Source:SWISSPROT;Acc:Q9UMQ3]	ENSG00000107807.1	T-CELL LEUKEMIA HOMEOBOX PROTEIN 1 (HOMEOBOX PROTEIN HOX-11) (TCL-3 PROTO-ONCOGENE). [Source:SWISSPROT;Acc:P31314]	fly	CG10604	CG7937	2.54	0.938064911
ENSG00000043039.1	HOMEOBOX PROTEIN BARH-LIKE 2. [Source:SWISSPROT;Acc:Q9UMQ3]	ENSG00000115297.3	T-CELL LEUKEMIA HOMEOBOX PROTEIN 2 (HOMEOBOX PROTEIN HOX-11L1) (NEURAL CREST HOMEOBOX PROTEIN). [Source:SWISSPROT;Acc:O43763]	fly	CG10604	CG7937	2.492	0.938064911
ENSG00000043039.1	HOMEOBOX PROTEIN BARH-LIKE 2. [Source:SWISSPROT;Acc:Q9UMQ3]	ENSG00000122375.2	OPSIN 4 (MELANOPSIN). [Source:SWISSPROT;Acc:Q9UHM6]	fly	CG10604	CG4550	2.539	0.572743938
ENSG00000043039.1	HOMEOBOX PROTEIN BARH-LIKE 2. [Source:SWISSPROT;Acc:Q9UMQ3]	ENSG00000143368.3	SPLICING FACTOR 3B SUBUNIT 4 (SPLICEOSOME ASSOCIATED PROTEIN 49) (SAP 49) (SF3B50) (PRE-MRNA SPLICING FACTOR SF3B 49 KDA SUBUNIT). [Source:SWISSPROT;Acc:Q15427]	fly	CG10604	CG3780	3.197	0.823966563
ENSG00000043039.1	HOMEOBOX PROTEIN BARH-LIKE 2. [Source:SWISSPROT;Acc:Q9UMQ3]	ENSG00000164438.1	T-CELL LEUKEMIA HOMEOBOX PROTEIN 3 (HOMEOBOX PROTEIN HOX-11L2). [Source:SWISSPROT;Acc:O43711]	fly	CG10604	CG7937	3.197	0.938064911
ENSG00000043039.1	HOMEOBOX PROTEIN BARH-LIKE 2. [Source:SWISSPROT;Acc:Q9UMQ3]	ENSG00000183270.1	60S RIBOSOMAL PROTEIN L17 (L23). [Source:SWISSPROT;Acc:P18621]	fly	CG10604	CG3203	3.197	0.624791143
ENSG00000043093.2	RP42 HOMOLOG; SQUAMOUS CELL CARCINOMA-RELATED ONCOGENE. [Source:RefSeq;Acc:NM_020640]	ENSG00000166266.3	VASOPRESSIN-ACTIVATED CALCIUM-MOBILIZING RECEPTOR (VACM-1) (CULLIN HOMOLOG 5) (CUL-5). [Source:SWISSPROT;Acc:Q93034]	fly	CG1401	CG7427	4	0.895852163
ENSG00000043355.1	ZINC FINGER PROTEIN ZIC 2 (ZINC FINGER PROTEIN OF THE CEREBELLUM 2). [Source:SWISSPROT;Acc:O95409]	ENSG00000115966.1	CYCLIC-AMP-DEPENDENT TRANSCRIPTION FACTOR ATF-2 (ACTIVATING TRANSCRIPTION FACTOR 2) (CAMP RESPONSE ELEMENT BINDING PROTEIN CRE- BP1) (HB16). [Source:SWISSPROT;Acc:P15336]	fly	CG1133	CG30420	4	0.76293119
ENSG00000043355.1	ZINC FINGER PROTEIN ZIC 2 (ZINC FINGER PROTEIN OF THE CEREBELLUM 2). [Source:SWISSPROT;Acc:O95409]	ENSG00000117602.1	CALCIPRESSIN 3 (DOWN SYNDROME CANDIDATE REGION 1-LIKE PROTEIN 2) (MYOCYTE-ENRICHED CALCINEURIN INTERACTING PROTEIN 3) (MCIP3). [Source:SWISSPROT;Acc:Q9UKA8]	worm	F54E7.7	C47C12.3	3.341	CORE_2
ENSG00000043355.1	ZINC FINGER PROTEIN ZIC 2 (ZINC FINGER PROTEIN OF THE CEREBELLUM 2). [Source:SWISSPROT;Acc:O95409]	ENSG00000146592.3	CAMP RESPONSE ELEMENT-BINDING PROTEIN CRE-BPA. [Source:RefSeq;Acc:NM_004904]	fly	CG1133	CG30420	3.219	0.76293119
ENSG00000043355.1	ZINC FINGER PROTEIN ZIC 2 (ZINC FINGER PROTEIN OF THE CEREBELLUM 2). [Source:SWISSPROT;Acc:O95409]	ENSG00000159200.3	CALCIPRESSIN 1 (DOWN SYNDROME CRITICAL REGION PROTEIN 1) (MYOCYTE- ENRICHED CALCINEURIN INTERACTING PROTEIN 1) (MCIP1) (ADAPT78). [Source:SWISSPROT;Acc:P53805]	worm	F54E7.7	C47C12.3	4	CORE_2
ENSG00000043355.1	ZINC FINGER PROTEIN ZIC 2 (ZINC FINGER PROTEIN OF THE CEREBELLUM 2). [Source:SWISSPROT;Acc:O95409]	ENSG00000165655.3		fly	CG1133	CG4220	2.486	0.655666677
ENSG00000043355.1	ZINC FINGER PROTEIN ZIC 2 (ZINC FINGER PROTEIN OF THE CEREBELLUM 2). [Source:SWISSPROT;Acc:O95409]	ENSG00000170653.4	CYCLIC-AMP-DEPENDENT TRANSCRIPTION FACTOR ATF-7 (ACTIVATING TRANSCRIPTION FACTOR 7) (TRANSCRIPTION FACTOR ATF-A). [Source:SWISSPROT;Acc:P17544]	fly	CG1133	CG30420	3.464	0.76293119
ENSG00000043355.1	ZINC FINGER PROTEIN ZIC 2 (ZINC FINGER PROTEIN OF THE CEREBELLUM 2). [Source:SWISSPROT;Acc:O95409]	ENSG00000172348.4	CALCIPRESSIN 2 (THYROID HORMONE-RESPONSIVE PROTEIN ZAKI-4) (DOWN SYNDROME CANDIDATE REGION 1-LIKE 1) (MYOCYTE-ENRICHED CALCINEURIN INTERACTING PROTEIN 2) (MCIP2). [Source:SWISSPROT;Acc:Q14206]	worm	F54E7.7	C47C12.3	3.364	CORE_2
ENSG00000043355.1	ZINC FINGER PROTEIN ZIC 2 (ZINC FINGER PROTEIN OF THE CEREBELLUM 2). [Source:SWISSPROT;Acc:O95409]	ENSG00000183779.1		fly	CG1133	CG4220	3.064	0.655666677
ENSG00000043514.2	TRNA ISOPENTENYLPYROPHOSPHATE TRANSFERASE. [Source:RefSeq;Acc:NM_017646]	ENSG00000076242.1	DNA MISMATCH REPAIR PROTEIN MLH1 (MUTL PROTEIN HOMOLOG 1). [Source:SWISSPROT;Acc:P40692]	yeast	YOR274W	YMR167W	4	gene neighborhood (4). confidence: medium. previously annotated: no.
ENSG00000043514.2	TRNA ISOPENTENYLPYROPHOSPHATE TRANSFERASE. [Source:RefSeq;Acc:NM_017646]	ENSG00000119684.4	DNA MISMATCH REPAIR PROTEIN MLH3 (MUTL PROTEIN HOMOLOG 3). [Source:SWISSPROT;Acc:Q9UHC1]	yeast	YOR274W	YPL164C	4	gene neighborhood (4). confidence: medium. previously annotated: no.
ENSG00000043514.2	TRNA ISOPENTENYLPYROPHOSPHATE TRANSFERASE. [Source:RefSeq;Acc:NM_017646]	ENSG00000122512.3	PMS1 PROTEIN HOMOLOG 2 (DNA MISMATCH REPAIR PROTEIN PMS2). [Source:SWISSPROT;Acc:P54278]	yeast	YNL082W	YOR274W	3.982	gene neighborhood (4). confidence: medium. previously annotated: no.
ENSG00000043514.2	TRNA ISOPENTENYLPYROPHOSPHATE TRANSFERASE. [Source:RefSeq;Acc:NM_017646]	ENSG00000126740.1	REPRESSOR OF ESTROGEN RECEPTOR ACTIVITY; B-CELL ASSOCIATED PROTEIN. [Source:RefSeq;Acc:NM_007273]	yeast	YGR231C	YOR274W	4	gene neighborhood (4). confidence: medium. previously annotated: no.
ENSG00000043514.2	TRNA ISOPENTENYLPYROPHOSPHATE TRANSFERASE. [Source:RefSeq;Acc:NM_017646]	ENSG00000153481.4		yeast	YOR274W	YKL151C	4	gene neighborhood (2). confidence: medium. previously annotated: no.
ENSG00000043514.2	TRNA ISOPENTENYLPYROPHOSPHATE TRANSFERASE. [Source:RefSeq;Acc:NM_017646]	ENSG00000161533.1	ACYL-COENZYME A OXIDASE 1, PEROXISOMAL (EC 1.3.3.6) (PALMITOYL-COA OXIDASE) (AOX). [Source:SWISSPROT;Acc:Q15067]	yeast	YGL205W	YOR274W	4	gene neighborhood (2). confidence: medium. previously annotated: no.
ENSG00000043514.2	TRNA ISOPENTENYLPYROPHOSPHATE TRANSFERASE. [Source:RefSeq;Acc:NM_017646]	ENSG00000163382.1	APOLIPOPROTEIN A-I BINDING PROTEIN; APOA-I BINDING PROTEIN. [Source:RefSeq;Acc:NM_144772]	yeast	YNL200C	YOR274W	4	gene neighborhood (2). confidence: medium. previously annotated: no.
ENSG00000043514.2	TRNA ISOPENTENYLPYROPHOSPHATE TRANSFERASE. [Source:RefSeq;Acc:NM_017646]	ENSG00000167085.1	PROHIBITIN. [Source:SWISSPROT;Acc:P35232]	yeast	YGR132C	YOR274W	4	gene neighborhood (4). confidence: medium. previously annotated: no.
ENSG00000043514.2	TRNA ISOPENTENYLPYROPHOSPHATE TRANSFERASE. [Source:RefSeq;Acc:NM_017646]	ENSG00000168306.1	ACYL-COENZYME A OXIDASE 2, PEROXISOMAL (EC 1.3.3.6) (BRANCHED-CHAIN ACYL-COA OXIDASE) (BRCACOX) (TRIHYDROXYCOPROSTANOYL-COA OXIDASE) (THCCOX) (THCA-COA OXIDASE). [Source:SWISSPROT;Acc:Q99424]	yeast	YGL205W	YOR274W	3.256	gene neighborhood (2). confidence: medium. previously annotated: no.
ENSG00000043514.2	TRNA ISOPENTENYLPYROPHOSPHATE TRANSFERASE. [Source:RefSeq;Acc:NM_017646]	ENSG00000185100.1	ADENYLOSUCCINATE SYNTHASE-LIKE 1. [Source:RefSeq;Acc:NM_152328]	yeast	YOR274W	YNL220W	4	gene neighborhood (2). confidence: medium. previously annotated: no.
ENSG00000046774.3	MELANOMA-ASSOCIATED ANTIGEN E1 (MAGE-E1 ANTIGEN) (MAGE-C2 ANTIGEN) (HEPATOCELLULAR CARCINOMA-ASSOCIATED ANTIGEN 587) (CANCER-TESTIS ANTIGEN CT10). [Source:SWISSPROT;Acc:Q9UBF1]	ENSG00000107672.1		fly	CG10059	CG13142	3.162	0.999650665
ENSG00000047056.3		ENSG00000175115.4	PHOSPHOFURIN ACIDIC CLUSTER SORTING PROTEIN 1 ISOFORM 1; CYTOSOLIC SORTING PROTEIN PACS-1. [Source:RefSeq;Acc:NM_018026]	fly	CG12333	CG5405	3.989	0.988467467
ENSG00000047056.3		ENSG00000179364.2		fly	CG12333	CG5405	3.989	0.988467467
ENSG00000047230.3	CYTIDINE TRIPHOSPHATE SYNTHASE II; CTP SYNTHETASE TYPE 2; UTP-AMMONIA LIGASE; CTP SYNTHETASE ISOFORM; CYTIDINE 5'-TRIPHOSPHATE SYNTHETASE 2. [Source:RefSeq;Acc:NM_019857]	ENSG00000047230.3	CYTIDINE TRIPHOSPHATE SYNTHASE II; CTP SYNTHETASE TYPE 2; UTP-AMMONIA LIGASE; CTP SYNTHETASE ISOFORM; CYTIDINE 5'-TRIPHOSPHATE SYNTHETASE 2. [Source:RefSeq;Acc:NM_019857]	fly	CG6854	CG6854	2.546	0.587676695
ENSG00000047230.3	CYTIDINE TRIPHOSPHATE SYNTHASE II; CTP SYNTHETASE TYPE 2; UTP-AMMONIA LIGASE; CTP SYNTHETASE ISOFORM; CYTIDINE 5'-TRIPHOSPHATE SYNTHETASE 2. [Source:RefSeq;Acc:NM_019857]	ENSG00000105197.2		fly	CG2713	CG6854	3.273	0.755154073
ENSG00000047230.3	CYTIDINE TRIPHOSPHATE SYNTHASE II; CTP SYNTHETASE TYPE 2; UTP-AMMONIA LIGASE; CTP SYNTHETASE ISOFORM; CYTIDINE 5'-TRIPHOSPHATE SYNTHETASE 2. [Source:RefSeq;Acc:NM_019857]	ENSG00000117751.4	NUCLEAR INHIBITOR OF PROTEIN PHOSPHATASE-1 (NIPP-1) (PROTEIN PHOSPHATASE 1, REGULATORY INHIBITOR SUBUNIT 8) [INCLUDES: ACTIVATOR OF RNA DECAY (EC 3.1.4.-) (ARD-1)]. [Source:SWISSPROT;Acc:Q12972]	fly	CG6854	CG8980	3.273	0.985125897
ENSG00000047230.3	CYTIDINE TRIPHOSPHATE SYNTHASE II; CTP SYNTHETASE TYPE 2; UTP-AMMONIA LIGASE; CTP SYNTHETASE ISOFORM; CYTIDINE 5'-TRIPHOSPHATE SYNTHETASE 2. [Source:RefSeq;Acc:NM_019857]	ENSG00000159692.3	C-TERMINAL BINDING PROTEIN 1 (CTBP1). [Source:SWISSPROT;Acc:Q13363]	fly	CG6854	CG7583	2.798	0.998031067
ENSG00000047230.3	CYTIDINE TRIPHOSPHATE SYNTHASE II; CTP SYNTHETASE TYPE 2; UTP-AMMONIA LIGASE; CTP SYNTHETASE ISOFORM; CYTIDINE 5'-TRIPHOSPHATE SYNTHETASE 2. [Source:RefSeq;Acc:NM_019857]	ENSG00000171793.1	CTP SYNTHASE (EC 6.3.4.2) (UTP--AMMONIA LIGASE) (CTP SYNTHETASE). [Source:SWISSPROT;Acc:P17812]	fly	CG6854	CG6854	3.273	0.587676695
ENSG00000047230.3	CYTIDINE TRIPHOSPHATE SYNTHASE II; CTP SYNTHETASE TYPE 2; UTP-AMMONIA LIGASE; CTP SYNTHETASE ISOFORM; CYTIDINE 5'-TRIPHOSPHATE SYNTHETASE 2. [Source:RefSeq;Acc:NM_019857]	ENSG00000175029.2	C-TERMINAL BINDING PROTEIN 2 (CTBP2). [Source:SWISSPROT;Acc:P56545]	fly	CG6854	CG7583	3.273	0.998031067
ENSG00000047249.3	VACUOLAR ATP SYNTHASE SUBUNIT H (EC 3.6.3.14) (V-ATPASE H SUBUNIT) (VACUOLAR PROTON PUMP H SUBUNIT) (V-ATPASE 50/57 KDA SUBUNITS) (VACUOLAR PROTON PUMP SUBUNIT SFD) (CGI-11). [Source:SWISSPROT;Acc:Q9UI12]	ENSG00000131100.3	VACUOLAR ATP SYNTHASE SUBUNIT E (EC 3.6.3.14) (V-ATPASE E SUBUNIT) (VACUOLAR PROTON PUMP E SUBUNIT) (V-ATPASE 31 KDA SUBUNIT) (P31). [Source:SWISSPROT;Acc:P36543]	fly	CG1088	CG17332	3.608	0.750739975
ENSG00000047249.3	VACUOLAR ATP SYNTHASE SUBUNIT H (EC 3.6.3.14) (V-ATPASE H SUBUNIT) (VACUOLAR PROTON PUMP H SUBUNIT) (V-ATPASE 50/57 KDA SUBUNITS) (VACUOLAR PROTON PUMP SUBUNIT SFD) (CGI-11). [Source:SWISSPROT;Acc:Q9UI12]	ENSG00000171142.1		fly	CG1088	CG17332	2.87	0.750739975
ENSG00000047315.2	DNA-DIRECTED RNA POLYMERASE II 140 KDA POLYPEPTIDE (EC 2.7.7.6) (RNA POLYMERASE II SUBUNIT 2) (RPB2). [Source:SWISSPROT;Acc:P30876]	ENSG00000058262.2	PROTEIN TRANSPORT PROTEIN SEC61 ALPHA SUBUNIT ISOFORM 1 (SEC61 ALPHA- 1). [Source:SWISSPROT;Acc:P38378]	yeast	YLR378C	YOR151C	4	gene neighborhood (3). confidence: medium. previously annotated: no.
ENSG00000047315.2	DNA-DIRECTED RNA POLYMERASE II 140 KDA POLYPEPTIDE (EC 2.7.7.6) (RNA POLYMERASE II SUBUNIT 2) (RPB2). [Source:SWISSPROT;Acc:P30876]	ENSG00000065665.4	PROTEIN TRANSPORT PROTEIN SEC61 ALPHA SUBUNIT ISOFORM 2 (SEC61 ALPHA- 2). [Source:SWISSPROT;Acc:Q9Y2R3]	yeast	YLR378C	YOR151C	3.945	gene neighborhood (3). confidence: medium. previously annotated: no.
ENSG00000047315.2	DNA-DIRECTED RNA POLYMERASE II 140 KDA POLYPEPTIDE (EC 2.7.7.6) (RNA POLYMERASE II SUBUNIT 2) (RPB2). [Source:SWISSPROT;Acc:P30876]	ENSG00000083845.1	40S RIBOSOMAL PROTEIN S5. [Source:SWISSPROT;Acc:P46782]	yeast	YJR123W	YOR151C	4	gene neighborhood (12). confidence: medium. previously annotated: no.
ENSG00000047315.2	DNA-DIRECTED RNA POLYMERASE II 140 KDA POLYPEPTIDE (EC 2.7.7.6) (RNA POLYMERASE II SUBUNIT 2) (RPB2). [Source:SWISSPROT;Acc:P30876]	ENSG00000099817.1	DNA-DIRECTED RNA POLYMERASE II 23 KDA POLYPEPTIDE (EC 2.7.7.6) (RPB25) (XAP4) (RPB5) (RPABC1). [Source:SWISSPROT;Acc:P19388]	yeast	YBR154C	YOR151C	4	gene neighborhood (7) TAP (3). confidence: high. previously annotated: yes.
ENSG00000047315.2	DNA-DIRECTED RNA POLYMERASE II 140 KDA POLYPEPTIDE (EC 2.7.7.6) (RNA POLYMERASE II SUBUNIT 2) (RPB2). [Source:SWISSPROT;Acc:P30876]	ENSG00000102978.3	DNA-DIRECTED RNA POLYMERASE II 33 KDA POLYPEPTIDE (EC 2.7.7.6) (RPB3) (RNA POLYMERASE II SUBUNIT 3) (RPB33) (RPB31). [Source:SWISSPROT;Acc:P19387]	yeast	YIL021W	YOR151C	4	gene neighborhood (2) TAP (3). confidence: high. previously annotated: yes.
ENSG00000047315.2	DNA-DIRECTED RNA POLYMERASE II 140 KDA POLYPEPTIDE (EC 2.7.7.6) (RNA POLYMERASE II SUBUNIT 2) (RPB2). [Source:SWISSPROT;Acc:P30876]	ENSG00000105194.1	SUPPRESSOR OF TY 5 HOMOLOG; SUPPRESSOR OF TY (S.CEREVISIAE) 5 HOMOLOG. [Source:RefSeq;Acc:NM_003169]	yeast	YOR151C	YML010W	4	gene neighborhood (11) TAP (2). confidence: high. previously annotated: no.
ENSG00000047315.2	DNA-DIRECTED RNA POLYMERASE II 140 KDA POLYPEPTIDE (EC 2.7.7.6) (RNA POLYMERASE II SUBUNIT 2) (RPB2). [Source:SWISSPROT;Acc:P30876]	ENSG00000112651.1	MITOCHONDRIAL RIBOSOMAL PROTEIN L2. [Source:RefSeq;Acc:NM_015950]	yeast	YOR151C	YEL050C	4	gene neighborhood (3). confidence: medium. previously annotated: no.
ENSG00000047315.2	DNA-DIRECTED RNA POLYMERASE II 140 KDA POLYPEPTIDE (EC 2.7.7.6) (RNA POLYMERASE II SUBUNIT 2) (RPB2). [Source:SWISSPROT;Acc:P30876]	ENSG00000114686.1	MITOCHONDRIAL 60S RIBOSOMAL PROTEIN L3 (L3MT). [Source:SWISSPROT;Acc:P09001]	yeast	YGR220C	YOR151C	4	gene neighborhood (3). confidence: medium. previously annotated: no.
ENSG00000047315.2	DNA-DIRECTED RNA POLYMERASE II 140 KDA POLYPEPTIDE (EC 2.7.7.6) (RNA POLYMERASE II SUBUNIT 2) (RPB2). [Source:SWISSPROT;Acc:P30876]	ENSG00000122406.2	60S RIBOSOMAL PROTEIN L5. [Source:SWISSPROT;Acc:P46777]	yeast	YPL131W	YOR151C	4	gene neighborhood (3). confidence: medium. previously annotated: no.
ENSG00000047315.2	DNA-DIRECTED RNA POLYMERASE II 140 KDA POLYPEPTIDE (EC 2.7.7.6) (RNA POLYMERASE II SUBUNIT 2) (RPB2). [Source:SWISSPROT;Acc:P30876]	ENSG00000124255.1	40S RIBOSOMAL PROTEIN S2 (S4) (LLREP3 PROTEIN). [Source:SWISSPROT;Acc:P15880]	yeast	YGL123W	YOR151C	4	gene neighborhood (3). confidence: medium. previously annotated: no.
ENSG00000047315.2	DNA-DIRECTED RNA POLYMERASE II 140 KDA POLYPEPTIDE (EC 2.7.7.6) (RNA POLYMERASE II SUBUNIT 2) (RPB2). [Source:SWISSPROT;Acc:P30876]	ENSG00000129973.1	C367G8.3 (NOVEL PROTEIN SIMILAR TO RPL23A (60S RIBOSOMAL PROTEIN L23A)) (60S RIBOSOMAL PROTEIN L23A LIKE). [Source:SPTREMBL;Acc:Q9BR02]	yeast	YOL127W	YOR151C	3.562	gene neighborhood (3). confidence: medium. previously annotated: no.
ENSG00000047315.2	DNA-DIRECTED RNA POLYMERASE II 140 KDA POLYPEPTIDE (EC 2.7.7.6) (RNA POLYMERASE II SUBUNIT 2) (RPB2). [Source:SWISSPROT;Acc:P30876]	ENSG00000136942.1	60S RIBOSOMAL PROTEIN L35. [Source:SWISSPROT;Acc:P42766]	yeast	YDL136W	YOR151C	3.973	gene neighborhood (3). confidence: medium. previously annotated: no.
ENSG00000047315.2	DNA-DIRECTED RNA POLYMERASE II 140 KDA POLYPEPTIDE (EC 2.7.7.6) (RNA POLYMERASE II SUBUNIT 2) (RPB2). [Source:SWISSPROT;Acc:P30876]	ENSG00000137547.1	MITOCHONDRIAL RIBOSOMAL PROTEIN L15. [Source:RefSeq;Acc:NM_014175]	yeast	YNL284C	YOR151C	4	gene neighborhood (3). confidence: medium. previously annotated: no.
ENSG00000047315.2	DNA-DIRECTED RNA POLYMERASE II 140 KDA POLYPEPTIDE (EC 2.7.7.6) (RNA POLYMERASE II SUBUNIT 2) (RPB2). [Source:SWISSPROT;Acc:P30876]	ENSG00000138396.1	40S RIBOSOMAL PROTEIN S15 (RIG PROTEIN). [Source:SWISSPROT;Acc:P11174]	yeast	YOL040C	YOR151C	4	gene neighborhood (3). confidence: medium. previously annotated: no.
ENSG00000047315.2	DNA-DIRECTED RNA POLYMERASE II 140 KDA POLYPEPTIDE (EC 2.7.7.6) (RNA POLYMERASE II SUBUNIT 2) (RPB2). [Source:SWISSPROT;Acc:P30876]	ENSG00000140986.3	60S RIBOSOMAL PROTEIN L3-LIKE. [Source:SWISSPROT;Acc:Q92901]	yeast	YOR063W	YOR151C	4	gene neighborhood (3). confidence: medium. previously annotated: no.
ENSG00000047315.2	DNA-DIRECTED RNA POLYMERASE II 140 KDA POLYPEPTIDE (EC 2.7.7.6) (RNA POLYMERASE II SUBUNIT 2) (RPB2). [Source:SWISSPROT;Acc:P30876]	ENSG00000144231.1	DNA-DIRECTED RNA POLYMERASE II 16 KDA POLYPEPTIDE (EC 2.7.7.6) (RPB4). [Source:SWISSPROT;Acc:O15514]	yeast	YJL140W	YOR151C	4	TAP (3). confidence: medium. previously annotated: yes.
ENSG00000047315.2	DNA-DIRECTED RNA POLYMERASE II 140 KDA POLYPEPTIDE (EC 2.7.7.6) (RNA POLYMERASE II SUBUNIT 2) (RPB2). [Source:SWISSPROT;Acc:P30876]	ENSG00000149273.1	40S RIBOSOMAL PROTEIN S3. [Source:SWISSPROT;Acc:P23396]	yeast	YOR151C	YNL178W	4	gene neighborhood (3). confidence: medium. previously annotated: no.
ENSG00000047315.2	DNA-DIRECTED RNA POLYMERASE II 140 KDA POLYPEPTIDE (EC 2.7.7.6) (RNA POLYMERASE II SUBUNIT 2) (RPB2). [Source:SWISSPROT;Acc:P30876]	ENSG00000156482.2	60S RIBOSOMAL PROTEIN L30. [Source:SWISSPROT;Acc:P04645]	yeast	YGL030W	YOR151C	4	gene neighborhood (4). confidence: medium. previously annotated: no.
ENSG00000047315.2	DNA-DIRECTED RNA POLYMERASE II 140 KDA POLYPEPTIDE (EC 2.7.7.6) (RNA POLYMERASE II SUBUNIT 2) (RPB2). [Source:SWISSPROT;Acc:P30876]	ENSG00000158042.2	MITOCHONDRIAL RIBOSOMAL PROTEIN L17; LYST-INTERACTING PROTEIN LIP2. [Source:RefSeq;Acc:NM_022061]	yeast	YOR151C	YJL063C	4	gene neighborhood (2). confidence: medium. previously annotated: no.
ENSG00000047315.2	DNA-DIRECTED RNA POLYMERASE II 140 KDA POLYPEPTIDE (EC 2.7.7.6) (RNA POLYMERASE II SUBUNIT 2) (RPB2). [Source:SWISSPROT;Acc:P30876]	ENSG00000161970.1	60S RIBOSOMAL PROTEIN L26. [Source:SWISSPROT;Acc:Q02877]	yeast	YGR034W	YOR151C	4	gene neighborhood (3). confidence: medium. previously annotated: no.
ENSG00000047315.2	DNA-DIRECTED RNA POLYMERASE II 140 KDA POLYPEPTIDE (EC 2.7.7.6) (RNA POLYMERASE II SUBUNIT 2) (RPB2). [Source:SWISSPROT;Acc:P30876]	ENSG00000165496.1	RIBOSOMAL PROTEIN L10-LIKE PROTEIN. [Source:RefSeq;Acc:NM_080746]	yeast	YOR151C	YLR075W	3.892	gene neighborhood (3). confidence: medium. previously annotated: no.
ENSG00000047315.2	DNA-DIRECTED RNA POLYMERASE II 140 KDA POLYPEPTIDE (EC 2.7.7.6) (RNA POLYMERASE II SUBUNIT 2) (RPB2). [Source:SWISSPROT;Acc:P30876]	ENSG00000168002.3	DNA-DIRECTED RNA POLYMERASE II 19 KDA POLYPEPTIDE (EC 2.7.7.6) (RPB7). [Source:SWISSPROT;Acc:P52433]	yeast	YDR404C	YOR151C	4	TAP (3). confidence: medium. previously annotated: yes.
ENSG00000047315.2	DNA-DIRECTED RNA POLYMERASE II 140 KDA POLYPEPTIDE (EC 2.7.7.6) (RNA POLYMERASE II SUBUNIT 2) (RPB2). [Source:SWISSPROT;Acc:P30876]	ENSG00000171242.2	60S RIBOSOMAL PROTEIN L10 (QM PROTEIN) (TUMOR SUPPRESSOR QM) (LAMININ RECEPTOR HOMOLOG). [Source:SWISSPROT;Acc:P27635]	yeast	YOR151C	YLR075W	4	gene neighborhood (3). confidence: medium. previously annotated: no.
ENSG00000047315.2	DNA-DIRECTED RNA POLYMERASE II 140 KDA POLYPEPTIDE (EC 2.7.7.6) (RNA POLYMERASE II SUBUNIT 2) (RPB2). [Source:SWISSPROT;Acc:P30876]	ENSG00000171421.1	60S RIBOSOMAL PROTEIN L36, MITOCHONDRIAL PRECURSOR (L36MT) (BRCA1- INTERACTING PROTEIN 1). [Source:SWISSPROT;Acc:Q9P0J6]	yeast	YPL183W-A	YOR151C	4	gene neighborhood (2). confidence: medium. previously annotated: no.
ENSG00000047315.2	DNA-DIRECTED RNA POLYMERASE II 140 KDA POLYPEPTIDE (EC 2.7.7.6) (RNA POLYMERASE II SUBUNIT 2) (RPB2). [Source:SWISSPROT;Acc:P30876]	ENSG00000171453.1	DNA-DIRECTED RNA POLYMERASE I 40 KDA POLYPEPTIDE (EC 2.7.7.6) (RPA40) (RPA39). [Source:SWISSPROT;Acc:O15160]	yeast	YOR151C	YPR110C	4	gene neighborhood (2). confidence: medium. previously annotated: no.
ENSG00000047315.2	DNA-DIRECTED RNA POLYMERASE II 140 KDA POLYPEPTIDE (EC 2.7.7.6) (RNA POLYMERASE II SUBUNIT 2) (RPB2). [Source:SWISSPROT;Acc:P30876]	ENSG00000173070.2	60S RIBOSOMAL PROTEIN L23A. [Source:SWISSPROT;Acc:P29316]	yeast	YOL127W	YOR151C	4	gene neighborhood (3). confidence: medium. previously annotated: no.
ENSG00000047315.2	DNA-DIRECTED RNA POLYMERASE II 140 KDA POLYPEPTIDE (EC 2.7.7.6) (RNA POLYMERASE II SUBUNIT 2) (RPB2). [Source:SWISSPROT;Acc:P30876]	ENSG00000181222.2	DNA-DIRECTED RNA POLYMERASE II LARGEST SUBUNIT (EC 2.7.7.6) (RPB1). [Source:SWISSPROT;Acc:P24928]	yeast	YDL140C	YOR151C	4	TAP (3). confidence: medium. previously annotated: yes.
ENSG00000047315.2	DNA-DIRECTED RNA POLYMERASE II 140 KDA POLYPEPTIDE (EC 2.7.7.6) (RNA POLYMERASE II SUBUNIT 2) (RPB2). [Source:SWISSPROT;Acc:P30876]	ENSG00000183093.1	60S RIBOSOMAL PROTEIN L12, MITOCHONDRIAL PRECURSOR (L12MT) (5C5-2). [Source:SWISSPROT;Acc:P52815]	yeast	YGL068W	YOR151C	4	gene neighborhood (14). confidence: medium. previously annotated: no.
ENSG00000047315.2	DNA-DIRECTED RNA POLYMERASE II 140 KDA POLYPEPTIDE (EC 2.7.7.6) (RNA POLYMERASE II SUBUNIT 2) (RPB2). [Source:SWISSPROT;Acc:P30876]	ENSG00000186894.1	PUTATIVE EUKARYOTIC TRANSLATION INITIATION FACTOR 1A (EIF-1A) (EIF- 4C). [Source:SWISSPROT;Acc:O75642]	yeast	YMR260C	YOR151C	4	gene neighborhood (2). confidence: medium. previously annotated: no.
ENSG00000047343.3	MYOSIN VA (MYOSIN 5A) (DILUTE MYOSIN HEAVY CHAIN, NON-MUSCLE) (MYOSIN HEAVY CHAIN 12) (MYOXIN). [Source:SWISSPROT;Acc:Q9Y4I1]	ENSG00000047343.3	MYOSIN VA (MYOSIN 5A) (DILUTE MYOSIN HEAVY CHAIN, NON-MUSCLE) (MYOSIN HEAVY CHAIN 12) (MYOXIN). [Source:SWISSPROT;Acc:Q9Y4I1]	yeast	YAL029C	YOR326W	3.247	TAP (1) HMS-PCI (2). confidence: high. previously annotated: yes.
ENSG00000047343.3	MYOSIN VA (MYOSIN 5A) (DILUTE MYOSIN HEAVY CHAIN, NON-MUSCLE) (MYOSIN HEAVY CHAIN 12) (MYOXIN). [Source:SWISSPROT;Acc:Q9Y4I1]	ENSG00000128833.2	MYOSIN VC (MYOSIN 5C). [Source:SWISSPROT;Acc:Q9NQX4]	yeast	YAL029C	YOR326W	2.588	TAP (1) HMS-PCI (2). confidence: high. previously annotated: yes.
ENSG00000047343.3	MYOSIN VA (MYOSIN 5A) (DILUTE MYOSIN HEAVY CHAIN, NON-MUSCLE) (MYOSIN HEAVY CHAIN 12) (MYOXIN). [Source:SWISSPROT;Acc:Q9Y4I1]	ENSG00000132024.4		worm	Y37H9A.3	F36D4.3	3.863	CORE_2
ENSG00000047343.3	MYOSIN VA (MYOSIN 5A) (DILUTE MYOSIN HEAVY CHAIN, NON-MUSCLE) (MYOSIN HEAVY CHAIN 12) (MYOXIN). [Source:SWISSPROT;Acc:Q9Y4I1]	ENSG00000154222.1		worm	Y37H9A.3	F36D4.3	3.106	CORE_2
ENSG00000047343.3	MYOSIN VA (MYOSIN 5A) (DILUTE MYOSIN HEAVY CHAIN, NON-MUSCLE) (MYOSIN HEAVY CHAIN 12) (MYOXIN). [Source:SWISSPROT;Acc:Q9Y4I1]	ENSG00000167306.4	MYOSIN VB (MYOSIN 5B) (FRAGMENT). [Source:SWISSPROT;Acc:Q9ULV0]	yeast	YAL029C	YOR326W	2.447	TAP (1) HMS-PCI (2). confidence: high. previously annotated: yes.
ENSG00000047579.3	DYSTROBREVIN BINDING PROTEIN 1; DYSBINDIN. [Source:RefSeq;Acc:NM_032122]	ENSG00000101997.1	JM1 PROTEIN. [Source:RefSeq;Acc:NM_014008]	fly	CG6856	CG9951	4	0.954831994
ENSG00000047579.3	DYSTROBREVIN BINDING PROTEIN 1; DYSBINDIN. [Source:RefSeq;Acc:NM_032122]	ENSG00000103351.1		fly	CG17599	CG6856	4	0.801556955
ENSG00000047579.3	DYSTROBREVIN BINDING PROTEIN 1; DYSBINDIN. [Source:RefSeq;Acc:NM_032122]	ENSG00000161973.1		fly	CG10750	CG6856	4	0.508280245
ENSG00000047617.3		ENSG00000174606.1		fly	CG12273	CG16718	3.191	0.768632353
ENSG00000047849.4	MICROTUBULE-ASSOCIATED PROTEIN 4 (MAP 4). [Source:SWISSPROT;Acc:P27816]	ENSG00000166887.4	VAM6/VPS39-LIKE PROTEIN (HVAM6P). [Source:SWISSPROT;Acc:Q96JC1]	worm	F42G9.9	T08G5.5	4	CORE_2
ENSG00000047932.2	PDZ/COILED-COIL DOMAIN BINDING PARTNER FOR THE RHO-FAMILY GTPASE TC10; FUSED IN GLIOBLASTOMA; GOLGI ASSOCIATED PDZ AND COILED-COIL MOTIF CONTAINING PROTEIN; CFTR-ASSOCIATED LIGAND. [Source:RefSeq;Acc:NM_020399]	ENSG00000047932.2	PDZ/COILED-COIL DOMAIN BINDING PARTNER FOR THE RHO-FAMILY GTPASE TC10; FUSED IN GLIOBLASTOMA; GOLGI ASSOCIATED PDZ AND COILED-COIL MOTIF CONTAINING PROTEIN; CFTR-ASSOCIATED LIGAND. [Source:RefSeq;Acc:NM_020399]	worm	ZK849.2	ZK849.2	3.97	CORE_1
ENSG00000047932.2	PDZ/COILED-COIL DOMAIN BINDING PARTNER FOR THE RHO-FAMILY GTPASE TC10; FUSED IN GLIOBLASTOMA; GOLGI ASSOCIATED PDZ AND COILED-COIL MOTIF CONTAINING PROTEIN; CFTR-ASSOCIATED LIGAND. [Source:RefSeq;Acc:NM_020399]	ENSG00000064042.4	SIMILAR TO LIM DOMAIN ONLY 7 (FRAGMENT). [Source:SPTREMBL;Acc:Q8N6M2]	worm	ZK849.2	F28F5.3	3.113	CORE_2
ENSG00000047932.2	PDZ/COILED-COIL DOMAIN BINDING PARTNER FOR THE RHO-FAMILY GTPASE TC10; FUSED IN GLIOBLASTOMA; GOLGI ASSOCIATED PDZ AND COILED-COIL MOTIF CONTAINING PROTEIN; CFTR-ASSOCIATED LIGAND. [Source:RefSeq;Acc:NM_020399]	ENSG00000077942.4	FIBULIN-1 PRECURSOR. [Source:SWISSPROT;Acc:P23142]	worm	ZK849.2	F56H11.1	3.063	CORE_2
ENSG00000047932.2	PDZ/COILED-COIL DOMAIN BINDING PARTNER FOR THE RHO-FAMILY GTPASE TC10; FUSED IN GLIOBLASTOMA; GOLGI ASSOCIATED PDZ AND COILED-COIL MOTIF CONTAINING PROTEIN; CFTR-ASSOCIATED LIGAND. [Source:RefSeq;Acc:NM_020399]	ENSG00000088247.3	KH-TYPE SPLICING REGULATORY PROTEIN (FUSE BINDING PROTEIN 2); KH-TYPE SPLICING REGULATORY PROTEIN (FUSE-BINDING PROTEIN 2). [Source:RefSeq;Acc:NM_003685]	worm	C12D8.1	ZK849.2	3.985	CORE_1
ENSG00000047932.2	PDZ/COILED-COIL DOMAIN BINDING PARTNER FOR THE RHO-FAMILY GTPASE TC10; FUSED IN GLIOBLASTOMA; GOLGI ASSOCIATED PDZ AND COILED-COIL MOTIF CONTAINING PROTEIN; CFTR-ASSOCIATED LIGAND. [Source:RefSeq;Acc:NM_020399]	ENSG00000100106.4	PROTEIN TARA (TRIO-ASSOCIATED REPEAT ON ACTIN) (HRIHFB2122). [Source:SWISSPROT;Acc:Q9H2D6]	worm	ZK849.2	F10G8.8	3.222	CORE_1
ENSG00000047932.2	PDZ/COILED-COIL DOMAIN BINDING PARTNER FOR THE RHO-FAMILY GTPASE TC10; FUSED IN GLIOBLASTOMA; GOLGI ASSOCIATED PDZ AND COILED-COIL MOTIF CONTAINING PROTEIN; CFTR-ASSOCIATED LIGAND. [Source:RefSeq;Acc:NM_020399]	ENSG00000104695.1	SERINE/THREONINE PROTEIN PHOSPHATASE 2A, CATALYTIC SUBUNIT, BETA ISOFORM (EC 3.1.3.16) (PP2A-BETA). [Source:SWISSPROT;Acc:P11082]	worm	ZK849.2	F38H4.9	3.985	CORE_2
ENSG00000047932.2	PDZ/COILED-COIL DOMAIN BINDING PARTNER FOR THE RHO-FAMILY GTPASE TC10; FUSED IN GLIOBLASTOMA; GOLGI ASSOCIATED PDZ AND COILED-COIL MOTIF CONTAINING PROTEIN; CFTR-ASSOCIATED LIGAND. [Source:RefSeq;Acc:NM_020399]	ENSG00000107164.4	FUSE BINDING PROTEIN 3 (FRAGMENT). [Source:SPTREMBL;Acc:Q92946]	worm	C12D8.1	ZK849.2	3.212	CORE_1
ENSG00000047932.2	PDZ/COILED-COIL DOMAIN BINDING PARTNER FOR THE RHO-FAMILY GTPASE TC10; FUSED IN GLIOBLASTOMA; GOLGI ASSOCIATED PDZ AND COILED-COIL MOTIF CONTAINING PROTEIN; CFTR-ASSOCIATED LIGAND. [Source:RefSeq;Acc:NM_020399]	ENSG00000111913.1		worm	ZK849.2	C27H2.3	3.985	CORE_2
ENSG00000047932.2	PDZ/COILED-COIL DOMAIN BINDING PARTNER FOR THE RHO-FAMILY GTPASE TC10; FUSED IN GLIOBLASTOMA; GOLGI ASSOCIATED PDZ AND COILED-COIL MOTIF CONTAINING PROTEIN; CFTR-ASSOCIATED LIGAND. [Source:RefSeq;Acc:NM_020399]	ENSG00000113575.1	SERINE/THREONINE PROTEIN PHOSPHATASE 2A, CATALYTIC SUBUNIT, ALPHA ISOFORM (EC 3.1.3.16) (PP2A-ALPHA) (REPLICATION PROTEIN C) (RP-C). [Source:SWISSPROT;Acc:P05323]	worm	ZK849.2	F38H4.9	3.735	CORE_2
ENSG00000047932.2	PDZ/COILED-COIL DOMAIN BINDING PARTNER FOR THE RHO-FAMILY GTPASE TC10; FUSED IN GLIOBLASTOMA; GOLGI ASSOCIATED PDZ AND COILED-COIL MOTIF CONTAINING PROTEIN; CFTR-ASSOCIATED LIGAND. [Source:RefSeq;Acc:NM_020399]	ENSG00000119669.1		worm	ZK849.2	M04G12.1	3.447	CORE_1
ENSG00000047932.2	PDZ/COILED-COIL DOMAIN BINDING PARTNER FOR THE RHO-FAMILY GTPASE TC10; FUSED IN GLIOBLASTOMA; GOLGI ASSOCIATED PDZ AND COILED-COIL MOTIF CONTAINING PROTEIN; CFTR-ASSOCIATED LIGAND. [Source:RefSeq;Acc:NM_020399]	ENSG00000125902.1	DJ850E9.1 (NOVEL C2H2 TYPE ZINC FINGER PROTEIN SIMILAR TO DROSOPHILA SCRATCH (SCRT), SLUG AND XENOPUS SNAIL) (FRAGMENT). [Source:SPTREMBL;Acc:Q9NQ03]	worm	F43G9.11	ZK849.2	3.506	CORE_1
ENSG00000047932.2	PDZ/COILED-COIL DOMAIN BINDING PARTNER FOR THE RHO-FAMILY GTPASE TC10; FUSED IN GLIOBLASTOMA; GOLGI ASSOCIATED PDZ AND COILED-COIL MOTIF CONTAINING PROTEIN; CFTR-ASSOCIATED LIGAND. [Source:RefSeq;Acc:NM_020399]	ENSG00000133030.3	RHO INTERACTING PROTEIN 3. [Source:RefSeq;Acc:NM_015134]	worm	ZK849.2	F10G8.8	3.985	CORE_1
ENSG00000047932.2	PDZ/COILED-COIL DOMAIN BINDING PARTNER FOR THE RHO-FAMILY GTPASE TC10; FUSED IN GLIOBLASTOMA; GOLGI ASSOCIATED PDZ AND COILED-COIL MOTIF CONTAINING PROTEIN; CFTR-ASSOCIATED LIGAND. [Source:RefSeq;Acc:NM_020399]	ENSG00000135047.1	CATHEPSIN L PRECURSOR (EC 3.4.22.15) (MAJOR EXCRETED PROTEIN) (MEP). [Source:SWISSPROT;Acc:P07711]	worm	ZK849.2	T03E6.7	3.985	CORE_1
ENSG00000047932.2	PDZ/COILED-COIL DOMAIN BINDING PARTNER FOR THE RHO-FAMILY GTPASE TC10; FUSED IN GLIOBLASTOMA; GOLGI ASSOCIATED PDZ AND COILED-COIL MOTIF CONTAINING PROTEIN; CFTR-ASSOCIATED LIGAND. [Source:RefSeq;Acc:NM_020399]	ENSG00000136153.4	LIM DOMAIN ONLY 7; ZINC-FINGER DOMAIN-CONTAINING PROTEIN; LOMP PROTEIN; F-BOX ONLY PROTEIN 20; F-BOX PROTEIN FBX20. [Source:RefSeq;Acc:NM_005358]	worm	ZK849.2	F28F5.3	3.985	CORE_2
ENSG00000047932.2	PDZ/COILED-COIL DOMAIN BINDING PARTNER FOR THE RHO-FAMILY GTPASE TC10; FUSED IN GLIOBLASTOMA; GOLGI ASSOCIATED PDZ AND COILED-COIL MOTIF CONTAINING PROTEIN; CFTR-ASSOCIATED LIGAND. [Source:RefSeq;Acc:NM_020399]	ENSG00000136943.1	CATHEPSIN L2 PRECURSOR (EC 3.4.22.43) (CATHEPSIN V) (CATHEPSIN U). [Source:SWISSPROT;Acc:O60911]	worm	ZK849.2	T03E6.7	3.574	CORE_1
ENSG00000047932.2	PDZ/COILED-COIL DOMAIN BINDING PARTNER FOR THE RHO-FAMILY GTPASE TC10; FUSED IN GLIOBLASTOMA; GOLGI ASSOCIATED PDZ AND COILED-COIL MOTIF CONTAINING PROTEIN; CFTR-ASSOCIATED LIGAND. [Source:RefSeq;Acc:NM_020399]	ENSG00000137574.2	PRIP-INTERACTING PROTEIN PIPMT; PRIP-INTERACTING PROTEIN WITH METHYLTRANSFERASE DOMAIN. [Source:RefSeq;Acc:NM_024831]	worm	ZK849.2	T08G11.4	3.985	CORE_2
ENSG00000047932.2	PDZ/COILED-COIL DOMAIN BINDING PARTNER FOR THE RHO-FAMILY GTPASE TC10; FUSED IN GLIOBLASTOMA; GOLGI ASSOCIATED PDZ AND COILED-COIL MOTIF CONTAINING PROTEIN; CFTR-ASSOCIATED LIGAND. [Source:RefSeq;Acc:NM_020399]	ENSG00000140990.3	NADH-UBIQUINONE OXIDOREDUCTASE PDSW SUBUNIT (EC 1.6.5.3) (EC 1.6.99.3) (COMPLEX I-PDSW) (CI-PDSW). [Source:SWISSPROT;Acc:O96000]	worm	ZK849.2	F59C6.5	3.985	CORE_1
ENSG00000047932.2	PDZ/COILED-COIL DOMAIN BINDING PARTNER FOR THE RHO-FAMILY GTPASE TC10; FUSED IN GLIOBLASTOMA; GOLGI ASSOCIATED PDZ AND COILED-COIL MOTIF CONTAINING PROTEIN; CFTR-ASSOCIATED LIGAND. [Source:RefSeq;Acc:NM_020399]	ENSG00000153487.3	INHIBITOR OF GROWTH FAMILY, MEMBER 1; INHIBITOR OF GROWTH 1. [Source:RefSeq;Acc:NM_005537]	worm	ZK849.2	Y51H1A.4	3.447	CORE_2
ENSG00000047932.2	PDZ/COILED-COIL DOMAIN BINDING PARTNER FOR THE RHO-FAMILY GTPASE TC10; FUSED IN GLIOBLASTOMA; GOLGI ASSOCIATED PDZ AND COILED-COIL MOTIF CONTAINING PROTEIN; CFTR-ASSOCIATED LIGAND. [Source:RefSeq;Acc:NM_020399]	ENSG00000162613.3	FAR UPSTREAM ELEMENT-BINDING PROTEIN; FAR UPSTREAM ELEMENT BINDING PROTEIN; FUSE-BINDING PROTEIN. [Source:RefSeq;Acc:NM_003902]	worm	C12D8.1	ZK849.2	3.409	CORE_1
ENSG00000047932.2	PDZ/COILED-COIL DOMAIN BINDING PARTNER FOR THE RHO-FAMILY GTPASE TC10; FUSED IN GLIOBLASTOMA; GOLGI ASSOCIATED PDZ AND COILED-COIL MOTIF CONTAINING PROTEIN; CFTR-ASSOCIATED LIGAND. [Source:RefSeq;Acc:NM_020399]	ENSG00000163520.1	FIBULIN-2 PRECURSOR. [Source:SWISSPROT;Acc:P98095]	worm	ZK849.2	F56H11.1	3.985	CORE_2
ENSG00000047932.2	PDZ/COILED-COIL DOMAIN BINDING PARTNER FOR THE RHO-FAMILY GTPASE TC10; FUSED IN GLIOBLASTOMA; GOLGI ASSOCIATED PDZ AND COILED-COIL MOTIF CONTAINING PROTEIN; CFTR-ASSOCIATED LIGAND. [Source:RefSeq;Acc:NM_020399]	ENSG00000168264.1		worm	ZK849.2	M04G12.1	3.985	CORE_1
ENSG00000047932.2	PDZ/COILED-COIL DOMAIN BINDING PARTNER FOR THE RHO-FAMILY GTPASE TC10; FUSED IN GLIOBLASTOMA; GOLGI ASSOCIATED PDZ AND COILED-COIL MOTIF CONTAINING PROTEIN; CFTR-ASSOCIATED LIGAND. [Source:RefSeq;Acc:NM_020399]	ENSG00000168395.2	P28 ING5. [Source:RefSeq;Acc:NM_032329]	worm	ZK849.2	Y51H1A.4	3.099	CORE_2
ENSG00000047932.2	PDZ/COILED-COIL DOMAIN BINDING PARTNER FOR THE RHO-FAMILY GTPASE TC10; FUSED IN GLIOBLASTOMA; GOLGI ASSOCIATED PDZ AND COILED-COIL MOTIF CONTAINING PROTEIN; CFTR-ASSOCIATED LIGAND. [Source:RefSeq;Acc:NM_020399]	ENSG00000168556.1	INHIBITOR OF GROWTH FAMILY, MEMBER 1-LIKE; INHIBITOR OF GROWTH 1-LIKE. [Source:RefSeq;Acc:NM_001564]	worm	ZK849.2	Y51H1A.4	3.985	CORE_2
ENSG00000047932.2	PDZ/COILED-COIL DOMAIN BINDING PARTNER FOR THE RHO-FAMILY GTPASE TC10; FUSED IN GLIOBLASTOMA; GOLGI ASSOCIATED PDZ AND COILED-COIL MOTIF CONTAINING PROTEIN; CFTR-ASSOCIATED LIGAND. [Source:RefSeq;Acc:NM_020399]	ENSG00000182084.1	SCRATCH; SCRATCH 1. [Source:RefSeq;Acc:NM_031309]	worm	F43G9.11	ZK849.2	3.985	CORE_1
ENSG00000048052.4	HISTONE DEACETYLASE 9 (HD9) (HD7B) (HD7). [Source:SWISSPROT;Acc:Q9UKV0]	ENSG00000164924.3	14-3-3 PROTEIN ZETA/DELTA (PROTEIN KINASE C INHIBITOR PROTEIN-1) (KCIP-1) (FACTOR ACTIVATING EXOENZYME S) (FAS). [Source:SWISSPROT;Acc:P29312]	fly	CG1770	CG17870	3.288	0.563214966
ENSG00000048052.4	HISTONE DEACETYLASE 9 (HD9) (HD7B) (HD7). [Source:SWISSPROT;Acc:Q9UKV0]	ENSG00000166913.3	14-3-3 PROTEIN BETA/ALPHA (PROTEIN KINASE C INHIBITOR PROTEIN-1) (KCIP-1) (PROTEIN 1054). [Source:SWISSPROT;Acc:P31946]	fly	CG1770	CG17870	2.554	0.563214966
ENSG00000048392.1	RIBONUCLEOTIDE REDUCTASE M2 B (TP53 INDUCIBLE); P53-INDUCIBLE RIBONUCLEOTIDE REDUCTASE SMALL SUBUNIT 2 HOMOLOG. [Source:RefSeq;Acc:NM_015713]	ENSG00000100242.3	SAD1/UNC-84-LIKE PROTEIN 2. [Source:SWISSPROT;Acc:Q9UH99]	fly	CG18584	CG8975	3.076	0.763601484
ENSG00000048392.1	RIBONUCLEOTIDE REDUCTASE M2 B (TP53 INDUCIBLE); P53-INDUCIBLE RIBONUCLEOTIDE REDUCTASE SMALL SUBUNIT 2 HOMOLOG. [Source:RefSeq;Acc:NM_015713]	ENSG00000105472.2	STEM CELL GROWTH FACTOR; LYMPHOCYTE SECRETED C-TYPE LECTIN; LYMPHOCYTE SECRETED C-TYPE LECTIN. [Source:RefSeq;Acc:NM_002975]	fly	CG17797	CG8975	1.269	0.825764063
ENSG00000048392.1	RIBONUCLEOTIDE REDUCTASE M2 B (TP53 INDUCIBLE); P53-INDUCIBLE RIBONUCLEOTIDE REDUCTASE SMALL SUBUNIT 2 HOMOLOG. [Source:RefSeq;Acc:NM_015713]	ENSG00000114573.1	VACUOLAR ATP SYNTHASE CATALYTIC SUBUNIT A, UBIQUITOUS ISOFORM (EC 3.6.3.14) (V-ATPASE A SUBUNIT 1) (VACUOLAR PROTON PUMP ALPHA SUBUNIT 1) (V-ATPASE 69 KDA SUBUNIT 1) (ISOFORM VA68). [Source:SWISSPROT;Acc:P38606]	yeast	YDL185W	YJL026W	3.322	gene fusion (1) HMS-PCI (2). confidence: high. previously annotated: no.
ENSG00000048392.1	RIBONUCLEOTIDE REDUCTASE M2 B (TP53 INDUCIBLE); P53-INDUCIBLE RIBONUCLEOTIDE REDUCTASE SMALL SUBUNIT 2 HOMOLOG. [Source:RefSeq;Acc:NM_015713]	ENSG00000137714.1	ADRENODOXIN, MITOCHONDRIAL PRECURSOR (ADRENAL FERREDOXIN) (HEPATOREDOXIN) (FERREDOXIN 1). [Source:SWISSPROT;Acc:P10109]	yeast	YPL252C	YJL026W	3.322	gene neighborhood (3). confidence: medium. previously annotated: no.
ENSG00000048392.1	RIBONUCLEOTIDE REDUCTASE M2 B (TP53 INDUCIBLE); P53-INDUCIBLE RIBONUCLEOTIDE REDUCTASE SMALL SUBUNIT 2 HOMOLOG. [Source:RefSeq;Acc:NM_015713]	ENSG00000149100.2	DENDRITIC CELL PROTEIN. [Source:RefSeq;Acc:NM_006360]	worm	K08F11.3	C03C10.3	4	CORE_2
ENSG00000048392.1	RIBONUCLEOTIDE REDUCTASE M2 B (TP53 INDUCIBLE); P53-INDUCIBLE RIBONUCLEOTIDE REDUCTASE SMALL SUBUNIT 2 HOMOLOG. [Source:RefSeq;Acc:NM_015713]	ENSG00000163815.1	TETRANECTIN PRECURSOR (TN) (PLASMINOGEN-KRINGLE 4 BINDING PROTEIN). [Source:SWISSPROT;Acc:P05452]	fly	CG17797	CG8975	2.179	0.825764063
ENSG00000048392.1	RIBONUCLEOTIDE REDUCTASE M2 B (TP53 INDUCIBLE); P53-INDUCIBLE RIBONUCLEOTIDE REDUCTASE SMALL SUBUNIT 2 HOMOLOG. [Source:RefSeq;Acc:NM_015713]	ENSG00000164828.3	SAD1/UNC-84 PROTEIN-LIKE 1. [Source:SWISSPROT;Acc:O94901]	fly	CG18584	CG8975	2.183	0.763601484
ENSG00000048392.1	RIBONUCLEOTIDE REDUCTASE M2 B (TP53 INDUCIBLE); P53-INDUCIBLE RIBONUCLEOTIDE REDUCTASE SMALL SUBUNIT 2 HOMOLOG. [Source:RefSeq;Acc:NM_015713]	ENSG00000166509.1	C-TYPE LECTIN SUPERFAMILY MEMBER 1 PRECURSOR (CARTILAGE-DERIVED C-TYPE LECTIN). [Source:SWISSPROT;Acc:O75596]	fly	CG17797	CG8975	1.501	0.825764063
ENSG00000048392.1	RIBONUCLEOTIDE REDUCTASE M2 B (TP53 INDUCIBLE); P53-INDUCIBLE RIBONUCLEOTIDE REDUCTASE SMALL SUBUNIT 2 HOMOLOG. [Source:RefSeq;Acc:NM_015713]	ENSG00000167325.3	RIBONUCLEOSIDE-DIPHOSPHATE REDUCTASE M1 CHAIN (EC 1.17.4.1) (RIBONUCLEOTIDE REDUCTASE LARGE CHAIN). [Source:SWISSPROT;Acc:P23921]	yeast	YJL026W	YER070W	2.903	gene neighborhood (13) HMS-PCI (2). confidence: high. previously annotated: yes.
ENSG00000048740.3	CUG TRIPLET REPEAT, RNA BINDING PROTEIN 2; ELAV-TYPE RNA-BINDING PROTEIN; CUG TRIPLET REPEAT,RNA-BINDING PROTEIN 2; CUG TRIPLET REPEAT, RNA-BINDING PROTEIN 2; NEUROBLASTOMA APOPTOSIS-RELATED RNA-BINDING PROTEIN. [Source:RefSeq;Acc:NM_006561]	ENSG00000066044.1	ELAV-LIKE PROTEIN 1 (HU-ANTIGEN R) (HUR). [Source:SWISSPROT;Acc:Q15717]	worm	F35H8.5	T01D1.2	2.981	CORE_2
ENSG00000048740.3	CUG TRIPLET REPEAT, RNA BINDING PROTEIN 2; ELAV-TYPE RNA-BINDING PROTEIN; CUG TRIPLET REPEAT,RNA-BINDING PROTEIN 2; CUG TRIPLET REPEAT, RNA-BINDING PROTEIN 2; NEUROBLASTOMA APOPTOSIS-RELATED RNA-BINDING PROTEIN. [Source:RefSeq;Acc:NM_006561]	ENSG00000107105.3	ELAV-LIKE PROTEIN 2 (HU-ANTIGEN B) (HUB) (ELAV-LIKE NEURONAL PROTEIN 1) (NERVOUS SYSTEM-SPECIFIC RNA BINDING PROTEIN HEL-N1). [Source:SWISSPROT;Acc:Q12926]	worm	F35H8.5	T01D1.2	3.244	CORE_2
ENSG00000048740.3	CUG TRIPLET REPEAT, RNA BINDING PROTEIN 2; ELAV-TYPE RNA-BINDING PROTEIN; CUG TRIPLET REPEAT,RNA-BINDING PROTEIN 2; CUG TRIPLET REPEAT, RNA-BINDING PROTEIN 2; NEUROBLASTOMA APOPTOSIS-RELATED RNA-BINDING PROTEIN. [Source:RefSeq;Acc:NM_006561]	ENSG00000112183.1		worm	T22B2.4	T01D1.2	3.61	CORE_2
ENSG00000048740.3	CUG TRIPLET REPEAT, RNA BINDING PROTEIN 2; ELAV-TYPE RNA-BINDING PROTEIN; CUG TRIPLET REPEAT,RNA-BINDING PROTEIN 2; CUG TRIPLET REPEAT, RNA-BINDING PROTEIN 2; NEUROBLASTOMA APOPTOSIS-RELATED RNA-BINDING PROTEIN. [Source:RefSeq;Acc:NM_006561]	ENSG00000130171.4	ELAV-LIKE PROTEIN 3 (HU-ANTIGEN C) (HUC) (PARANEOPLASTIC CEREBELLAR DEGENERATION-ASSOCIATED ANTIGEN) (PARANEOPLASTIC LIMBIC ENCEPHALITIS ANTIGEN 21). [Source:SWISSPROT;Acc:Q14576]	worm	F35H8.5	T01D1.2	3.61	CORE_2
ENSG00000048740.3	CUG TRIPLET REPEAT, RNA BINDING PROTEIN 2; ELAV-TYPE RNA-BINDING PROTEIN; CUG TRIPLET REPEAT,RNA-BINDING PROTEIN 2; CUG TRIPLET REPEAT, RNA-BINDING PROTEIN 2; NEUROBLASTOMA APOPTOSIS-RELATED RNA-BINDING PROTEIN. [Source:RefSeq;Acc:NM_006561]	ENSG00000132819.2	RNA-BINDING REGION CONTAINING PROTEIN 1 (HSRNASEB) (SSDNA BINDING PROTEIN SEB4) (CLL-ASSOCIATED ANTIGEN KW-5). [Source:SWISSPROT;Acc:Q9H0Z9]	worm	T22B2.4	T01D1.2	3.021	CORE_2
ENSG00000048740.3	CUG TRIPLET REPEAT, RNA BINDING PROTEIN 2; ELAV-TYPE RNA-BINDING PROTEIN; CUG TRIPLET REPEAT,RNA-BINDING PROTEIN 2; CUG TRIPLET REPEAT, RNA-BINDING PROTEIN 2; NEUROBLASTOMA APOPTOSIS-RELATED RNA-BINDING PROTEIN. [Source:RefSeq;Acc:NM_006561]	ENSG00000162374.3	ELAV-LIKE PROTEIN 4 (PARANEOPLASTIC ENCEPHALOMYELITIS ANTIGEN HUD) (HU-ANTIGEN D). [Source:SWISSPROT;Acc:P26378]	worm	F35H8.5	T01D1.2	3.265	CORE_2
ENSG00000048991.3	R3H DOMAIN PROTEIN 1. [Source:SWISSPROT;Acc:Q15032]	ENSG00000064655.4	EYES ABSENT HOMOLOG 2. [Source:SWISSPROT;Acc:O00167]	worm	C49A1.4	ZK121.2	3.318	CORE_2
ENSG00000048991.3	R3H DOMAIN PROTEIN 1. [Source:SWISSPROT;Acc:Q15032]	ENSG00000104313.2	EYES ABSENT HOMOLOG 1. [Source:SWISSPROT;Acc:Q99502]	worm	C49A1.4	ZK121.2	3.406	CORE_2
ENSG00000048991.3	R3H DOMAIN PROTEIN 1. [Source:SWISSPROT;Acc:Q15032]	ENSG00000112319.4	EYES ABSENT HOMOLOG 4. [Source:SWISSPROT;Acc:O95677]	worm	C49A1.4	ZK121.2	3.428	CORE_2
ENSG00000048991.3	R3H DOMAIN PROTEIN 1. [Source:SWISSPROT;Acc:Q15032]	ENSG00000122367.4	ZASP PROTEIN (FRAGMENT). [Source:SPTREMBL;Acc:Q9Y4Z3]	worm	T11B7.4	ZK121.2	4	CORE_1
ENSG00000048991.3	R3H DOMAIN PROTEIN 1. [Source:SWISSPROT;Acc:Q15032]	ENSG00000158161.3	EYES ABSENT HOMOLOG 3. [Source:SWISSPROT;Acc:Q99504]	worm	C49A1.4	ZK121.2	4	CORE_2
ENSG00000048991.3	R3H DOMAIN PROTEIN 1. [Source:SWISSPROT;Acc:Q15032]	ENSG00000163110.2	LIM PROTEIN (SIMILAR TO RAT PROTEIN KINASE C-BINDING ENIGMA); ENIGMA HOMOLOG. [Source:RefSeq;Acc:NM_006457]	worm	T11B7.4	ZK121.2	3.06	CORE_1
ENSG00000049245.1	VESICLE-ASSOCIATED MEMBRANE PROTEIN 3 (VAMP-3) (SYNAPTOBREVIN 3) (CELLUBREVIN) (CEB). [Source:SWISSPROT;Acc:Q15836]	ENSG00000101199.1	ADP-RIBOSYLATION FACTOR GTPASE ACTIVATING PROTEIN 1 (ADP-RIBOSYLATION FACTOR 1 GTPASE ACTIVATING PROTEIN) (ARF1 GAP) (ARF1-DIRECTED GTPASE- ACTIVATING PROTEIN) (GAP PROTEIN). [Source:SWISSPROT;Acc:Q8N6T3]	yeast	YDL226C	YOR327C	3.415	two-hybrid (29). confidence: medium. previously annotated: no.
ENSG00000049283.3	EPSIN 3. [Source:RefSeq;Acc:NM_017957]	ENSG00000105643.1		worm	R06B9.1	T04C10.2	2.281	CORE_1
ENSG00000049283.3	EPSIN 3. [Source:RefSeq;Acc:NM_017957]	ENSG00000169107.3	HYDROXYINDOLE O-METHYLTRANSFERASE (EC 2.1.1.4) (HIOMT) (ACETYLSEROTONIN O-METHYLTRANSFERASE) (ASMT). [Source:SWISSPROT;Acc:P46597]	yeast	YDL161W	YOR111W	3.132	two-hybrid (23). confidence: medium. previously annotated: no.
ENSG00000049319.1	3-OXO-5-ALPHA-STEROID 4-DEHYDROGENASE 2 (EC 1.3.99.5) (STEROID 5-ALPHA-REDUCTASE 2) (SR TYPE 2) (5 ALPHA-SR2). [Source:SWISSPROT;Acc:P31213]	ENSG00000175895.1	PHAFIN 2; PH AND FYVE DOMAIN-CONTAINING PROTEIN 2. [Source:RefSeq;Acc:NM_024613]	worm	ZK632.12	F42F12.3	3.152	CORE_2
ENSG00000049496.1	GLYCINE DEHYDROGENASE [DECARBOXYLATING], MITOCHONDRIAL PRECURSOR (EC 1.4.4.2) (GLYCINE DECARBOXYLASE) (GLYCINE CLEAVAGE SYSTEM P- PROTEIN). [Source:SWISSPROT;Acc:P23378]	ENSG00000145020.2	AMINOMETHYLTRANSFERASE, MITOCHONDRIAL PRECURSOR (EC 2.1.2.10) (GLYCINE CLEAVAGE SYSTEM T PROTEIN) (GCVT). [Source:SWISSPROT;Acc:P48728]	yeast	YMR189W	YDR019C	4	gene neighborhood (7) gene cooccurence synexpression. confidence: high. previously annotated: yes.
ENSG00000049496.1	GLYCINE DEHYDROGENASE [DECARBOXYLATING], MITOCHONDRIAL PRECURSOR (EC 1.4.4.2) (GLYCINE DECARBOXYLASE) (GLYCINE CLEAVAGE SYSTEM P- PROTEIN). [Source:SWISSPROT;Acc:P23378]	ENSG00000181091.1	GLYCINE CLEAVAGE SYSTEM H PROTEIN, MITOCHONDRIAL PRECURSOR. [Source:SWISSPROT;Acc:P23434]	yeast	YMR189W	YAL044C	4	gene neighborhood (9) gene cooccurence synexpression. confidence: high. previously annotated: yes.
ENSG00000049618.4	BRG1-BINDING PROTEIN ELD/OSA1; ELD (EYELID)/OSA PROTEIN. [Source:RefSeq;Acc:NM_020732]	ENSG00000095637.4	PONSIN; SH3-DOMAIN PROTEIN 5 (PONSIN). [Source:RefSeq;Acc:NM_015385]	yeast	YGR136W	YBR108W	2.775	two-hybrid (7). confidence: medium. previously annotated: no.
ENSG00000049618.4	BRG1-BINDING PROTEIN ELD/OSA1; ELD (EYELID)/OSA PROTEIN. [Source:RefSeq;Acc:NM_020732]	ENSG00000120896.2	VINEXIN (SH3-CONTAINING ADAPTOR MOLECULE-1) (SCAM-1). [Source:SWISSPROT;Acc:O60504]	yeast	YGR136W	YBR108W	2.657	two-hybrid (7). confidence: medium. previously annotated: no.
ENSG00000049618.4	BRG1-BINDING PROTEIN ELD/OSA1; ELD (EYELID)/OSA PROTEIN. [Source:RefSeq;Acc:NM_020732]	ENSG00000154556.4	ARG/ABL-INTERACTING PROTEIN 2 ISOFORM 2; ARG BINDING PROTEIN 2. [Source:RefSeq;Acc:NM_021069]	yeast	YGR136W	YBR108W	3.484	two-hybrid (7). confidence: medium. previously annotated: no.
ENSG00000049656.3	CISPLATIN RESISTANCE RELATED PROTEIN CRR9P. [Source:RefSeq;Acc:NM_030782]	ENSG00000132911.1	NEUROMEDIN U RECEPTOR 2. [Source:RefSeq;Acc:NM_020167]	fly	CG4332	CG8795	3.157	0.791135706
ENSG00000049656.3	CISPLATIN RESISTANCE RELATED PROTEIN CRR9P. [Source:RefSeq;Acc:NM_030782]	ENSG00000171596.3	G PROTEIN-COUPLED RECEPTOR 66. [Source:RefSeq;Acc:NM_006056]	fly	CG4332	CG8795	3.163	0.791135706
ENSG00000049768.3	FORKHEAD BOX PROTEIN P3 (ZINC FINGER PROTEIN JM2) (SCURFIN). [Source:SWISSPROT;Acc:Q9BZS1]	ENSG00000049768.3	FORKHEAD BOX PROTEIN P3 (ZINC FINGER PROTEIN JM2) (SCURFIN). [Source:SWISSPROT;Acc:Q9BZS1]	fly	CG16899	CG16899	4	0.53899652
ENSG00000049768.3	FORKHEAD BOX PROTEIN P3 (ZINC FINGER PROTEIN JM2) (SCURFIN). [Source:SWISSPROT;Acc:Q9BZS1]	ENSG00000102900.2		fly	CG11092	CG16899	3.175	0.803053246
ENSG00000049768.3	FORKHEAD BOX PROTEIN P3 (ZINC FINGER PROTEIN JM2) (SCURFIN). [Source:SWISSPROT;Acc:Q9BZS1]	ENSG00000114861.3	FORKHEAD BOX PROTEIN P1 (HSPC215). [Source:SWISSPROT;Acc:Q9H334]	fly	CG16899	CG16899	3.116	0.53899652
ENSG00000049768.3	FORKHEAD BOX PROTEIN P3 (ZINC FINGER PROTEIN JM2) (SCURFIN). [Source:SWISSPROT;Acc:Q9BZS1]	ENSG00000128408.1		fly	CG16899	CG7264	4	0.566615994
ENSG00000049768.3	FORKHEAD BOX PROTEIN P3 (ZINC FINGER PROTEIN JM2) (SCURFIN). [Source:SWISSPROT;Acc:Q9BZS1]	ENSG00000128573.4	FORKHEAD BOX PROTEIN P2 (CAG REPEAT PROTEIN 44) (TRINUCLEOTIDE REPEAT- CONTAINING GENE 10 PROTEIN). [Source:SWISSPROT;Acc:O15409]	fly	CG16899	CG16899	3.103	0.53899652
ENSG00000049768.3	FORKHEAD BOX PROTEIN P3 (ZINC FINGER PROTEIN JM2) (SCURFIN). [Source:SWISSPROT;Acc:Q9BZS1]	ENSG00000137166.3	FORKHEAD BOX P4; FORK HEAD-RELATED PROTEIN LIKE A; WINGED-HELIX REPRESSOR FOXP4. [Source:RefSeq;Acc:NM_138457]	fly	CG16899	CG16899	3.099	0.53899652
ENSG00000050344.1	NUCLEAR FACTOR (ERYTHROID-DERIVED 2)-LIKE 3; NF-E2-RELATED FACTOR 3. [Source:RefSeq;Acc:NM_004289]	ENSG00000157777.1	TRANSCRIPTION FACTOR MAFK (ERYTHROID TRANSCRIPTION FACTOR NF-E2 P18 SUBUNIT). [Source:SWISSPROT;Acc:O60675]	fly	CG17894	CG9954	3.97	0.99999691
ENSG00000050344.1	NUCLEAR FACTOR (ERYTHROID-DERIVED 2)-LIKE 3; NF-E2-RELATED FACTOR 3. [Source:RefSeq;Acc:NM_004289]	ENSG00000185022.1	TRANSCRIPTION FACTOR MAFF (V-MAF MUSCULOAPONEUROTIC FIBROSARCOMA ONCOGENE HOMOLOG F) (U-MAF). [Source:SWISSPROT;Acc:Q9ULX9]	fly	CG17894	CG9954	3.406	0.99999691
ENSG00000050344.1	NUCLEAR FACTOR (ERYTHROID-DERIVED 2)-LIKE 3; NF-E2-RELATED FACTOR 3. [Source:RefSeq;Acc:NM_004289]	ENSG00000185185.1	TRANSCRIPTION FACTOR MAFG (V-MAF MUSCULOAPONEUROTIC FIBROSARCOMA ONCOGENE HOMOLOG G) (HMAF). [Source:SWISSPROT;Acc:O15525]	fly	CG17894	CG9954	3.56	0.99999691
ENSG00000050820.3	CRK-ASSOCIATED SUBSTRATE (P130CAS) (BREAST CANCER ANTI-ESTROGEN RESISTANCE 1 PROTEIN). [Source:SWISSPROT;Acc:P56945]	ENSG00000089159.2	PAXILLIN. [Source:SWISSPROT;Acc:P49023]	fly	CG1212	CG31794	3.987	0.974922085
ENSG00000050820.3	CRK-ASSOCIATED SUBSTRATE (P130CAS) (BREAST CANCER ANTI-ESTROGEN RESISTANCE 1 PROTEIN). [Source:SWISSPROT;Acc:P56945]	ENSG00000095370.4	SH2 DOMAIN CONTAINING 3C; NOVEL SH2-CONTAINING PROTEIN 3; SH2 DOMAIN-CONTAINING 3C; LIKELY ORTHOLOG OF MOUSE CAS/HEF1-ASSOCIATED SIGNAL TRANSDUCER. [Source:RefSeq;Acc:NM_005489]	fly	CG1212	CG9098	3.175	0.879429163
ENSG00000050820.3	CRK-ASSOCIATED SUBSTRATE (P130CAS) (BREAST CANCER ANTI-ESTROGEN RESISTANCE 1 PROTEIN). [Source:SWISSPROT;Acc:P56945]	ENSG00000115484.1	T-COMPLEX PROTEIN 1, DELTA SUBUNIT (TCP-1-DELTA) (CCT-DELTA) (STIMULATOR OF TAR RNA BINDING). [Source:SWISSPROT;Acc:P50991]	fly	CG1212	CG5525	4	0.712983318
ENSG00000050820.3	CRK-ASSOCIATED SUBSTRATE (P130CAS) (BREAST CANCER ANTI-ESTROGEN RESISTANCE 1 PROTEIN). [Source:SWISSPROT;Acc:P56945]	ENSG00000137936.4	BREAST CANCER ANTIESTROGEN RESISTANCE 3. [Source:RefSeq;Acc:NM_003567]	fly	CG1212	CG9098	4	0.879429163
ENSG00000051009.1		ENSG00000116001.3	NUCLEOLYSIN TIA-1 (RNA-BINDING PROTEIN TIA-1) (P40-TIA-1) [CONTAINS: P15-TIA-1]. [Source:SWISSPROT;Acc:P31483]	fly	CG3558	CG5422	3.597	0.576820678
ENSG00000051009.1		ENSG00000151923.2	NUCLEOLYSIN TIAR (TIA-1 RELATED PROTEIN). [Source:SWISSPROT;Acc:Q01085]	fly	CG3558	CG5422	3.99	0.576820678
ENSG00000051108.2	HOMOCYSTEINE-RESPONSIVE ENDOPLASMIC RETICULUM-RESIDENT UBIQUITIN-LIKE DOMAIN MEMBER 1 PROTEIN (METHYL METHANESULFONATE (MMF)-INDUCIBLE FRAGMENT PROTEIN 1). [Source:SWISSPROT;Acc:Q15011]	ENSG00000072849.1	CARCINOMA RELATED GENE. [Source:RefSeq;Acc:NM_016041]	fly	CG14536	CG14899	3.184	0.965331789
ENSG00000051108.2	HOMOCYSTEINE-RESPONSIVE ENDOPLASMIC RETICULUM-RESIDENT UBIQUITIN-LIKE DOMAIN MEMBER 1 PROTEIN (METHYL METHANESULFONATE (MMF)-INDUCIBLE FRAGMENT PROTEIN 1). [Source:SWISSPROT;Acc:Q15011]	ENSG00000099958.2	PUTATIVE NADH OXIDOREDUCTASE COMPLEX I SUBUNIT HOMOLOG. [Source:SPTREMBL;Acc:Q96Q80]	fly	CG14536	CG14899	2.329	0.965331789
ENSG00000051128.4	HOMER, NEURONAL IMMEDIATE EARLY GENE, 3. [Source:RefSeq;Acc:NM_004838]	ENSG00000075429.1	VOLTAGE-DEPENDENT CALCIUM CHANNEL GAMMA-5 SUBUNIT (NEURONAL VOLTAGE- GATED CALCIUM CHANNEL GAMMA-5 SUBUNIT). [Source:SWISSPROT;Acc:Q9UF02]	fly	CG11324	CG32514	3.119	0.969199268
ENSG00000051128.4	HOMER, NEURONAL IMMEDIATE EARLY GENE, 3. [Source:RefSeq;Acc:NM_004838]	ENSG00000075461.1	VOLTAGE-DEPENDENT CALCIUM CHANNEL GAMMA-4 SUBUNIT (NEURONAL VOLTAGE- GATED CALCIUM CHANNEL GAMMA-4 SUBUNIT). [Source:SWISSPROT;Acc:Q9UBN1]	fly	CG11324	CG32514	2.237	0.969199268
ENSG00000051128.4	HOMER, NEURONAL IMMEDIATE EARLY GENE, 3. [Source:RefSeq;Acc:NM_004838]	ENSG00000105605.1	VOLTAGE-DEPENDENT CALCIUM CHANNEL GAMMA-7 SUBUNIT (NEURONAL VOLTAGE- GATED CALCIUM CHANNEL GAMMA-7 SUBUNIT). [Source:SWISSPROT;Acc:Q9BXT1]	fly	CG11324	CG32514	3.119	0.969199268
ENSG00000051128.4	HOMER, NEURONAL IMMEDIATE EARLY GENE, 3. [Source:RefSeq;Acc:NM_004838]	ENSG00000110063.1	MRNA DECAPPING ENZYME; HISTIDINE TRIAD PROTEIN MEMBER 5; HEAT SHOCK-LIKE PROTEIN 1. [Source:RefSeq;Acc:NM_014026]	fly	CG11324	CG2091	3.119	0.890367324
ENSG00000051128.4	HOMER, NEURONAL IMMEDIATE EARLY GENE, 3. [Source:RefSeq;Acc:NM_004838]	ENSG00000142408.1	VOLTAGE-DEPENDENT CALCIUM CHANNEL GAMMA-8 SUBUNIT (NEURONAL VOLTAGE- GATED CALCIUM CHANNEL GAMMA-8 SUBUNIT). [Source:SWISSPROT;Acc:Q8WXS5]	fly	CG11324	CG32514	2.223	0.969199268
ENSG00000051128.4	HOMER, NEURONAL IMMEDIATE EARLY GENE, 3. [Source:RefSeq;Acc:NM_004838]	ENSG00000164022.3	MULTISYNTHETASE COMPLEX AUXILIARY COMPONENT P43 [CONTAINS: ENDOTHELIAL-MONOCYTE ACTIVATING POLYPEPTIDE II (EMAP-II) (SMALL INDUCIBLE CYTOKINE SUBFAMILY E MEMBER 1)]. [Source:SWISSPROT;Acc:Q12904]	fly	CG11324	CG8235	3.119	0.999950898
ENSG00000051128.4	HOMER, NEURONAL IMMEDIATE EARLY GENE, 3. [Source:RefSeq;Acc:NM_004838]	ENSG00000166862.4	VOLTAGE-DEPENDENT CALCIUM CHANNEL GAMMA-2 SUBUNIT (NEURONAL VOLTAGE- GATED CALCIUM CHANNEL GAMMA-2 SUBUNIT). [Source:SWISSPROT;Acc:Q9Y698]	fly	CG11324	CG32514	2.227	0.969199268
ENSG00000051128.4	HOMER, NEURONAL IMMEDIATE EARLY GENE, 3. [Source:RefSeq;Acc:NM_004838]	ENSG00000167186.2	UBIQUINONE BIOSYNTHESIS PROTEIN COQ7 HOMOLOG (COENZYME Q BIOSYNTHESIS PROTEIN 7 HOMOLOG) (TIMING PROTEIN CLK-1 HOMOLOG). [Source:SWISSPROT;Acc:Q99807]	fly	CG11324	CG14437	3.119	0.591122307
ENSG00000051180.3	DNA REPAIR PROTEIN RAD51 HOMOLOG 1 (HRAD51) (HSRAD51). [Source:SWISSPROT;Acc:Q06609]	ENSG00000051180.3	DNA REPAIR PROTEIN RAD51 HOMOLOG 1 (HRAD51) (HSRAD51). [Source:SWISSPROT;Acc:Q06609]	worm	Y43C5A.6	Y43C5A.6	4	SCAFFOLD
ENSG00000051180.3	DNA REPAIR PROTEIN RAD51 HOMOLOG 1 (HRAD51) (HSRAD51). [Source:SWISSPROT;Acc:Q06609]	ENSG00000085999.1	RAD54-LIKE PROTEIN; RAD54 HOMOLOG. [Source:RefSeq;Acc:NM_003579]	worm	Y43C5A.6	W06D4.6	4	SCAFFOLD
ENSG00000051180.3	DNA REPAIR PROTEIN RAD51 HOMOLOG 1 (HRAD51) (HSRAD51). [Source:SWISSPROT;Acc:Q06609]	ENSG00000088766.1		yeast	YER095W	YDL142C	4	gene neighborhood (3). confidence: medium. previously annotated: no.
ENSG00000051180.3	DNA REPAIR PROTEIN RAD51 HOMOLOG 1 (HRAD51) (HSRAD51). [Source:SWISSPROT;Acc:Q06609]	ENSG00000090861.1	ALANYL-TRNA SYNTHETASE (EC 6.1.1.7) (ALANINE--TRNA LIGASE) (ALARS). [Source:SWISSPROT;Acc:P49588]	yeast	YER095W	YOR335C	4	gene neighborhood (2). confidence: medium. previously annotated: no.
ENSG00000051180.3	DNA REPAIR PROTEIN RAD51 HOMOLOG 1 (HRAD51) (HSRAD51). [Source:SWISSPROT;Acc:Q06609]	ENSG00000100181.4	CASEIN KINASE I, EPSILON ISOFORM (EC 2.7.1.-) (CKI-EPSILON) (CKIE). [Source:SWISSPROT;Acc:P49674]	yeast	YER095W	YPL204W	4	two-hybrid (4). confidence: medium. previously annotated: no.
ENSG00000051180.3	DNA REPAIR PROTEIN RAD51 HOMOLOG 1 (HRAD51) (HSRAD51). [Source:SWISSPROT;Acc:Q06609]	ENSG00000103275.4	UBIQUITIN-LIKE PROTEIN SUMO-1 CONJUGATING ENZYME (EC 6.3.2.19) (SUMO- 1-PROTEIN LIGASE) (UBIQUITIN CARRIER PROTEIN) (UBIQUITIN-CONJUGATING ENZYME UBCE2A) (P18). [Source:SWISSPROT;Acc:P50550]	worm	Y43C5A.6	F29B9.6	4	SCAFFOLD
ENSG00000051180.3	DNA REPAIR PROTEIN RAD51 HOMOLOG 1 (HRAD51) (HSRAD51). [Source:SWISSPROT;Acc:Q06609]	ENSG00000103502.3	CDP-DIACYLGLYCEROL--INOSITOL 3-PHOSPHATIDYLTRANSFERASE (EC 2.7.8.11) (PHOSPHATIDYLINOSITOL SYNTHASE) (PTDINS SYNTHASE) (PI SYNTHASE). [Source:SWISSPROT;Acc:O14735]	yeast	YER095W	YPR113W	4	gene neighborhood (3). confidence: medium. previously annotated: no.
ENSG00000051180.3	DNA REPAIR PROTEIN RAD51 HOMOLOG 1 (HRAD51) (HSRAD51). [Source:SWISSPROT;Acc:Q06609]	ENSG00000113712.2	CASEIN KINASE I, ALPHA ISOFORM (EC 2.7.1.-) (CKI-ALPHA) (CK1). [Source:SWISSPROT;Acc:P48729]	yeast	YER095W	YPL204W	3.1	two-hybrid (4). confidence: medium. previously annotated: no.
ENSG00000051180.3	DNA REPAIR PROTEIN RAD51 HOMOLOG 1 (HRAD51) (HSRAD51). [Source:SWISSPROT;Acc:Q06609]	ENSG00000114573.1	VACUOLAR ATP SYNTHASE CATALYTIC SUBUNIT A, UBIQUITOUS ISOFORM (EC 3.6.3.14) (V-ATPASE A SUBUNIT 1) (VACUOLAR PROTON PUMP ALPHA SUBUNIT 1) (V-ATPASE 69 KDA SUBUNIT 1) (ISOFORM VA68). [Source:SWISSPROT;Acc:P38606]	yeast	YER095W	YDL185W	4	gene fusion (2). confidence: medium. previously annotated: no.
ENSG00000051180.3	DNA REPAIR PROTEIN RAD51 HOMOLOG 1 (HRAD51) (HSRAD51). [Source:SWISSPROT;Acc:Q06609]	ENSG00000134780.1		worm	F42G9.6	Y43C5A.6	3.077	CORE_1
ENSG00000051180.3	DNA REPAIR PROTEIN RAD51 HOMOLOG 1 (HRAD51) (HSRAD51). [Source:SWISSPROT;Acc:Q06609]	ENSG00000141551.2	CASEIN KINASE I, DELTA ISOFORM (EC 2.7.1.-) (CKI-DELTA) (CKID). [Source:SWISSPROT;Acc:P48730]	yeast	YER095W	YPL204W	4	two-hybrid (4). confidence: medium. previously annotated: no.
ENSG00000051180.3	DNA REPAIR PROTEIN RAD51 HOMOLOG 1 (HRAD51) (HSRAD51). [Source:SWISSPROT;Acc:Q06609]	ENSG00000164535.2	KCCR13L. [Source:RefSeq;Acc:NM_139179]	worm	F42G9.6	Y43C5A.6	4	CORE_1
ENSG00000051180.3	DNA REPAIR PROTEIN RAD51 HOMOLOG 1 (HRAD51) (HSRAD51). [Source:SWISSPROT;Acc:Q06609]	ENSG00000180138.1	CASEIN KINASE I ALPHA S-LIKE. [Source:RefSeq;Acc:NM_145203]	yeast	YER095W	YPL204W	3.055	two-hybrid (4). confidence: medium. previously annotated: no.
ENSG00000052749.3		ENSG00000054267.4		yeast	YOL041C	YPL012W	4	TAP (2) HMS-PCI (4). confidence: high. previously annotated: no.
ENSG00000052749.3		ENSG00000075151.4	EUKARYOTIC TRANSLATION INITIATION FACTOR 4 GAMMA, 3. [Source:RefSeq;Acc:NM_003760]	yeast	YGL049C	YPL012W	4	TAP (2) HMS-PCI (1). confidence: high. previously annotated: no.
ENSG00000052749.3		ENSG00000080608.3		yeast	YPL012W	YDR496C	4	TAP (3) HMS-PCI (3) synexpression. confidence: high. previously annotated: no.
ENSG00000052749.3		ENSG00000086189.1	PROBABLE DIMETHYLADENOSINE TRANSFERASE (EC 2.1.1.-) (S- ADENOSYLMETHIONINE-6-N',N'-ADENOSYL(RRNA) DIMETHYLTRANSFERASE) (18S RRNA DIMETHYLASE). [Source:SWISSPROT;Acc:Q9UNQ2]	yeast	YPL266W	YPL012W	4	TAP (2) synexpression. confidence: high. previously annotated: no.
ENSG00000052749.3		ENSG00000088205.2	ATP-DEPENDENT RNA HELICASE DDX18 (DEAD-BOX PROTEIN 18) (MYC-REGULATED DEAD-BOX PROTEIN) (MRDB). [Source:SWISSPROT;Acc:Q9NVP1]	yeast	YPL012W	YMR290C	4	TAP (4) HMS-PCI (2). confidence: high. previously annotated: no.
ENSG00000052749.3		ENSG00000100029.4	PESCADILLO HOMOLOG 1. [Source:SWISSPROT;Acc:O00541]	yeast	YPL012W	YGR103W	4	TAP (3) HMS-PCI (2). confidence: high. previously annotated: no.
ENSG00000052749.3		ENSG00000101361.3	NUCLEOLAR PROTEIN NOP56 (NUCLEOLAR PROTEIN 5A). [Source:SWISSPROT;Acc:O00567]	yeast	YPL012W	YLR197W	4	TAP (2) HMS-PCI (1). confidence: high. previously annotated: no.
ENSG00000052749.3		ENSG00000105202.1	FIBRILLARIN (34 KDA NUCLEOLAR SCLERODERMA ANTIGEN). [Source:SWISSPROT;Acc:P22087]	yeast	YPL012W	YDL014W	4	TAP (3) HMS-PCI (1). confidence: high. previously annotated: no.
ENSG00000052749.3		ENSG00000106344.1		yeast	YPL043W	YPL012W	4	TAP (5) HMS-PCI (1) synexpression. confidence: high. previously annotated: no.
ENSG00000052749.3		ENSG00000107937.3	NUCLEOLAR GTP-BINDING PROTEIN 1 (CHRONIC RENAL FAILURE GENE PROTEIN) (GTP-BINDING PROTEIN NGB). [Source:SWISSPROT;Acc:Q9BZE4]	yeast	YPL012W	YPL093W	4	TAP (2) HMS-PCI (1) synexpression. confidence: high. previously annotated: no.
ENSG00000052749.3		ENSG00000111615.2	HIV-1 REV BINDING PROTEIN 2; REV INTERACTING PROTEIN. [Source:RefSeq;Acc:NM_007043]	yeast	YPL012W	YCL059C	4	TAP (2) HMS-PCI (1). confidence: high. previously annotated: no.
ENSG00000052749.3		ENSG00000112578.2	BYSTIN. [Source:SWISSPROT;Acc:Q13895]	yeast	YPL012W	YBR247C	4	TAP (3) HMS-PCI (1). confidence: high. previously annotated: no.
ENSG00000052749.3		ENSG00000114867.4	EUKARYOTIC TRANSLATION INITIATION FACTOR 4 GAMMA (EIF-4-GAMMA) (EIF- 4G) (EIF4G) (P220). [Source:SWISSPROT;Acc:Q04637]	yeast	YGL049C	YPL012W	4	TAP (2) HMS-PCI (1). confidence: high. previously annotated: no.
ENSG00000052749.3		ENSG00000115816.1	CCAAT-BOX-BINDING TRANSCRIPTION FACTOR (CCAAT-BINDING FACTOR) (CBF). [Source:SWISSPROT;Acc:Q03701]	yeast	YDR060W	YPL012W	3.932	TAP (3). confidence: medium. previously annotated: no.
ENSG00000052749.3		ENSG00000119285.2	PROTEIN BAP28. [Source:SWISSPROT;Acc:Q9H583]	yeast	YPL012W	YJL109C	4	TAP (2) HMS-PCI (4). confidence: high. previously annotated: no.
ENSG00000052749.3		ENSG00000120800.1	DOWN-REGULATED IN METASTASIS. [Source:RefSeq;Acc:NM_014503]	yeast	YPL012W	YBL004W	4	TAP (5) HMS-PCI (1). confidence: high. previously annotated: no.
ENSG00000052749.3		ENSG00000125485.3	DEAD (ASP-GLU-ALA-ASP) BOX POLYPEPTIDE 31 ISOFORM 1; DEAD/DEXH HELICASE DDX31. [Source:RefSeq;Acc:NM_022779]	yeast	YPL012W	YKR024C	4	HMS-PCI (2) synexpression. confidence: high. previously annotated: no.
ENSG00000052749.3		ENSG00000130119.3		yeast	YER006W	YPL012W	3.102	TAP (2) HMS-PCI (1). confidence: high. previously annotated: no.
ENSG00000052749.3		ENSG00000130826.2	DYSKERIN (NUCLEOLAR PROTEIN NAP57) (CBF5 HOMOLOG). [Source:SWISSPROT;Acc:O60832]	yeast	YLR175W	YPL012W	4	TAP (3) HMS-PCI (2). confidence: high. previously annotated: no.
ENSG00000052749.3		ENSG00000135372.1	UPF0202 PROTEIN KIAA1709. [Source:SWISSPROT;Acc:Q9H0A0]	yeast	YNL132W	YPL012W	4	TAP (2) HMS-PCI (6). confidence: high. previously annotated: no.
ENSG00000052749.3		ENSG00000136271.2	PROBABLE ATP-DEPENDENT 61 KDA NUCLEOLAR RNA HELICASE (DEAD-BOX PROTEIN 21). [Source:SWISSPROT;Acc:Q9NY93]	yeast	YPL012W	YLR276C	4	TAP (3). confidence: medium. previously annotated: no.
ENSG00000052749.3		ENSG00000138442.1	WD-REPEAT PROTEIN 12 (YTM1 HOMOLOG). [Source:SWISSPROT;Acc:Q9GZL7]	yeast	YPL012W	YOR272W	4	TAP (3) HMS-PCI (2). confidence: high. previously annotated: no.
ENSG00000052749.3		ENSG00000163938.4	NUCLEOSTEMIN; PUTATIVE NUCLEOTIDE BINDING PROTEIN, ESTRADIOL-INDUCED. [Source:RefSeq;Acc:NM_014366]	yeast	YER006W	YPL012W	4	TAP (2) HMS-PCI (1). confidence: high. previously annotated: no.
ENSG00000052749.3		ENSG00000165271.3	NUCLEOLAR RNA-ASSOCIATED PROTEIN ALPHA ISOFORM. [Source:RefSeq;Acc:NM_022917]	yeast	YGR090W	YPL012W	4	TAP (1) HMS-PCI (3). confidence: high. previously annotated: no.
ENSG00000052749.3		ENSG00000167721.1		yeast	YDL060W	YPL012W	4	TAP (3) HMS-PCI (1) synexpression. confidence: high. previously annotated: no.
ENSG00000052749.3		ENSG00000170727.2	BLOCK OF PROLIFERATION 1. [Source:SWISSPROT;Acc:Q14137]	yeast	YMR049C	YPL012W	4	TAP (3) HMS-PCI (2). confidence: high. previously annotated: no.
ENSG00000052749.3		ENSG00000178667.2		yeast	YPL012W	YOR206W	4	TAP (2) HMS-PCI (2). confidence: high. previously annotated: no.
ENSG00000053371.2	AFLATOXIN B1 ALDEHYDE REDUCTASE 1 (EC 1.-.-.-) (AFB1-AR 1) (ALDOKETOREDUCTASE 7). [Source:SWISSPROT;Acc:O43488]	ENSG00000114030.1	IMPORTIN ALPHA-1 SUBUNIT (KARYOPHERIN ALPHA-1 SUBUNIT) (SRP1-BETA) (RAG COHORT PROTEIN 2) (NUCLEOPROTEIN INTERACTOR 1) (NPI-1). [Source:SWISSPROT;Acc:P52294]	yeast	YNL331C	YNL189W	3.501	two-hybrid (6). confidence: medium. previously annotated: no.
ENSG00000053372.1	RIBOSOMAL PROTEIN P0-LIKE PROTEIN; 60S ACIDIC RIBOSOMAL PROTEIN PO; RIBOSOMAL PROTEIN, LARGE, P0-LIKE. [Source:RefSeq;Acc:NM_016183]	ENSG00000058262.2	PROTEIN TRANSPORT PROTEIN SEC61 ALPHA SUBUNIT ISOFORM 1 (SEC61 ALPHA- 1). [Source:SWISSPROT;Acc:P38378]	yeast	YLR378C	YKL009W	3.99	gene neighborhood (3). confidence: medium. previously annotated: no.
ENSG00000053372.1	RIBOSOMAL PROTEIN P0-LIKE PROTEIN; 60S ACIDIC RIBOSOMAL PROTEIN PO; RIBOSOMAL PROTEIN, LARGE, P0-LIKE. [Source:RefSeq;Acc:NM_016183]	ENSG00000065665.4	PROTEIN TRANSPORT PROTEIN SEC61 ALPHA SUBUNIT ISOFORM 2 (SEC61 ALPHA- 2). [Source:SWISSPROT;Acc:Q9Y2R3]	yeast	YLR378C	YKL009W	3.935	gene neighborhood (3). confidence: medium. previously annotated: no.
ENSG00000053372.1	RIBOSOMAL PROTEIN P0-LIKE PROTEIN; 60S ACIDIC RIBOSOMAL PROTEIN PO; RIBOSOMAL PROTEIN, LARGE, P0-LIKE. [Source:RefSeq;Acc:NM_016183]	ENSG00000083845.1	40S RIBOSOMAL PROTEIN S5. [Source:SWISSPROT;Acc:P46782]	yeast	YJR123W	YKL009W	3.99	gene neighborhood (7). confidence: medium. previously annotated: no.
ENSG00000053372.1	RIBOSOMAL PROTEIN P0-LIKE PROTEIN; 60S ACIDIC RIBOSOMAL PROTEIN PO; RIBOSOMAL PROTEIN, LARGE, P0-LIKE. [Source:RefSeq;Acc:NM_016183]	ENSG00000088205.2	ATP-DEPENDENT RNA HELICASE DDX18 (DEAD-BOX PROTEIN 18) (MYC-REGULATED DEAD-BOX PROTEIN) (MRDB). [Source:SWISSPROT;Acc:Q9NVP1]	yeast	YKL009W	YMR290C	3.99	TAP (3) HMS-PCI (1). confidence: high. previously annotated: no.
ENSG00000053372.1	RIBOSOMAL PROTEIN P0-LIKE PROTEIN; 60S ACIDIC RIBOSOMAL PROTEIN PO; RIBOSOMAL PROTEIN, LARGE, P0-LIKE. [Source:RefSeq;Acc:NM_016183]	ENSG00000090861.1	ALANYL-TRNA SYNTHETASE (EC 6.1.1.7) (ALANINE--TRNA LIGASE) (ALARS). [Source:SWISSPROT;Acc:P49588]	yeast	YOR335C	YKL009W	3.99	gene neighborhood (2). confidence: medium. previously annotated: no.
ENSG00000053372.1	RIBOSOMAL PROTEIN P0-LIKE PROTEIN; 60S ACIDIC RIBOSOMAL PROTEIN PO; RIBOSOMAL PROTEIN, LARGE, P0-LIKE. [Source:RefSeq;Acc:NM_016183]	ENSG00000100029.4	PESCADILLO HOMOLOG 1. [Source:SWISSPROT;Acc:O00541]	yeast	YGR103W	YKL009W	3.99	TAP (2) HMS-PCI (1). confidence: high. previously annotated: no.
ENSG00000053372.1	RIBOSOMAL PROTEIN P0-LIKE PROTEIN; 60S ACIDIC RIBOSOMAL PROTEIN PO; RIBOSOMAL PROTEIN, LARGE, P0-LIKE. [Source:RefSeq;Acc:NM_016183]	ENSG00000102978.3	DNA-DIRECTED RNA POLYMERASE II 33 KDA POLYPEPTIDE (EC 2.7.7.6) (RPB3) (RNA POLYMERASE II SUBUNIT 3) (RPB33) (RPB31). [Source:SWISSPROT;Acc:P19387]	yeast	YKL009W	YIL021W	3.99	gene neighborhood (2). confidence: medium. previously annotated: no.
ENSG00000053372.1	RIBOSOMAL PROTEIN P0-LIKE PROTEIN; 60S ACIDIC RIBOSOMAL PROTEIN PO; RIBOSOMAL PROTEIN, LARGE, P0-LIKE. [Source:RefSeq;Acc:NM_016183]	ENSG00000105194.1	SUPPRESSOR OF TY 5 HOMOLOG; SUPPRESSOR OF TY (S.CEREVISIAE) 5 HOMOLOG. [Source:RefSeq;Acc:NM_003169]	yeast	YKL009W	YML010W	3.99	gene neighborhood (17). confidence: medium. previously annotated: no.
ENSG00000053372.1	RIBOSOMAL PROTEIN P0-LIKE PROTEIN; 60S ACIDIC RIBOSOMAL PROTEIN PO; RIBOSOMAL PROTEIN, LARGE, P0-LIKE. [Source:RefSeq;Acc:NM_016183]	ENSG00000107937.3	NUCLEOLAR GTP-BINDING PROTEIN 1 (CHRONIC RENAL FAILURE GENE PROTEIN) (GTP-BINDING PROTEIN NGB). [Source:SWISSPROT;Acc:Q9BZE4]	yeast	YKL009W	YPL093W	3.99	TAP (4) HMS-PCI (1). confidence: high. previously annotated: no.
ENSG00000053372.1	RIBOSOMAL PROTEIN P0-LIKE PROTEIN; 60S ACIDIC RIBOSOMAL PROTEIN PO; RIBOSOMAL PROTEIN, LARGE, P0-LIKE. [Source:RefSeq;Acc:NM_016183]	ENSG00000112651.1	MITOCHONDRIAL RIBOSOMAL PROTEIN L2. [Source:RefSeq;Acc:NM_015950]	yeast	YKL009W	YEL050C	3.99	gene neighborhood (3). confidence: medium. previously annotated: no.
ENSG00000053372.1	RIBOSOMAL PROTEIN P0-LIKE PROTEIN; 60S ACIDIC RIBOSOMAL PROTEIN PO; RIBOSOMAL PROTEIN, LARGE, P0-LIKE. [Source:RefSeq;Acc:NM_016183]	ENSG00000114686.1	MITOCHONDRIAL 60S RIBOSOMAL PROTEIN L3 (L3MT). [Source:SWISSPROT;Acc:P09001]	yeast	YGR220C	YKL009W	3.99	gene neighborhood (3). confidence: medium. previously annotated: no.
ENSG00000053372.1	RIBOSOMAL PROTEIN P0-LIKE PROTEIN; 60S ACIDIC RIBOSOMAL PROTEIN PO; RIBOSOMAL PROTEIN, LARGE, P0-LIKE. [Source:RefSeq;Acc:NM_016183]	ENSG00000122406.2	60S RIBOSOMAL PROTEIN L5. [Source:SWISSPROT;Acc:P46777]	yeast	YPL131W	YKL009W	3.99	gene neighborhood (3). confidence: medium. previously annotated: no.
ENSG00000053372.1	RIBOSOMAL PROTEIN P0-LIKE PROTEIN; 60S ACIDIC RIBOSOMAL PROTEIN PO; RIBOSOMAL PROTEIN, LARGE, P0-LIKE. [Source:RefSeq;Acc:NM_016183]	ENSG00000124255.1	40S RIBOSOMAL PROTEIN S2 (S4) (LLREP3 PROTEIN). [Source:SWISSPROT;Acc:P15880]	yeast	YGL123W	YKL009W	3.99	gene neighborhood (3). confidence: medium. previously annotated: no.
ENSG00000053372.1	RIBOSOMAL PROTEIN P0-LIKE PROTEIN; 60S ACIDIC RIBOSOMAL PROTEIN PO; RIBOSOMAL PROTEIN, LARGE, P0-LIKE. [Source:RefSeq;Acc:NM_016183]	ENSG00000126005.2	EUKARYOTIC TRANSLATION INITIATION FACTOR 6 (EIF-6) (B4 INTEGRIN INTERACTOR) (CAB) (P27(BBP)) (B(2)GCN HOMOLOG). [Source:SWISSPROT;Acc:P56537]	yeast	YPR016C	YKL009W	3.99	TAP (4) HMS-PCI (1). confidence: high. previously annotated: no.
ENSG00000053372.1	RIBOSOMAL PROTEIN P0-LIKE PROTEIN; 60S ACIDIC RIBOSOMAL PROTEIN PO; RIBOSOMAL PROTEIN, LARGE, P0-LIKE. [Source:RefSeq;Acc:NM_016183]	ENSG00000129973.1	C367G8.3 (NOVEL PROTEIN SIMILAR TO RPL23A (60S RIBOSOMAL PROTEIN L23A)) (60S RIBOSOMAL PROTEIN L23A LIKE). [Source:SPTREMBL;Acc:Q9BR02]	yeast	YKL009W	YOL127W	3.552	gene neighborhood (3). confidence: medium. previously annotated: no.
ENSG00000053372.1	RIBOSOMAL PROTEIN P0-LIKE PROTEIN; 60S ACIDIC RIBOSOMAL PROTEIN PO; RIBOSOMAL PROTEIN, LARGE, P0-LIKE. [Source:RefSeq;Acc:NM_016183]	ENSG00000130119.3		yeast	YER006W	YKL009W	3.092	TAP (3) HMS-PCI (1). confidence: high. previously annotated: no.
ENSG00000053372.1	RIBOSOMAL PROTEIN P0-LIKE PROTEIN; 60S ACIDIC RIBOSOMAL PROTEIN PO; RIBOSOMAL PROTEIN, LARGE, P0-LIKE. [Source:RefSeq;Acc:NM_016183]	ENSG00000134697.1	AUTOANTIGEN NGP-1. [Source:SWISSPROT;Acc:Q13823]	yeast	YKL009W	YNR053C	3.99	TAP (3). confidence: medium. previously annotated: no.
ENSG00000053372.1	RIBOSOMAL PROTEIN P0-LIKE PROTEIN; 60S ACIDIC RIBOSOMAL PROTEIN PO; RIBOSOMAL PROTEIN, LARGE, P0-LIKE. [Source:RefSeq;Acc:NM_016183]	ENSG00000136942.1	60S RIBOSOMAL PROTEIN L35. [Source:SWISSPROT;Acc:P42766]	yeast	YKL009W	YDL136W	3.963	gene neighborhood (3). confidence: medium. previously annotated: no.
ENSG00000053372.1	RIBOSOMAL PROTEIN P0-LIKE PROTEIN; 60S ACIDIC RIBOSOMAL PROTEIN PO; RIBOSOMAL PROTEIN, LARGE, P0-LIKE. [Source:RefSeq;Acc:NM_016183]	ENSG00000137547.1	MITOCHONDRIAL RIBOSOMAL PROTEIN L15. [Source:RefSeq;Acc:NM_014175]	yeast	YNL284C	YKL009W	3.99	gene neighborhood (3). confidence: medium. previously annotated: no.
ENSG00000053372.1	RIBOSOMAL PROTEIN P0-LIKE PROTEIN; 60S ACIDIC RIBOSOMAL PROTEIN PO; RIBOSOMAL PROTEIN, LARGE, P0-LIKE. [Source:RefSeq;Acc:NM_016183]	ENSG00000138396.1	40S RIBOSOMAL PROTEIN S15 (RIG PROTEIN). [Source:SWISSPROT;Acc:P11174]	yeast	YOL040C	YKL009W	3.99	gene neighborhood (3). confidence: medium. previously annotated: no.
ENSG00000053372.1	RIBOSOMAL PROTEIN P0-LIKE PROTEIN; 60S ACIDIC RIBOSOMAL PROTEIN PO; RIBOSOMAL PROTEIN, LARGE, P0-LIKE. [Source:RefSeq;Acc:NM_016183]	ENSG00000138442.1	WD-REPEAT PROTEIN 12 (YTM1 HOMOLOG). [Source:SWISSPROT;Acc:Q9GZL7]	yeast	YOR272W	YKL009W	3.99	TAP (2) HMS-PCI (1). confidence: high. previously annotated: no.
ENSG00000053372.1	RIBOSOMAL PROTEIN P0-LIKE PROTEIN; 60S ACIDIC RIBOSOMAL PROTEIN PO; RIBOSOMAL PROTEIN, LARGE, P0-LIKE. [Source:RefSeq;Acc:NM_016183]	ENSG00000140986.3	60S RIBOSOMAL PROTEIN L3-LIKE. [Source:SWISSPROT;Acc:Q92901]	yeast	YOR063W	YKL009W	3.99	gene neighborhood (3). confidence: medium. previously annotated: no.
ENSG00000053372.1	RIBOSOMAL PROTEIN P0-LIKE PROTEIN; 60S ACIDIC RIBOSOMAL PROTEIN PO; RIBOSOMAL PROTEIN, LARGE, P0-LIKE. [Source:RefSeq;Acc:NM_016183]	ENSG00000149273.1	40S RIBOSOMAL PROTEIN S3. [Source:SWISSPROT;Acc:P23396]	yeast	YKL009W	YNL178W	3.99	gene neighborhood (3). confidence: medium. previously annotated: no.
ENSG00000053372.1	RIBOSOMAL PROTEIN P0-LIKE PROTEIN; 60S ACIDIC RIBOSOMAL PROTEIN PO; RIBOSOMAL PROTEIN, LARGE, P0-LIKE. [Source:RefSeq;Acc:NM_016183]	ENSG00000155438.1	MKI67 (FHA DOMAIN) INTERACTING NUCLEOLAR PHOSPHOPROTEIN; NUCLEOLAR PHOSPHOPROTEIN NOPP34; NUCLEOLAR PROTEIN INTERACTING WITH THE FHA DOMAIN OF PKI-67. [Source:RefSeq;Acc:NM_032390]	yeast	YKL009W	YNL110C	3.99	TAP (2) HMS-PCI (1). confidence: high. previously annotated: no.
ENSG00000053372.1	RIBOSOMAL PROTEIN P0-LIKE PROTEIN; 60S ACIDIC RIBOSOMAL PROTEIN PO; RIBOSOMAL PROTEIN, LARGE, P0-LIKE. [Source:RefSeq;Acc:NM_016183]	ENSG00000158042.2	MITOCHONDRIAL RIBOSOMAL PROTEIN L17; LYST-INTERACTING PROTEIN LIP2. [Source:RefSeq;Acc:NM_022061]	yeast	YKL009W	YJL063C	3.99	gene neighborhood (2). confidence: medium. previously annotated: no.
ENSG00000053372.1	RIBOSOMAL PROTEIN P0-LIKE PROTEIN; 60S ACIDIC RIBOSOMAL PROTEIN PO; RIBOSOMAL PROTEIN, LARGE, P0-LIKE. [Source:RefSeq;Acc:NM_016183]	ENSG00000161970.1	60S RIBOSOMAL PROTEIN L26. [Source:SWISSPROT;Acc:Q02877]	yeast	YGR034W	YKL009W	3.99	gene neighborhood (3). confidence: medium. previously annotated: no.
ENSG00000053372.1	RIBOSOMAL PROTEIN P0-LIKE PROTEIN; 60S ACIDIC RIBOSOMAL PROTEIN PO; RIBOSOMAL PROTEIN, LARGE, P0-LIKE. [Source:RefSeq;Acc:NM_016183]	ENSG00000163745.3		yeast	YKL009W	YGR245C	3.99	TAP (3). confidence: medium. previously annotated: no.
ENSG00000053372.1	RIBOSOMAL PROTEIN P0-LIKE PROTEIN; 60S ACIDIC RIBOSOMAL PROTEIN PO; RIBOSOMAL PROTEIN, LARGE, P0-LIKE. [Source:RefSeq;Acc:NM_016183]	ENSG00000163938.4	NUCLEOSTEMIN; PUTATIVE NUCLEOTIDE BINDING PROTEIN, ESTRADIOL-INDUCED. [Source:RefSeq;Acc:NM_014366]	yeast	YER006W	YKL009W	3.99	TAP (3) HMS-PCI (1). confidence: high. previously annotated: no.
ENSG00000053372.1	RIBOSOMAL PROTEIN P0-LIKE PROTEIN; 60S ACIDIC RIBOSOMAL PROTEIN PO; RIBOSOMAL PROTEIN, LARGE, P0-LIKE. [Source:RefSeq;Acc:NM_016183]	ENSG00000164346.1	TGF BETA-INDUCIBLE NUCLEAR PROTEIN 1; HAIRY CELL LEUKEMIA PROTEIN 1. [Source:RefSeq;Acc:NM_014886]	yeast	YKL009W	YER126C	3.99	TAP (3). confidence: medium. previously annotated: no.
ENSG00000053372.1	RIBOSOMAL PROTEIN P0-LIKE PROTEIN; 60S ACIDIC RIBOSOMAL PROTEIN PO; RIBOSOMAL PROTEIN, LARGE, P0-LIKE. [Source:RefSeq;Acc:NM_016183]	ENSG00000165496.1	RIBOSOMAL PROTEIN L10-LIKE PROTEIN. [Source:RefSeq;Acc:NM_080746]	yeast	YKL009W	YLR075W	3.882	gene neighborhood (3). confidence: medium. previously annotated: no.
ENSG00000053372.1	RIBOSOMAL PROTEIN P0-LIKE PROTEIN; 60S ACIDIC RIBOSOMAL PROTEIN PO; RIBOSOMAL PROTEIN, LARGE, P0-LIKE. [Source:RefSeq;Acc:NM_016183]	ENSG00000170727.2	BLOCK OF PROLIFERATION 1. [Source:SWISSPROT;Acc:Q14137]	yeast	YMR049C	YKL009W	3.99	TAP (3) HMS-PCI (1). confidence: high. previously annotated: no.
ENSG00000053372.1	RIBOSOMAL PROTEIN P0-LIKE PROTEIN; 60S ACIDIC RIBOSOMAL PROTEIN PO; RIBOSOMAL PROTEIN, LARGE, P0-LIKE. [Source:RefSeq;Acc:NM_016183]	ENSG00000171242.2	60S RIBOSOMAL PROTEIN L10 (QM PROTEIN) (TUMOR SUPPRESSOR QM) (LAMININ RECEPTOR HOMOLOG). [Source:SWISSPROT;Acc:P27635]	yeast	YKL009W	YLR075W	3.99	gene neighborhood (3). confidence: medium. previously annotated: no.
ENSG00000053372.1	RIBOSOMAL PROTEIN P0-LIKE PROTEIN; 60S ACIDIC RIBOSOMAL PROTEIN PO; RIBOSOMAL PROTEIN, LARGE, P0-LIKE. [Source:RefSeq;Acc:NM_016183]	ENSG00000171421.1	60S RIBOSOMAL PROTEIN L36, MITOCHONDRIAL PRECURSOR (L36MT) (BRCA1- INTERACTING PROTEIN 1). [Source:SWISSPROT;Acc:Q9P0J6]	yeast	YPL183W-A	YKL009W	3.99	gene neighborhood (2). confidence: medium. previously annotated: no.
ENSG00000053372.1	RIBOSOMAL PROTEIN P0-LIKE PROTEIN; 60S ACIDIC RIBOSOMAL PROTEIN PO; RIBOSOMAL PROTEIN, LARGE, P0-LIKE. [Source:RefSeq;Acc:NM_016183]	ENSG00000171453.1	DNA-DIRECTED RNA POLYMERASE I 40 KDA POLYPEPTIDE (EC 2.7.7.6) (RPA40) (RPA39). [Source:SWISSPROT;Acc:O15160]	yeast	YKL009W	YPR110C	3.99	gene neighborhood (2). confidence: medium. previously annotated: no.
ENSG00000053372.1	RIBOSOMAL PROTEIN P0-LIKE PROTEIN; 60S ACIDIC RIBOSOMAL PROTEIN PO; RIBOSOMAL PROTEIN, LARGE, P0-LIKE. [Source:RefSeq;Acc:NM_016183]	ENSG00000173070.2	60S RIBOSOMAL PROTEIN L23A. [Source:SWISSPROT;Acc:P29316]	yeast	YKL009W	YOL127W	3.99	gene neighborhood (3). confidence: medium. previously annotated: no.
ENSG00000053372.1	RIBOSOMAL PROTEIN P0-LIKE PROTEIN; 60S ACIDIC RIBOSOMAL PROTEIN PO; RIBOSOMAL PROTEIN, LARGE, P0-LIKE. [Source:RefSeq;Acc:NM_016183]	ENSG00000183093.1	60S RIBOSOMAL PROTEIN L12, MITOCHONDRIAL PRECURSOR (L12MT) (5C5-2). [Source:SWISSPROT;Acc:P52815]	yeast	YGL068W	YKL009W	3.99	gene neighborhood (23). confidence: medium. previously annotated: no.
ENSG00000053372.1	RIBOSOMAL PROTEIN P0-LIKE PROTEIN; 60S ACIDIC RIBOSOMAL PROTEIN PO; RIBOSOMAL PROTEIN, LARGE, P0-LIKE. [Source:RefSeq;Acc:NM_016183]	ENSG00000186894.1	PUTATIVE EUKARYOTIC TRANSLATION INITIATION FACTOR 1A (EIF-1A) (EIF- 4C). [Source:SWISSPROT;Acc:O75642]	yeast	YMR260C	YKL009W	3.99	gene neighborhood (2). confidence: medium. previously annotated: no.
ENSG00000054116.1	BET3 HOMOLOG. [Source:SWISSPROT;Acc:O43617]	ENSG00000072778.3	ACYL-COA DEHYDROGENASE, VERY-LONG-CHAIN SPECIFIC, MITOCHONDRIAL PRECURSOR (EC 1.3.99.-) (VLCAD). [Source:SWISSPROT;Acc:P49748]	fly	CG3911	CG7461	4	0.786579852
ENSG00000054116.1	BET3 HOMOLOG. [Source:SWISSPROT;Acc:O43617]	ENSG00000110387.2	SYNBINDIN (TRS23 HOMOLOG) (HEMATOPOIETIC STEM/PROGENITOR CELL PROTEIN 172) (HSPC172) (PTD009) (CGI-104). [Source:SWISSPROT;Acc:Q9Y296]	worm	ZK1098.5	F36D4.2	4	CORE_2
ENSG00000054116.1	BET3 HOMOLOG. [Source:SWISSPROT;Acc:O43617]	ENSG00000127884.1	ENOYL-COA HYDRATASE, MITOCHONDRIAL PRECURSOR (EC 4.2.1.17) (SHORT CHAIN ENOYL-COA HYDRATASE) (SCEH) (ENOYL-COA HYDRATASE 1). [Source:SWISSPROT;Acc:P30084]	worm	ZK1098.5	T05G5.6	4	CORE_1
ENSG00000054116.1	BET3 HOMOLOG. [Source:SWISSPROT;Acc:O43617]	ENSG00000138413.2	ISOCITRATE DEHYDROGENASE [NADP] CYTOPLASMIC (EC 1.1.1.42) (OXALOSUCCINATE DECARBOXYLASE) (IDH) (NADP+-SPECIFIC ICDH) (IDP). [Source:SWISSPROT;Acc:O75874]	fly	CG3911	CG7176	4	0.715655836
ENSG00000054116.1	BET3 HOMOLOG. [Source:SWISSPROT;Acc:O43617]	ENSG00000152433.4	SEDLIN. [Source:SWISSPROT;Acc:O14582]	yeast	YBR254C	YKR068C	4	TAP (2) two-hybrid (1). confidence: high. previously annotated: yes.
ENSG00000054267.4		ENSG00000080608.3		yeast	YOL041C	YDR496C	4	TAP (2) HMS-PCI (5) synexpression. confidence: high. previously annotated: no.
ENSG00000054267.4		ENSG00000088205.2	ATP-DEPENDENT RNA HELICASE DDX18 (DEAD-BOX PROTEIN 18) (MYC-REGULATED DEAD-BOX PROTEIN) (MRDB). [Source:SWISSPROT;Acc:Q9NVP1]	yeast	YOL041C	YMR290C	4	TAP (4) HMS-PCI (3). confidence: high. previously annotated: no.
ENSG00000054267.4		ENSG00000100029.4	PESCADILLO HOMOLOG 1. [Source:SWISSPROT;Acc:O00541]	yeast	YOL041C	YGR103W	4	TAP (2) HMS-PCI (4). confidence: high. previously annotated: no.
ENSG00000054267.4		ENSG00000101361.3	NUCLEOLAR PROTEIN NOP56 (NUCLEOLAR PROTEIN 5A). [Source:SWISSPROT;Acc:O00567]	yeast	YOL041C	YLR197W	4	TAP (2) HMS-PCI (1). confidence: high. previously annotated: no.
ENSG00000054267.4		ENSG00000105202.1	FIBRILLARIN (34 KDA NUCLEOLAR SCLERODERMA ANTIGEN). [Source:SWISSPROT;Acc:P22087]	yeast	YOL041C	YDL014W	4	TAP (2) HMS-PCI (2). confidence: high. previously annotated: no.
ENSG00000054267.4		ENSG00000106344.1		yeast	YPL043W	YOL041C	4	TAP (3) HMS-PCI (2). confidence: high. previously annotated: no.
ENSG00000054267.4		ENSG00000107937.3	NUCLEOLAR GTP-BINDING PROTEIN 1 (CHRONIC RENAL FAILURE GENE PROTEIN) (GTP-BINDING PROTEIN NGB). [Source:SWISSPROT;Acc:Q9BZE4]	yeast	YOL041C	YPL093W	4	TAP (2) HMS-PCI (3). confidence: high. previously annotated: no.
ENSG00000054267.4		ENSG00000111641.2	PROLIFERATING-CELL NUCLEOLAR ANTIGEN P120 (PROLIFERATION-ASSOCIATED NUCLEOLAR PROTEIN P120). [Source:SWISSPROT;Acc:P46087]	yeast	YNL061W	YOL041C	4	TAP (2) HMS-PCI (3). confidence: high. previously annotated: no.
ENSG00000054267.4		ENSG00000119285.2	PROTEIN BAP28. [Source:SWISSPROT;Acc:Q9H583]	yeast	YOL041C	YJL109C	4	TAP (2) HMS-PCI (2). confidence: high. previously annotated: no.
ENSG00000054267.4		ENSG00000120800.1	DOWN-REGULATED IN METASTASIS. [Source:RefSeq;Acc:NM_014503]	yeast	YOL041C	YBL004W	4	TAP (2) HMS-PCI (2). confidence: high. previously annotated: no.
ENSG00000054267.4		ENSG00000130119.3		yeast	YER006W	YOL041C	3.102	TAP (1) HMS-PCI (5). confidence: high. previously annotated: no.
ENSG00000054267.4		ENSG00000135372.1	UPF0202 PROTEIN KIAA1709. [Source:SWISSPROT;Acc:Q9H0A0]	yeast	YNL132W	YOL041C	4	TAP (1) HMS-PCI (6). confidence: high. previously annotated: no.
ENSG00000054267.4		ENSG00000138442.1	WD-REPEAT PROTEIN 12 (YTM1 HOMOLOG). [Source:SWISSPROT;Acc:Q9GZL7]	yeast	YOL041C	YOR272W	4	TAP (3) HMS-PCI (2). confidence: high. previously annotated: no.
ENSG00000054267.4		ENSG00000163938.4	NUCLEOSTEMIN; PUTATIVE NUCLEOTIDE BINDING PROTEIN, ESTRADIOL-INDUCED. [Source:RefSeq;Acc:NM_014366]	yeast	YER006W	YOL041C	4	TAP (1) HMS-PCI (5). confidence: high. previously annotated: no.
ENSG00000054267.4		ENSG00000170727.2	BLOCK OF PROLIFERATION 1. [Source:SWISSPROT;Acc:Q14137]	yeast	YMR049C	YOL041C	4	TAP (3) HMS-PCI (4). confidence: high. previously annotated: no.
ENSG00000054267.4		ENSG00000178667.2		yeast	YOL041C	YOR206W	4	TAP (2) HMS-PCI (2). confidence: high. previously annotated: no.
ENSG00000054611.3	TBC1 DOMAIN FAMILY PROTEIN C22ORF4. [Source:SWISSPROT;Acc:Q8WUA7]	ENSG00000141627.3	DYMECLIN. [Source:RefSeq;Acc:NM_017653]	fly	CG5745	CG8230	4	0.768632353
ENSG00000054793.3	POTENTIAL PHOSPHOLIPID-TRANSPORTING ATPASE IIA (EC 3.6.1.-). [Source:SWISSPROT;Acc:O75110]	ENSG00000162961.1	DPY-30-LIKE PROTEIN. [Source:SWISSPROT;Acc:Q9C005]	fly	CG11591	CG31729	4	0.691315647
ENSG00000054796.1	MEIOTIC RECOMBINATION PROTEIN SPO11. [Source:SWISSPROT;Acc:Q9Y5K1]	ENSG00000111615.2	HIV-1 REV BINDING PROTEIN 2; REV INTERACTING PROTEIN. [Source:RefSeq;Acc:NM_007043]	yeast	YHL022C	YCL059C	4	gene neighborhood (2). confidence: medium. previously annotated: no.
ENSG00000054796.1	MEIOTIC RECOMBINATION PROTEIN SPO11. [Source:SWISSPROT;Acc:Q9Y5K1]	ENSG00000115946.1	PUTATATIVE 28 KDA PROTEIN. [Source:RefSeq;Acc:NM_020143]	yeast	YHL022C	YOR145C	4	gene neighborhood (2). confidence: medium. previously annotated: no.
ENSG00000054796.1	MEIOTIC RECOMBINATION PROTEIN SPO11. [Source:SWISSPROT;Acc:Q9Y5K1]	ENSG00000124784.2	RIO KINASE 1 ISOFORM 1; AD034 PROTEIN. [Source:RefSeq;Acc:NM_031480]	yeast	YHL022C	YOR119C	4	gene neighborhood (2). confidence: medium. previously annotated: no.
ENSG00000054796.1	MEIOTIC RECOMBINATION PROTEIN SPO11. [Source:SWISSPROT;Acc:Q9Y5K1]	ENSG00000177030.2	DEFORMED EPIDERMAL AUTOREGULATORY FACTOR 1 HOMOLOG (NUCLEAR DEAF-1 RELATED TRANSCRIPTIONAL REGULATOR) (NUDR) (SUPPRESSIN) (ZINC FINGER MYND DOMAIN CONTAINING PROTEIN 5). [Source:SWISSPROT;Acc:O75398]	fly	CG30132	CG8567	4	0.549938723
ENSG00000054796.1	MEIOTIC RECOMBINATION PROTEIN SPO11. [Source:SWISSPROT;Acc:Q9Y5K1]	ENSG00000186894.1	PUTATIVE EUKARYOTIC TRANSLATION INITIATION FACTOR 1A (EIF-1A) (EIF- 4C). [Source:SWISSPROT;Acc:O75642]	yeast	YHL022C	YMR260C	4	gene neighborhood (2). confidence: medium. previously annotated: no.
ENSG00000055044.1	NUCLEOLAR PROTEIN NOP5 (NUCLEOLAR PROTEIN 5) (NOP58) (HSPC120). [Source:SWISSPROT;Acc:Q9Y2X3]	ENSG00000101361.3	NUCLEOLAR PROTEIN NOP56 (NUCLEOLAR PROTEIN 5A). [Source:SWISSPROT;Acc:O00567]	yeast	YOR310C	YLR197W	4	TAP (2) synexpression. confidence: high. previously annotated: yes.
ENSG00000055044.1	NUCLEOLAR PROTEIN NOP5 (NUCLEOLAR PROTEIN 5) (NOP58) (HSPC120). [Source:SWISSPROT;Acc:Q9Y2X3]	ENSG00000105202.1	FIBRILLARIN (34 KDA NUCLEOLAR SCLERODERMA ANTIGEN). [Source:SWISSPROT;Acc:P22087]	yeast	YOR310C	YDL014W	4	gene neighborhood (5) TAP (2) synthetic lethality. confidence: high. previously annotated: yes.
ENSG00000055044.1	NUCLEOLAR PROTEIN NOP5 (NUCLEOLAR PROTEIN 5) (NOP58) (HSPC120). [Source:SWISSPROT;Acc:Q9Y2X3]	ENSG00000119718.1	TRANSLATION INITIATION FACTOR EIF-2B BETA SUBUNIT (EIF-2B GDP-GTP EXCHANGE FACTOR) (S20I15) (S20III15). [Source:SWISSPROT;Acc:P49770]	fly	CG10206	CG2677	4	0.622194936
ENSG00000055044.1	NUCLEOLAR PROTEIN NOP5 (NUCLEOLAR PROTEIN 5) (NOP58) (HSPC120). [Source:SWISSPROT;Acc:Q9Y2X3]	ENSG00000120800.1	DOWN-REGULATED IN METASTASIS. [Source:RefSeq;Acc:NM_014503]	yeast	YOR310C	YBL004W	4	TAP (1) HMS-PCI (2). confidence: high. previously annotated: no.
ENSG00000055044.1	NUCLEOLAR PROTEIN NOP5 (NUCLEOLAR PROTEIN 5) (NOP58) (HSPC120). [Source:SWISSPROT;Acc:Q9Y2X3]	ENSG00000130826.2	DYSKERIN (NUCLEOLAR PROTEIN NAP57) (CBF5 HOMOLOG). [Source:SWISSPROT;Acc:O60832]	yeast	YOR310C	YLR175W	4	TAP (2) HMS-PCI (1). confidence: high. previously annotated: no.
ENSG00000055044.1	NUCLEOLAR PROTEIN NOP5 (NUCLEOLAR PROTEIN 5) (NOP58) (HSPC120). [Source:SWISSPROT;Acc:Q9Y2X3]	ENSG00000135372.1	UPF0202 PROTEIN KIAA1709. [Source:SWISSPROT;Acc:Q9H0A0]	yeast	YNL132W	YOR310C	4	TAP (1) HMS-PCI (2). confidence: high. previously annotated: no.
ENSG00000055130.2	CULLIN HOMOLOG 1 (CUL-1). [Source:SWISSPROT;Acc:Q13616]	ENSG00000113558.4	S-PHASE KINASE-ASSOCIATED PROTEIN 1A (CYCLIN A/CDK2-ASSOCIATED PROTEIN P19) (P19A) (P19SKP1) (RNA POLYMERASE II ELONGATION FACTOR-LIKE PROTEIN) (ORGAN OF CORTI PROTEIN 2) (OCP-II PROTEIN) (OCP-2) (TRANSCRIPTION ELONGATION FACTOR B) (SIII). [Source:SWISSPROT;Acc:P34991]	yeast	YDR328C	YDL132W	4	HMS-PCI (10) two-hybrid (1) synthetic lethality. confidence: high. previously annotated: yes.
ENSG00000055208.4	MITOGEN-ACTIVATED PROTEIN KINASE KINASE KINASE 7 INTERACTING PROTEIN 2 ISOFORM 1; TAK1-BINDING PROTEIN 2. [Source:RefSeq;Acc:NM_015093]	ENSG00000064195.1	HOMEOBOX PROTEIN DLX-3. [Source:SWISSPROT;Acc:O60479]	fly	CG3629	CG7417	2.33	0.502567568
ENSG00000055208.4	MITOGEN-ACTIVATED PROTEIN KINASE KINASE KINASE 7 INTERACTING PROTEIN 2 ISOFORM 1; TAK1-BINDING PROTEIN 2. [Source:RefSeq;Acc:NM_015093]	ENSG00000105880.1	HOMEOBOX PROTEIN DLX-5. [Source:SWISSPROT;Acc:P56178]	fly	CG3629	CG7417	2.351	0.502567568
ENSG00000055208.4	MITOGEN-ACTIVATED PROTEIN KINASE KINASE KINASE 7 INTERACTING PROTEIN 2 ISOFORM 1; TAK1-BINDING PROTEIN 2. [Source:RefSeq;Acc:NM_015093]	ENSG00000115844.1	HOMEOBOX PROTEIN DLX-2. [Source:SWISSPROT;Acc:Q07687]	fly	CG3629	CG7417	3.211	0.502567568
ENSG00000055208.4	MITOGEN-ACTIVATED PROTEIN KINASE KINASE KINASE 7 INTERACTING PROTEIN 2 ISOFORM 1; TAK1-BINDING PROTEIN 2. [Source:RefSeq;Acc:NM_015093]	ENSG00000130340.1	SORTING NEXIN 9 (SH3 AND PX DOMAIN-CONTAINING PROTEIN 1) (SDP1 PROTEIN). [Source:SWISSPROT;Acc:Q9Y5X1]	fly	CG6757	CG7417	3.211	0.908928689
ENSG00000055208.4	MITOGEN-ACTIVATED PROTEIN KINASE KINASE KINASE 7 INTERACTING PROTEIN 2 ISOFORM 1; TAK1-BINDING PROTEIN 2. [Source:RefSeq;Acc:NM_015093]	ENSG00000172273.2	MBD2 (METHYL-CPG-BINDING PROTEIN)-INTERACTING ZINC FINGER PROTEIN. [Source:RefSeq;Acc:NM_015517]	fly	CG17829	CG7417	3.211	0.53721584
ENSG00000055813.1		ENSG00000100030.4	MITOGEN-ACTIVATED PROTEIN KINASE 1 (EC 2.7.1.37) (EXTRACELLULAR SIGNAL-REGULATED KINASE 2) (ERK-2) (MITOGEN-ACTIVATED PROTEIN KINASE 2) (MAP KINASE 2) (MAPK 2) (P42-MAPK) (ERT1). [Source:SWISSPROT;Acc:P28482]	worm	F43C1.2	F29G9.2	3.241	SCAFFOLD
ENSG00000055813.1		ENSG00000102882.1	MITOGEN-ACTIVATED PROTEIN KINASE 3 (EC 2.7.1.37) (EXTRACELLULAR SIGNAL-REGULATED KINASE 1) (ERK-1) (INSULIN-STIMULATED MAP2 KINASE) (MAP KINASE 1) (MAPK 1) (P44-ERK1) (ERT2) (P44-MAPK) (MICROTUBULE- ASSOCIATED PROTEIN-2 KINASE). [Source:SWISSPROT;Acc:P27361]	worm	F43C1.2	F29G9.2	2.621	SCAFFOLD
ENSG00000055813.1		ENSG00000105643.1		worm	Y17G7B.14	F29G9.2	2.389	CORE_2
ENSG00000055813.1		ENSG00000112237.2	CYCLIN C. [Source:SWISSPROT;Acc:P24863]	fly	CG17265	CG7281	3.984	0.848562085
ENSG00000055813.1		ENSG00000138303.2		worm	C23H3.3	F29G9.2	3.241	CORE_2
ENSG00000055813.1		ENSG00000156697.2	SEROLOGICALLY DEFINED COLON CANCER ANTIGEN 16. [Source:RefSeq;Acc:NM_006649]	worm	F27C1.6	F29G9.2	3.241	CORE_1
ENSG00000055813.1		ENSG00000164109.2	MITOTIC SPINDLE ASSEMBLY CHECKPOINT PROTEIN MAD2A (MAD2-LIKE 1) (HSMAD2). [Source:SWISSPROT;Acc:Q13257]	worm	Y69A2AR.30	F29G9.2	3.241	CORE_1
ENSG00000056050.1		ENSG00000147592.1	LACTAMASE, BETA 2. [Source:RefSeq;Acc:NM_016027]	fly	CG1218	CG12375	4	0.691315647
ENSG00000056277.4		ENSG00000179841.1	A-KINASE ANCHOR PROTEIN 5 (A-KINASE ANCHOR PROTEIN 79 KDA) (AKAP 79) (CAMP-DEPENDENT PROTEIN KINASE REGULATORY SUBUNIT II HIGH AFFINITY BINDING PROTEIN) (H21). [Source:SWISSPROT;Acc:P24588]	fly	CG8092	CG8886	3.112	0.51161174
ENSG00000056345.1	INTEGRIN BETA-3 PRECURSOR (PLATELET MEMBRANE GLYCOPROTEIN IIIA) (GPIIIA) (CD61 ANTIGEN). [Source:SWISSPROT;Acc:P05106]	ENSG00000091409.3	INTEGRIN ALPHA-6 PRECURSOR (VLA-6) (CD49F). [Source:SWISSPROT;Acc:P23229]	worm	F54G8.3	ZK1058.2	3.052	LITERATURE
ENSG00000056345.1	INTEGRIN BETA-3 PRECURSOR (PLATELET MEMBRANE GLYCOPROTEIN IIIA) (GPIIIA) (CD61 ANTIGEN). [Source:SWISSPROT;Acc:P05106]	ENSG00000135424.3	INTEGRIN ALPHA-7 PRECURSOR. [Source:SWISSPROT;Acc:Q13683]	worm	F54G8.3	ZK1058.2	2.449	LITERATURE
ENSG00000056586.3	MEMBRANE-ASSOCIATED NUCLEIC ACID BINDING PROTEIN. [Source:RefSeq;Acc:NM_018835]	ENSG00000064655.4	EYES ABSENT HOMOLOG 2. [Source:SWISSPROT;Acc:O00167]	worm	C49A1.4	M142.6	3.318	CORE_1
ENSG00000056586.3	MEMBRANE-ASSOCIATED NUCLEIC ACID BINDING PROTEIN. [Source:RefSeq;Acc:NM_018835]	ENSG00000104313.2	EYES ABSENT HOMOLOG 1. [Source:SWISSPROT;Acc:Q99502]	worm	C49A1.4	M142.6	3.406	CORE_1
ENSG00000056586.3	MEMBRANE-ASSOCIATED NUCLEIC ACID BINDING PROTEIN. [Source:RefSeq;Acc:NM_018835]	ENSG00000112319.4	EYES ABSENT HOMOLOG 4. [Source:SWISSPROT;Acc:O95677]	worm	C49A1.4	M142.6	3.428	CORE_1
ENSG00000056586.3	MEMBRANE-ASSOCIATED NUCLEIC ACID BINDING PROTEIN. [Source:RefSeq;Acc:NM_018835]	ENSG00000158161.3	EYES ABSENT HOMOLOG 3. [Source:SWISSPROT;Acc:Q99504]	worm	C49A1.4	M142.6	4	CORE_1
ENSG00000056687.3	RAL GUANINE NUCLEOTIDE DISSOCIATION STIMULATOR-LIKE 2 (RALGDS-LIKE FACTOR) (RAS-ASSOCIATED PROTEIN RAB2L). [Source:SWISSPROT;Acc:O15211]	ENSG00000133703.1	TRANSFORMING PROTEIN P21A (K-RAS 2A) (KI-RAS) (C-K-RAS). [Source:SWISSPROT;Acc:P01116]	worm	ZK792.6	F28B4.2	3.084	SCAFFOLD
ENSG00000056687.3	RAL GUANINE NUCLEOTIDE DISSOCIATION STIMULATOR-LIKE 2 (RALGDS-LIKE FACTOR) (RAS-ASSOCIATED PROTEIN RAB2L). [Source:SWISSPROT;Acc:O15211]	ENSG00000168638.1	TRANSFORMING PROTEIN N-RAS. [Source:SWISSPROT;Acc:P01111]	worm	ZK792.6	F28B4.2	2.34	SCAFFOLD
ENSG00000056687.3	RAL GUANINE NUCLEOTIDE DISSOCIATION STIMULATOR-LIKE 2 (RALGDS-LIKE FACTOR) (RAS-ASSOCIATED PROTEIN RAB2L). [Source:SWISSPROT;Acc:O15211]	ENSG00000174775.2	TRANSFORMING PROTEIN P21/H-RAS-1 (C-H-RAS). [Source:SWISSPROT;Acc:P01112]	worm	ZK792.6	F28B4.2	2.421	SCAFFOLD
ENSG00000056998.2	GLYCOGENIN-2 (EC 2.4.1.186) (GN-2) (GN2). [Source:SWISSPROT;Acc:O15488]	ENSG00000113851.1	PROTEIN X 0001. [Source:RefSeq;Acc:NM_016302]	fly	CG3925	CG9480	3.21	0.781633445
ENSG00000056998.2	GLYCOGENIN-2 (EC 2.4.1.186) (GN-2) (GN2). [Source:SWISSPROT;Acc:O15488]	ENSG00000156110.4	ADENOSINE KINASE (EC 2.7.1.20) (AK) (ADENOSINE 5'-PHOSPHOTRANSFERASE). [Source:SWISSPROT;Acc:P55263]	fly	CG11255	CG9480	3.21	0.882956402
ENSG00000057103.4	ESTROGEN-RELATED RECEPTOR GAMMA (ESTROGEN RECEPTOR RELATED PROTEIN 3) (ERR GAMMA-2). [Source:SWISSPROT;Acc:O75454]	ENSG00000087191.3	26S PROTEASE REGULATORY SUBUNIT 8 (PROTEASOME SUBUNIT P45) (THYROID HORMONE RECEPTOR INTERACTING PROTEIN 1) (TRIP1) (MSUG1 PROTEIN) (TAT-BINDING PROTEIN HOMOLOG 10) (TBP10) (P45/SUG). [Source:SWISSPROT;Acc:P47210]	fly	CG1489	CG7404	3.555	0.512478819
ENSG00000057103.4	ESTROGEN-RELATED RECEPTOR GAMMA (ESTROGEN RECEPTOR RELATED PROTEIN 3) (ERR GAMMA-2). [Source:SWISSPROT;Acc:O75454]	ENSG00000104824.1	HETEROGENEOUS NUCLEAR RIBONUCLEOPROTEIN L (HNRNP L). [Source:SWISSPROT;Acc:P14866]	fly	CG7404	CG9218	3.555	0.607593218
ENSG00000057103.4	ESTROGEN-RELATED RECEPTOR GAMMA (ESTROGEN RECEPTOR RELATED PROTEIN 3) (ERR GAMMA-2). [Source:SWISSPROT;Acc:O75454]	ENSG00000105472.2	STEM CELL GROWTH FACTOR; LYMPHOCYTE SECRETED C-TYPE LECTIN; LYMPHOCYTE SECRETED C-TYPE LECTIN. [Source:RefSeq;Acc:NM_002975]	fly	CG17797	CG7404	1.748	0.700005369
ENSG00000057103.4	ESTROGEN-RELATED RECEPTOR GAMMA (ESTROGEN RECEPTOR RELATED PROTEIN 3) (ERR GAMMA-2). [Source:SWISSPROT;Acc:O75454]	ENSG00000143889.2		fly	CG7404	CG9218	2.84	0.607593218
ENSG00000057103.4	ESTROGEN-RELATED RECEPTOR GAMMA (ESTROGEN RECEPTOR RELATED PROTEIN 3) (ERR GAMMA-2). [Source:SWISSPROT;Acc:O75454]	ENSG00000163815.1	TETRANECTIN PRECURSOR (TN) (PLASMINOGEN-KRINGLE 4 BINDING PROTEIN). [Source:SWISSPROT;Acc:P05452]	fly	CG17797	CG7404	2.658	0.700005369
ENSG00000057103.4	ESTROGEN-RELATED RECEPTOR GAMMA (ESTROGEN RECEPTOR RELATED PROTEIN 3) (ERR GAMMA-2). [Source:SWISSPROT;Acc:O75454]	ENSG00000166509.1	C-TYPE LECTIN SUPERFAMILY MEMBER 1 PRECURSOR (CARTILAGE-DERIVED C-TYPE LECTIN). [Source:SWISSPROT;Acc:O75596]	fly	CG17797	CG7404	1.98	0.700005369
[truncated: 10,392 more rows]
